# Supplementary material for: Thyroid hormone action controls multiple components of cell junctions at the ventricular zone in the newborn rat brain
Source: Front Endocrinol (Lausanne). 2023 Feb 10;14:1090081. doi: 10.3389/fendo.2023.1090081 (PMC9950412; doi:10.3389/fendo.2023.1090081)
Supplement: Supplementary file 6 [file DataSheet_1.xls]

## Sheet: OShaughnessy et al DESeq2 Count
Supplementary File 1
O'Shaughnessy et al.
Thyroid Hormone Action Controls Multiple Components of Cell Junctions at the Ventricular Zone in the Neonatal Rat Brain
Gene ID	Gene name	P-value (PTU vs. CON)	FDR step up (PTU vs. CON)	Log2(Ratio) (PTU vs. CON)	Fold change (PTU vs. CON)	LSMean(PTU) (PTU vs. CON)	LSMean(CON) (PTU vs. CON)	Control1	Control2	Control3	Control4	Control5	Control6	Control7	PTU1	PTU2	PTU3	PTU4	PTU5	PTU6
ENSRNOT00000013785	Pgm1	0	0.0002	-0.536	-1.45	1080.65	1566.9	1598.86	1797.92	1400.85	1421.98	1606.43	1557.47	1586.23	1165.17	1021.85	947.496	1081.18	1245.65	1024.87
ENSRNOT00000056998	Pld2	0	0.0003	-0.6533	-1.5727	713.295	1121.81	1085.59	1084.55	1219.58	976.935	1309.46	1032.75	1140.52	731.85	746.848	609.727	814.522	830.432	549.5
ENSRNOT00000019738	Ikzf4	0	0.0004	0.7266	1.6548	1072.37	648.052	653.761	608.826	593.757	696.554	537.439	779.315	667.493	1295.76	894.752	1315.06	1179.31	908.469	840.018
ENSRNOT00000107537	Rpl24	0	0.0004	0.6714	1.5926	3621.74	2274.07	2621.64	2614.28	2072.97	1939.82	2527.52	1686.51	2455.74	3906.49	2917.92	4205.99	4041.09	3568.76	3089.82
ENSRNOT00000004083	Tiprl	0	0.0025	0.4854	1.4	605.286	432.358	473.256	427.764	405.288	389.417	449.17	398.949	480.706	645.91	624.303	542.332	614.77	596.937	608.318
ENSRNOT00000007414	Bzw2	0	0.0027	0.4395	1.3562	2161.59	1593.9	1661.9	1554.43	1420.37	1701.5	1337.3	1816.89	1667.55	2068.9	2091.95	2231.17	2204.06	2367.44	2007.05
ENSRNOT00000010759	Rpl15	0	0.0027	0.4543	1.3701	4521.12	3299.83	3082.22	3027.59	3297.16	3293.95	3544.01	3560.72	3290.78	4402.35	4050.06	4840.23	5618.23	4242.41	3973.92
ENSRNOT00000067577	Zic5	0	0.0027	-0.7127	-1.6389	306.434	502.22	526.285	598.869	427.598	506.107	440.817	490.334	528.056	353.712	399.477	282.267	283.143	305.575	215.933
ENSRNOT00000003282	Gpc4	0	0.0027	-0.772	-1.7077	858.833	1466.62	1620.88	1557.06	1548.65	1066.49	1999.92	1295.11	1175.52	537.353	906.059	837.285	1034.64	854.797	982.977
ENSRNOT00000088540	AABR07053749.2	0	0.0041	0.3646	1.2875	7036.97	5465.42	5658.63	5821.46	5314.94	5487.26	5143.19	5144.98	5690.63	6608.5	5985.91	7371	7488.51	7057.29	7708.6
ENSRNOT00000102095	Arl4c	0	0.0041	0.4209	1.3388	1626.81	1215.15	1094.59	1326.73	1136.85	1331.07	1217.58	1196.85	1207.43	1574.07	1397.2	1829.98	1543.71	1776.6	1638.03
ENSRNOT00000014095	Casp3	0	0.0041	0.5629	1.4773	2697.5	1826.02	2205.19	1824.25	1400.85	1753.06	1734.5	1829.66	2035.02	3087.52	2534.84	3096.21	2245.75	2202.98	3015
ENSRNOT00000086350	Inhbb	0	0.0041	-0.4991	-1.4133	1153.7	1630.54	1612.87	1510.99	1812.64	1686.57	1961.87	1422.85	1404.03	1117.22	1337.38	1276.54	1048.21	1114.69	1028.1
ENSRNOT00000019524	Plcxd3	0	0.0041	1.2971	2.4574	253.356	103.101	110.06	85.5527	82.7309	116.689	105.796	93.3501	127.639	157.407	157.282	310.81	187.146	163.447	542.249
ENSRNOT00000076773	Tmem132e	0	0.005	0.7668	1.7014	306.859	180.352	160.087	107.928	227.742	215.74	169.831	200.457	179.107	352.808	316.494	275.131	305.446	263.952	327.122
ENSRNOT00000112255	Ezr	0	0.0053	-0.5806	-1.4954	8733.32	13060	11801.4	15499.5	14198.1	12582.1	15500.1	10623.2	11216.8	8919.7	10284.1	10240.9	9066.41	7579.47	6309.59
ENSRNOT00000091282	Fam189a2	0	0.0053	-0.7696	-1.7048	389.405	663.851	737.399	631.774	788.267	522.389	763.774	414.671	786.423	352.808	518.162	403.578	429.563	321.818	311.008
ENSRNOT00000026081	Glb1l	0	0.0053	-1.0487	-2.0686	104.558	216.291	262.142	192.165	251.911	138.399	221.801	287.911	157.49	144.742	109.036	107.039	131.875	58.8815	75.7376
ENSRNOT00000119218	Klc1	0	0.0053	0.4512	1.3672	8134.81	5949.88	6030.26	5678.07	5603.39	6094.99	5704.64	6224.98	6313	10413.3	6504.52	7905.05	7378.21	7865.76	8740.44
ENSRNOT00000107081	Rhbdd1	0	0.0053	-0.7385	-1.6685	314.792	525.218	497.269	552.802	513.117	453.189	554.038	658.364	446.738	370.9	398.512	202.185	283.143	380.699	255.413
ENSRNOT00000041384	Rps29	0	0.0053	0.5465	1.4606	5562.39	3808.33	4683.07	4170.3	3192.51	3411.36	3508.03	3114.69	4579.17	4783.43	5247.11	5136.15	6380.68	5257.77	6568.8
ENSRNOT00000013580	Scrn2	0	0.0053	-0.6153	-1.5319	163.542	250.533	254.137	280.35	260.277	252.375	270.987	237.797	198.664	161.025	177.545	164.127	173.571	131.976	172.424
ENSRNOT00000112826	Smpd2	0	0.0053	-0.7954	-1.7355	105.082	182.371	182.098	234.283	163.603	181.818	214.376	165.082	136.903	94.0821	100.352	107.039	135.754	103.55	90.2405
ENSRNOT00000014788	AABR07067267.1	0	0.0054	0.3879	1.3085	17324.8	13239.9	14690.1	13875.2	11820	12692.8	13071	13291.8	13239.2	18530.4	15565.8	19754.8	18466.8	17003.9	14626.8
ENSRNOT00000022341	Ninj1	0	0.0054	-0.6571	-1.577	561.713	885.795	849.459	1051.64	946.292	729.988	1112.72	722.235	787.452	539.163	754.567	518.546	461.563	461.915	634.101
ENSRNOT00000101907	Pacrg	0	0.0062	-0.7401	-1.6703	271.882	454.121	387.209	584.391	553.088	423.338	515.06	273.172	443.65	250.584	284.651	319.532	287.992	262.936	225.601
ENSRNOT00000005066	Cfap52	0	0.007	-0.7258	-1.6538	932.856	1542.74	1313.71	2257.28	1796.84	1637.72	1343.8	1308.87	1144.64	870.259	1241.85	899.923	1118.03	757.338	710.644
ENSRNOT00000012564	Emx2	0	0.007	-0.5839	-1.4989	1463.08	2192.99	2200.19	2163.83	2439.17	2198.1	2579.01	2164.74	1604.76	1751.37	1931.77	1318.57	1231.48	1292.35	1253.7
ENSRNOT00000032843	Pde3a	0	0.007	-0.4171	-1.3353	971.9	1297.74	1286.7	1175.36	1342.29	1282.23	1597.15	1227.31	1169.34	1054.8	988.078	1014.1	909.55	974.591	890.32
ENSRNOT00000078349	C1r	0	0.0072	-0.7606	-1.6942	998.408	1691.48	1626.88	2063.8	1917.68	1516.96	2051.89	1159.51	1503.88	991.48	1287.2	1086.25	1207.24	873.071	546.278
ENSRNOT00000078091	Cln6	0	0.0072	-0.6558	-1.5755	473.17	745.466	698.378	909.491	862.632	645.863	822.24	555.188	724.662	423.369	663.865	441.636	502.289	434.505	374.659
ENSRNOT00000076577	Serf1	0	0.0074	0.8831	1.8444	584.421	316.87	383.207	355.373	307.684	339.214	272.843	193.579	367.478	927.251	611.759	524.096	342.293	459.885	640.547
ENSRNOT00000028211	Tbcb	0	0.0074	0.5541	1.4683	2179.96	1484.72	1696.92	1374.11	1371.1	1508.82	1663.04	1230.26	1548.14	2883.07	1612.38	2012.34	1917.04	2385.72	2268.91
ENSRNOT00000090944	Tmem132b	0	0.0094	-0.4902	-1.4047	4169.11	5856.2	6118.31	4635.64	7087.9	5172.33	6391.39	5792.62	5789.06	3080.28	4029.5	4511.51	4338.3	4454.69	4599.85
ENSRNOT00000032388	Nog	0	0.0094	-0.8229	-1.7689	114.589	202.697	189.102	169.789	220.306	166.893	282.123	217.162	170.872	132.077	125.44	119.725	126.057	115.733	69.2918
ENSRNOT00000022014	Fam136a	0	0.0095	0.4607	1.3762	937.254	681.039	770.417	672.576	608.862	630.937	571.67	752.697	759.66	890.161	797.988	1046.61	928.943	1025.35	933.828
ENSRNOT00000011292	Syn2	0	0.0095	1.8565	3.6214	174.194	48.1018	51.0276	31.5887	61.351	84.125	12.0645	56.9927	40.1446	507.5	80.0883	122.897	66.9072	101.52	165.978
ENSRNOT00000078737	Dlg1	0	0.0111	-0.3691	-1.2916	1590.67	2054.44	2112.14	2183.57	1944.64	1906.38	2384.13	1987.87	1861.06	1565.02	1705.01	1688.84	1692.07	1443.61	1449.49
ENSRNOT00000097327	Dynlrb2	0	0.0111	-0.985	-1.9793	421.969	835.187	689.373	1276.71	1070.85	791.046	612.504	816.568	590.847	425.179	825.006	266.409	368.474	323.848	323.899
ENSRNOT00000050213	Ybx1-ps3	0	0.0124	0.4068	1.3258	18125.3	13671.5	15780.1	15019.1	12938	13475.9	13521.1	11648	13320.2	20988.6	17782.4	20639.6	15119.8	17290.4	16929.4
ENSRNOT00000118394	Wdr36	0	0.0131	0.4923	1.4067	590.337	419.674	363.196	386.962	430.386	426.052	477.939	347.852	504.381	636.863	502.723	593.077	639.012	604.043	566.421
ENSRNOT00000118494	---	0	0.0133	-0.9462	-1.9268	428.278	825.186	888.145	799.608	809.428	843.878	679.934	1229.18	526.04	386.311	790.65	390.733	207.38	385.885	408.958
ENSRNOT00000059233	Asnsd1	0.0001	0.0141	0.3779	1.2994	1020.83	785.595	859.465	794.982	738.071	846.677	689.531	736.975	836.861	1136.22	1057.55	1033.92	971.609	1018.24	908.045
ENSRNOT00000112676	Calm2	0.0001	0.0141	0.6745	1.596	10362.7	6492.92	6828.03	6672.59	6226.06	6257.03	6359.59	5786.03	7321.27	16673.7	6570.56	12753.2	9630.89	7682.33	8864.05
ENSRNOT00000087651	Nacc2	0	0.0141	-0.502	-1.4162	1451.65	2055.76	1768.96	1966.4	2298.8	1858.89	2682.95	1875.85	1935.18	1395.85	1749.4	1457.32	1432.2	1559.34	1117.53
ENSRNOT00000025576	Slc5a5	0	0.0141	-0.8325	-1.7807	316.112	562.912	541.293	534.376	624.665	683.854	451.954	368.487	737.014	356.426	281.757	293.367	451.866	350.243	164.367
ENSRNOT00000107014	Tlcd3b	0.0001	0.0141	0.7299	1.6586	622.311	375.207	368.199	260.607	352.303	478.97	317.388	430.393	418.945	898.303	458.337	523.303	468.35	716.73	668.747
ENSRNOT00000101567	Vdac3	0.0001	0.0141	0.3767	1.2984	2465.98	1899.32	1979.07	2044.05	1812.64	1850.75	2160.47	1699.95	1748.86	2629.77	2101.59	2621.27	2704.41	2501.45	2237.48
ENSRNOT00000101491	Zfp423	0.0001	0.0141	-0.4119	-1.3304	1487.78	1979.39	2054.11	1978.24	2202.13	1716.42	2255.13	1737.3	1908.41	1354.24	1761.94	1444.63	1519.47	1547.16	1301.24
ENSRNOT00000098118	---	0.0001	0.0144	0.5214	1.4354	5012.21	3491.96	4243.45	3182.68	3230.25	3624.38	3262.33	3038.54	3862.15	4573.95	3785.48	5455.69	6541.84	5587.27	4129.98
ENSRNOT00000057978	Spart	0.0001	0.0144	-0.4153	-1.3336	1928.05	2571.28	2694.46	2694.25	2718.03	2553.6	2502.91	2637.39	2198.69	1754.99	2351.51	2142.37	1939.34	1824.31	1556.65
ENSRNOT00000076052	Stmn1	0.0001	0.0144	0.4698	1.3849	21013	15172.6	14506.3	13456.8	13668.6	17474.5	13413.7	17279.9	16410.4	21650.7	15392.6	21595.8	19567.4	21722.5	26147.1
ENSRNOT00000002114	Nfe2l2	0.0001	0.0146	-0.7257	-1.6537	458.442	758.137	906.49	954.242	682.297	540.028	657.978	796.915	768.924	358.236	715.97	443.222	518.773	342.122	373.048
ENSRNOG00000053927	Gm22009	0.0001	0.0148	-1.0056	-2.0078	283.083	568.378	373.202	332.998	780.831	683.854	458.45	998.355	349.979	200.829	419.74	230.729	275.386	257.86	314.23
ENSRNOT00000018003	Hykk	0.0001	0.0151	-0.9124	-1.8822	68.9025	129.685	81.0438	144.782	128.279	90.9092	164.262	176.874	120.434	66.943	88.7726	68.188	56.2408	63.9575	69.2918
ENSRNOT00000006849	Vangl2	0.0001	0.0158	-0.378	-1.2995	1713.9	2227.29	2228.2	1874.26	2241.17	2350.07	2596.65	2187.34	2110.17	1483.6	1903.79	1634.13	1752.19	1863.9	1647.7
ENSRNOT00000100046	Ajap1	0.0001	0.0163	1.4397	2.7127	220.055	81.1217	104.056	115.825	62.2805	97.6935	45.4738	50.1143	93.6708	419.751	140.878	222.8	61.0892	118.778	356.128
ENSRNOT00000050061	Usp22	0.0001	0.0163	0.451	1.367	8697.51	6362.69	6095.3	6122.94	6348.9	7299.88	5358.48	7229.23	6086.54	10737.1	6772.77	7910.6	8161.71	8563.2	10038.5
ENSRNOT00000118127	Vangl1	0.0001	0.0163	-0.6157	-1.5323	309.469	474.202	487.263	369.851	412.725	473.542	580.023	483.455	510.557	275.009	419.74	286.231	347.142	305.575	224.796
ENSRNOT00000119860	---	0.0001	0.0172	0.5335	1.4474	529.315	365.703	319.173	343.527	413.654	358.209	313.676	394.036	416.887	524.688	399.477	648.579	508.107	602.013	492.294
ENSRNOT00000075578	AABR07066700.1	0.0001	0.0172	1.3182	2.4935	156.081	62.5956	131.371	45.0439	39.6153	89.4508	24.8086	70.9454	37.5948	148.039	166.571	188.048	85.8583	152.253	195.269
ENSRNOT00000068139	Fhod3	0.0001	0.0172	-0.4146	-1.3329	833.376	1110.8	1273.69	1001.63	1291.16	981.006	1122	940.38	1161.11	887.447	866.498	900.716	744.706	795.916	804.108
ENSRNOT00000045401	Rpl31l4	0.0001	0.0172	0.5802	1.495	2593.8	1734.97	1693.56	1475.39	1651.95	1706.12	2128.31	1417.36	2070.4	1975.19	1917.23	2390.24	3519.18	2853.42	2908.02
ENSRNOT00000101909	Rtkn	0.0001	0.0172	0.5204	1.4344	276.657	192.876	204.11	184.267	180.335	204.885	199.528	207.336	169.843	303.957	286.581	223.593	311.264	255.83	279.585
ENSRNOT00000009155	Sarnp	0.0001	0.0172	0.5731	1.4877	910.494	612	658.356	721.275	516.836	487.111	619.928	585.649	694.811	889.256	876.147	1250.38	909.55	642.621	892.737
ENSRNOT00000026077	Zfp180	0.0001	0.0172	0.4273	1.3447	1331.1	989.852	988.535	1002.94	1010.43	974.221	1005.99	971.824	974.794	1327.1	1017.99	1246.41	1265.42	1434.48	1693.62
ENSRNOT00000085988	Idh2	0.0001	0.0183	-0.42	-1.3379	4260.48	5700.1	5625.04	5907.09	5447.22	4748.99	7324.06	5162.75	5682.01	3970.44	4911.44	4244.31	4639.87	4209.01	3589.48
ENSRNOT00000085784	Lman1	0.0001	0.0183	-0.388	-1.3086	1362.31	1782.73	1635.88	1942.71	1892.58	1849.39	1835.66	1571.23	1754.01	1477.27	1625.89	1255.93	1408.93	1160.37	1246.45
ENSRNOT00000111613	Madd	0.0001	0.0183	0.3648	1.2877	1188.05	922.587	958.518	960.823	880.294	959.296	877.922	963.963	859.507	1428.42	1064.31	1140.17	1094.76	1260.88	1140.09
ENSRNOT00000079219	Plce1	0.0001	0.0183	-0.5217	-1.4357	1481.26	2126.59	2051.11	1965.08	2255.11	1664.86	2822.16	1779.55	2343.83	1402.18	1729.14	1711.04	1426.38	1495.39	1123.98
ENSRNOT00000022594	Pltp	0.0001	0.0183	-0.5034	-1.4176	1538.06	2180.31	1820.98	2461.29	2443.81	1967.44	2661.61	1687.18	2219.28	1480.89	1659.66	1418.47	1864.67	1598.94	1207.77
ENSRNOT00000086590	Selenop	0.0001	0.0183	0.3309	1.2578	2356.24	1873.25	1854	1913.75	1879.57	2016.29	1922.89	1700.94	1828.12	2615.3	2149.84	2094.01	2625.86	2209.07	2443.75
ENSRNOT00000078998	Ranbp6	0.0001	0.0186	0.3875	1.3081	1156.32	883.956	858.464	804.196	751.085	887.383	857.506	1007.2	1021.11	1179.64	1171.41	1164.75	1058.88	1070.02	1291.57
ENSRNOT00000073983	Ccs	0.0001	0.0191	-0.6253	-1.5426	310.168	478.453	357.193	480.411	545.652	458.617	432.465	636.746	437.474	231.587	404.301	314.775	353.929	270.043	286.836
ENSRNOT00000007185	Rybp	0.0001	0.0191	0.4031	1.3223	2161.47	1634.59	1812.98	1666.3	1403.64	1649.93	1612	1477.88	1820.92	2322.2	1743.61	2235.93	1959.7	2181.66	2523.51
ENSRNOT00000040637	Slc16a2	0.0001	0.0191	-0.575	-1.4896	2064.4	3075.2	2695.46	3662.97	3355.71	3559.03	3265.76	1896.48	3094.22	2598.11	1748.43	1834.73	2499.81	1951.21	1754.86
ENSRNOT00000103770	AABR07002848.1	0.0001	0.0191	0.8931	1.8572	116.262	62.6008	48.026	36.8535	57.6327	73.2701	73.3149	87.4543	60.7316	99.5099	102.281	145.098	127.027	96.4439	126.498
ENSRNOT00000099926	MGC94207	0.0001	0.0191	-0.4718	-1.3868	246.37	341.676	337.182	332.998	346.726	370.421	336.877	363.574	304.687	217.112	235.44	219.629	236.599	295.423	274.75
ENSRNOT00000107404	RGD1559441	0.0001	0.0191	0.7097	1.6355	262.306	160.385	197.107	131.62	162.673	181.818	154.982	177.857	116.316	339.238	217.107	272.752	231.751	190.857	320.676
ENSRNOT00000077877	Gabrb3	0.0001	0.0191	0.8578	1.8123	1218.37	672.28	859.465	689.687	514.047	814.112	457.522	614.146	758.631	2155.75	894.48	1033.13	753.433	852.767	1619.5
ENSRNOG00000063824	---	0.0002	0.0198	-0.5424	-1.4564	687.368	1001.06	1016.55	998.993	975.109	914.52	1029.19	1240.08	831.714	487.598	612.724	807.948	708.828	907.587	600.261
ENSRNOT00000073324	---	0.0001	0.0198	0.5247	1.4387	2820.57	1960.53	1992.79	1759.83	1959.31	2072.84	2014.71	1912.95	2010.84	2265.43	2043.74	3009.03	4130.53	3024.57	2451.03
ENSRNOT00000097738	---	0.0001	0.0198	1.0343	2.0481	205.75	100.459	64.6733	103.03	93.1934	117.329	125.997	94.4658	104.997	226.488	81.8106	193	362.391	213.092	158.139
ENSRNOT00000080988	Aldoa	0.0002	0.0198	-0.7457	-1.6768	957.695	1605.84	1480.99	1906.01	1645.69	1558.82	1060.04	2084.16	1506.2	702.533	1616.02	598.316	933.795	1101.16	796.244
ENSRNOT00000118075	Brix1	0.0002	0.0198	0.4693	1.3844	771.264	557.097	653.353	655.466	422.95	549.526	580.951	557.153	482.765	745.419	683.163	915.78	736.949	795.916	749.319
ENSRNOT00000101019	Capsl	0.0001	0.0198	-0.752	-1.6841	247.548	416.892	378.205	600.185	519.624	397.558	304.396	350.8	369.536	309.385	329.038	215.664	214.297	260.906	157.115
ENSRNOT00000085144	Ccdc113	0.0001	0.0198	-0.7723	-1.708	302.486	516.643	449.243	779.188	572.609	488.467	490.931	338.026	500.264	360.949	447.723	314.775	218.176	260.906	212.71
ENSRNOT00000065128	Crat	0.0001	0.0198	-0.3451	-1.2702	999.751	1269.92	1444.78	1255.65	1419.44	1210.31	1262.13	1207.66	1086.99	1011.38	1088.43	960.182	1008.46	949.211	981.366
ENSRNOT00000009221	Galm	0.0001	0.0198	-0.5523	-1.4665	219.717	322.208	363.196	315.887	351.374	284.939	308.108	291.842	338.656	257.821	267.283	208.528	229.812	189.842	165.978
ENSRNOT00000044608	Hspa8	0.0001	0.0198	0.5709	1.4855	3998.74	2691.9	3987.16	3369.46	2366.84	2213.3	2218.75	1922.12	2766.91	4557.13	3550.27	4315.4	3896.13	3685.73	3987.07
ENSRNOT00000004320	Lgals3bp	0.0002	0.0198	-0.7369	-1.6666	504.965	841.59	882.477	1179.31	728.775	594.302	789.759	685.878	1031.41	671.239	434.214	582.769	600.225	466.991	274.75
ENSRNOT00000034300	Loxl1	0.0001	0.0198	-0.7162	-1.6428	754.918	1240.21	833.451	1110.87	1617.43	1024.42	1627.78	999.338	1465.79	950.772	681.233	594.663	957.063	859.873	487.46
ENSRNOT00000115265	Ltbp3	0.0002	0.0198	-0.4387	-1.3554	2769.05	3753.07	4092.21	4146.02	3854.89	3291.73	4323.72	3321.3	3240.39	2420.8	3278.8	2812.36	2881.86	3081.13	2141.6
ENSRNOT00000095047	Micos10	0.0001	0.0198	0.4916	1.406	577.579	410.79	388.21	465.933	413.654	367.707	412.048	350.8	477.618	655.861	458.337	689.809	561.438	506.584	591.398
ENSRNOT00000021739	Neto2	0.0001	0.0198	0.4769	1.3918	1274.48	915.726	1027.56	708.113	885.871	945.727	743.357	971.824	1126.11	1394.95	1013.17	1301.91	1203.36	1389.81	1343.13
ENSRNOT00000119258	Pde5a	0.0002	0.0198	-0.5029	-1.417	1778.5	2520.2	2867.55	2434.96	2438.24	2013.57	3235.14	2103.82	2544.55	1584.92	2183.61	2030.57	1459.35	1912.63	1500.25
ENSRNOT00000106407	Ppial4d	0.0002	0.0198	0.2671	1.2034	15291.2	12706.7	12864.4	14373.7	12630.7	12598.4	12068.8	12606.7	11809.3	15927.7	14722.6	15497.7	16646.2	14660.8	14292.5
ENSRNOT00000021133	Ppp1r16b	0.0002	0.0198	0.6688	1.5898	1074.18	675.687	783.424	739.702	735.282	780.191	413.904	538.483	741.132	1472.75	921.498	846.007	887.247	922.815	1393.89
ENSRNOT00000077015	Prdm16	0.0001	0.0198	-0.5069	-1.421	2214.98	3147.5	3109.68	2981.18	3448.67	3161.47	3687.09	2810.33	2832.77	1415.75	2317.74	2685.5	2448.41	2512.62	1910.36
ENSRNOT00000021162	Ptgfrn	0.0002	0.0198	-0.3865	-1.3072	4401.7	5753.84	5451.95	5553.03	6170.42	5287.66	7073.49	5318.01	5418.5	3859.17	4093.19	4907.95	4757.2	4986.65	3807.02
ENSRNOT00000007255	Sdc2	0.0002	0.0198	-0.502	-1.4162	1829.24	2590.49	2711.47	2848.25	2863.98	2363.64	3143.26	1657.7	2544.55	1769.47	2173.96	2002.82	1767.71	1623.3	1638.03
ENSRNOT00000047053	Srebf1	0.0002	0.0198	-0.5749	-1.4895	1553.74	2314.34	1839.99	1857.15	2675.27	2327	2927.03	2118.56	2452.94	1001.43	1465.71	1522.34	1861.76	1986.74	1485.75
ENSRNOT00000009178	Stk32c	0.0002	0.0198	0.5489	1.463	892.232	609.883	447.242	529.111	570.75	735.415	521.556	855.873	610.404	885.638	782.55	839.664	906.641	889.314	1049.05
ENSRNOT00000006802	Tmed4	0.0002	0.0198	-0.3543	-1.2784	1391.77	1779.18	1993.08	1925.59	1815.43	1705.57	1481.15	1837.52	1697.4	1198.64	1542.91	1367.72	1359.48	1434.48	1447.88
ENSRNOT00000082963	Tpgs2	0.0001	0.0198	0.4687	1.3838	1145.55	827.804	923.499	934.499	854.141	751.697	635.705	873.561	822.432	1225.78	1023.78	1363.76	933.791	1053.78	1269.81
ENSRNOT00000018310	Txndc5	0.0002	0.0198	-0.4318	-1.3489	1848.72	2493.79	2132.15	2661.35	2808.2	2130.26	2975.28	2199.13	2547.64	1465.51	1827.56	1849.8	2118.73	2041.56	1790.31
ENSRNOT00000004619	Gabrg2	0.0002	0.0203	0.6913	1.6147	596.342	369.309	486.263	277.717	295.6	381.276	317.388	351.783	474.53	889.256	543.25	498.724	429.563	551.253	665.524
ENSRNOT00000030229	Ccdc102a	0.0002	0.0205	-0.5095	-1.4235	645.502	918.891	797.431	955.558	1030.88	845.32	1134.99	798.881	867.742	653.147	868.428	593.077	635.133	629.423	495.517
ENSRNOT00000042039	Lhb	0.0002	0.0205	-0.7493	-1.681	141.915	238.556	200.078	243.759	263.697	267.906	292.492	149.3	253.221	131.172	163.26	121.72	172.996	172.56	91.3484
ENSRNOT00000015214	Pomt1	0.0002	0.0206	-0.6187	-1.5355	316.559	486.073	457.247	481.728	461.062	480.326	405.552	699.635	416.887	308.481	363.775	304.467	205.57	337.046	379.494
ENSRNOT00000108255	Myo1d	0.0002	0.0209	-0.6892	-1.6123	227.821	367.326	353.191	414.602	347.656	320.218	325.741	276.12	534.232	209.875	163.071	284.645	272.477	258.876	178.064
ENSRNOT00000068766	Rgma	0.0002	0.0209	-0.4037	-1.3229	3960	5238.54	6049.27	5308.22	5092.13	4556.32	5149.67	5736.61	4775.15	4949.26	4378.81	3539.43	3495.66	4019.17	3379.19
ENSRNOT00000010989	Tspan33	0.0002	0.0209	-0.6068	-1.5228	483.837	736.801	711.385	904.227	798.492	633.651	753.566	717.322	639.226	405.277	614.654	420.228	666.163	478.158	320.676
ENSRNOT00000107815	Erc2	0.0002	0.021	0.9281	1.9028	1076.79	565.892	724.392	534.376	512.188	576.663	416.688	518.83	678.341	2222.69	788.339	1024.41	511.016	670.031	1243.22
ENSRNOT00000064930	Gucy1b1	0.0002	0.021	0.8306	1.7785	696.487	391.626	440.238	444.874	319.769	386.703	315.532	359.644	475.559	1062.04	487.284	654.922	400.473	471.052	1101.42
ENSRNOT00000112828	Pkia	0.0002	0.021	0.5561	1.4703	3228.79	2196.06	2233.21	2040.1	1853.54	2275.44	2174.39	2379.94	2415.88	4770.14	2371.77	3177.88	2527.93	2631.39	3891.62
ENSRNOT00000086330	RGD735065	0.0002	0.021	-0.3496	-1.2742	569.705	725.901	691.374	688.37	706.466	725.917	709.948	804.776	753.484	501.168	656.145	570.876	570.165	552.268	568.032
ENSRNOT00000076753	Tlr6	0.0002	0.021	-0.6681	-1.5889	124.105	197.196	217.095	202.209	203.345	182.169	238.904	162.134	173.765	105.842	158.247	140.34	126.649	130.568	83.7948
ENSRNOT00000000036	Tmcc2	0.0002	0.021	0.573	1.4876	1763.71	1185.6	1015.55	956.874	1122.91	1519.68	1235.22	1186.04	1264.04	2294.16	1186.85	1466.04	1519.47	2001.97	2113.4
ENSRNOT00000109770	Tlcd3a	0.0002	0.0213	0.5424	1.4564	259.578	178.238	189.102	169.789	200.785	191.316	132.709	167.048	197.635	210.78	285.616	249.758	277.325	257.86	276.362
ENSRNOT00000006044	Zfp472	0.0002	0.0229	0.5933	1.5087	273.648	181.385	173.094	180.319	241.686	195.387	127.141	183.752	168.813	295.816	323.248	267.202	250.175	230.45	274.75
ENSRNOT00000113597	Arsg	0.0002	0.0229	-0.6561	-1.5758	343.409	541.159	398.215	573.861	508.469	548.169	775.838	376.348	607.316	247.87	336.757	370.277	405.322	410.14	290.865
ENSRNOT00000104863	Myo1e	0.0002	0.0229	-0.4776	-1.3925	1009.78	1406.09	1374.74	1561.01	1769.88	1200.82	1382.77	1204.71	1347.42	939.011	1276.59	1100.52	1023	958.347	762.21
ENSRNOT00000034951	Rpl6	0.0002	0.0229	0.4301	1.3473	2854.34	2118.53	2000	2036.54	2078.99	2284.91	2610.28	1908.55	1910.38	2636.54	2209	3360.88	3410.21	2763.27	2745.14
ENSRNOT00000117967	Slain1	0.0002	0.0229	0.414	1.3324	2596.47	1948.71	1763.95	2054.58	1738.28	2229.31	1514.56	2339.65	2005.17	2153.03	2671.86	2711.66	2517.26	2712.61	2811.96
ENSRNOT00000095350	Cacnb3	0.0002	0.023	0.4259	1.3434	1811.24	1348.25	1272.69	1218.8	1395.27	1496.61	1354.93	1414.99	1284.63	2333.05	1408.78	1538.99	1772.56	1957.3	1857.18
ENSRNOT00000009203	Nup107	0.0002	0.023	0.4525	1.3684	745.981	545.13	510.276	523.846	514.976	561.738	551.254	608.25	545.555	551.828	628.163	884.065	826.158	791.855	792.828
ENSRNOT00000021734	---	0.0002	0.0232	0.4871	1.4017	363.551	259.372	250.135	244.812	265.854	321.574	221.801	250.571	263.513	332.906	354.125	296.538	413.079	417.247	369.019
ENSRNOT00000120030	Acad8	0.0002	0.0232	0.5612	1.4755	209.422	141.933	135.073	121.09	160.814	161.466	126.213	162.134	126.61	193.592	185.265	215.664	188.116	245.678	228.019
ENSRNOT00000031498	Dcakd	0.0002	0.0232	-0.3424	-1.2679	2370.52	3005.59	2911.57	2986.45	3228.36	2925.38	2556.74	3272.17	3158.04	2062.57	2464.4	2074.98	2397.99	2536.98	2687.07
ENSRNOT00000036738	Dpy19l1	0.0002	0.0232	-0.4572	-1.3729	3663.01	5028.95	5255.84	5458.26	5437	4576.67	5655.45	4218.44	4600.16	2827.89	5064.86	3426.05	3751.65	3609.03	3300.23
ENSRNOT00000033964	Lonrf2	0.0002	0.0232	0.6145	1.531	1596.93	1043.06	1111.6	963.455	948.151	1343.29	749.853	1034.71	1152.87	2405.43	1108.69	1375.65	1379.84	1478.13	1833.01
ENSRNOT00000005671	Tshr	0.0002	0.0232	-0.499	-1.4132	750.989	1061.33	1181.54	958.191	1112.68	811.399	1289.97	1132.96	937.737	589.822	908.954	858.67	808.704	650.742	688.868
ENSRNOT00000064507	Lhx2	0.0002	0.0232	-0.3898	-1.3102	2968.91	3889.94	4282.32	3189.14	4264.82	3898.24	4324.65	3744.81	3521.4	3548.88	3176.52	2608.59	3042.82	2944.08	2494.51
ENSRNOT00000109181	Ssbp2	0.0002	0.0232	0.5836	1.4986	768.758	512.983	585.317	584.391	499.174	527.816	375.855	608.25	411.74	1048.47	544.215	842.835	718.525	690.335	767.045
ENSRNOG00000066286	---	0.0003	0.0235	-0.4656	-1.3809	663.815	916.64	1092.59	984.515	786.408	913.163	877.922	1023.9	739.073	579.871	834.655	680.294	552.711	690.335	645.381
ENSRNOT00000014388	Col8a2	0.0003	0.0236	-0.8487	-1.8009	445.252	801.869	595.322	895.013	1084.8	979.649	1037.54	400.914	620.698	547.304	387.898	491.588	504.228	530.949	210.293
ENSRNOT00000029587	Dpysl4	0.0003	0.0236	0.4997	1.4139	937.051	662.747	586.317	677.841	626.524	746.27	593.015	779.228	632.021	1112.7	786.409	675.537	961.912	915.709	1169.9
ENSRNOT00000033677	Gnl3	0.0003	0.0236	0.591	1.5063	489.724	325.113	449.243	301.409	247.263	312.076	330.381	282.998	352.038	585.299	393.687	574.841	545.924	376.639	460.871
ENSRNOT00000101760	Jam3	0.0003	0.0236	-0.3714	-1.2936	1186.81	1535.28	1460.79	1611.02	1620.22	1438.27	1709.44	1560.42	1345.36	1064.76	1372.12	1226.59	1225.66	1266.97	966.863
ENSRNOT00000043693	Mt-co2	0.0003	0.0236	0.6585	1.5785	521.363	330.293	396.214	400.124	248.193	320.218	341.517	215.197	392.182	517.451	357.02	594.663	684.586	455.824	518.077
ENSRNOT00000110407	Plekha7	0.0003	0.0236	-0.476	-1.3908	669.101	930.612	934.505	937.131	1007.64	815.469	1241.71	753.679	821.421	604.296	738.163	754.032	735.009	607.089	576.089
ENSRNOT00000096496	Spred1	0.0003	0.0236	-0.3222	-1.2503	4486.31	5609.07	5995.24	5639.9	5433.28	5122.12	6079.57	5208.94	5781.86	4496.04	5413.2	4258.58	3864.13	4441.49	4445.15
ENSRNOT00000036025	Celsr1	0.0003	0.0238	-0.4493	-1.3653	4717.31	6440.75	6158.33	5976.85	7354.68	6089.56	8124.96	5488.99	5888.91	3716.24	4718.46	4626.48	5532.93	5719.63	3992.34
ENSRNOT00000018860	Ptpn5	0.0003	0.0244	1.1252	2.1813	371.733	170.418	204.11	86.8689	157.096	248.304	162.406	157.221	177.048	719.185	210.352	255.308	213.327	202.024	629.267
ENSRNOT00000111989	Reep1	0.0003	0.0244	0.6828	1.6053	2071.85	1290.65	1505.81	1081.91	1091.3	1507.46	936.389	1355.05	1557.41	3578.74	1410.71	2011.55	1565.05	1804.01	2060.22
ENSRNOT00000096184	---	0.0003	0.0247	0.5625	1.4769	4600.88	3115.33	2984.61	2778.49	2891.86	3799.19	2374.85	3484.42	3495.67	6278.17	3228.62	4202.28	3453.96	4747.07	5694.02
ENSRNOT00000021491	Add2	0.0003	0.0247	0.5066	1.4207	2069.8	1456.9	1476.8	1139.83	1312.54	1804.62	1259.35	1604.64	1601.67	2846.89	1560.27	1891.82	1952.91	2007.05	2159.33
ENSRNOT00000013745	Timp1	0.0003	0.0247	-0.8052	-1.7474	229.64	401.267	433.234	317.203	344.867	318.861	602.296	306.581	483.794	206.257	301.055	165.713	284.113	294.408	128.109
ENSRNOT00000023671	Vstm2b	0.0003	0.0247	0.8264	1.7732	237.889	134.158	168.091	126.355	122.702	135.685	85.3794	138.551	162.637	336.524	186.229	352.833	198.782	158.371	193.373
ENSRNOT00000095295	Sox21	0.0003	0.0248	-0.5677	-1.4822	2001.65	2966.77	2756.49	2279.65	3464.47	2595.66	3766.9	3598.4	2301.63	1440.18	2487.56	1845.83	1952.91	2555.25	1729.88
ENSRNOT00000005155	Sod3	0.0003	0.0249	-1.1289	-2.1868	1270.81	2779.07	2337.26	3673.5	2378.74	2583.45	4477.78	1148.7	2854.39	1597.59	1271.76	1562.77	1575.71	1058.85	558.363
ENSRNOT00000054976	Actg1	0.0003	0.0249	0.2723	1.2077	20263.7	16778.4	16832.9	16695.1	16152.8	17408.5	14831.4	18633.7	16897	21786.5	17808.6	19916.9	20134.2	20954.1	20981.2
ENSRNOT00000086062	Col2a1	0.0003	0.0249	-0.9473	-1.9282	298.735	576.025	765.414	392.226	410.866	389.417	1228.72	436.289	406.593	318.432	222.896	201.392	394.655	329.939	325.511
ENSRNOT00000018902	Iqsec3	0.0003	0.0249	0.8717	1.8298	739.096	403.915	547.296	325.1	348.585	496.609	317.388	338.026	454.972	1401.28	430.354	648.579	494.531	509.63	949.137
ENSRNOT00000074404	Zwint	0.0003	0.0257	0.4142	1.3326	13160.2	9875.83	10160.5	9953.07	8871.72	9491.19	9618.17	9514.83	11521.5	17939.8	10879.5	11963.8	11922.1	11837.2	14417.5
ENSRNOG00000068727	---	0.0003	0.0259	-0.8795	-1.8398	123.305	226.852	139.075	271.136	232.39	165.536	316.46	273.172	189.4	111.27	173.686	90.3887	152.238	145.173	68.4861
ENSRNOT00000080730	---	0.0003	0.0259	-0.7524	-1.6846	125.588	211.567	278.15	232.967	190.56	172.32	214.376	148.378	243.956	132.981	137.019	112.589	183.267	79.1855	108.772
ENSRNOT00000041306	AABR07048992.1	0.0003	0.0259	0.6389	1.5571	694.412	445.968	424.958	368.472	410.136	450.913	618.989	300.7	546.391	770.641	430.812	698.689	774.483	656.663	834.323
ENSRNOT00000101374	Camk2a	0.0003	0.0259	2.9072	7.5017	405.058	53.9957	45.0243	36.8535	62.2805	94.9798	63.1065	5.8958	69.9958	1768.56	45.3512	139.547	80.4825	144.158	252.19
ENSRNOT00000023904	Fam53a	0.0003	0.0259	-0.5584	-1.4726	138.489	203.938	247.134	227.702	183.123	188.603	196.744	225.023	159.549	131.172	153.422	128.447	129.936	128.93	158.727
ENSRNOT00000014926	Hmgcll1	0.0003	0.0259	0.8667	1.8235	158.278	86.7993	86.0465	57.9126	99.463	119.403	61.2504	68.7843	115.287	185.45	140.878	174.434	93.0882	150.249	204.653
ENSRNOT00000015584	Kif6	0.0003	0.0259	-0.7409	-1.6712	106.472	177.934	178.096	225.069	197.996	175.034	179.111	129.708	161.608	97.7006	161.142	103.075	119.269	84.2615	74.1262
ENSRNOT00000056675	Pgam5	0.0003	0.0259	0.4754	1.3903	411.012	295.62	232.126	265.872	297.459	352.782	255.21	335.078	332.48	438.748	397.547	355.212	403.382	449.733	422.197
ENSRNOT00000049885	AABR07009715.1	0.0003	0.0259	0.593	1.5083	612.779	406.264	387.581	366.18	362.755	416.967	338.924	467.257	504.241	804.821	458.071	824.759	579.501	495.49	512.544
ENSRNOT00000006008	Chrdl1	0.0003	0.0259	-0.5606	-1.4748	839.607	1238.28	1620.88	1371.48	1171.25	972.864	1408.76	906.97	1214.63	796.079	1016.06	780.99	1029.79	835.508	580.924
ENSRNOT00000009963	Gli2	0.0003	0.0259	-0.4222	-1.3399	878.009	1176.48	980.53	1210.9	1339.5	1142.47	1231.5	1342.28	987.146	702.902	1054.66	900.716	919.246	838.554	852.451
ENSRNOT00000103748	Krcc1	0.0003	0.0259	-0.3496	-1.2742	897.598	1143.76	1224.66	1046.38	1197.27	1077.34	1278.83	1065.17	1112.73	906.445	990.972	980.004	931.852	823.326	753.347
ENSRNOT00000047550	Mt-nd1	0.0003	0.0259	0.5383	1.4523	708.656	487.955	572.309	548.854	390.415	502.036	463.09	384.209	556.878	695.665	521.057	729.453	963.851	661.909	680.027
ENSRNOT00000096323	Fam166b	0.0004	0.0263	-0.9393	-1.9176	61.9201	118.739	94.0509	151.363	104.111	99.0504	153.126	153.291	76.1719	46.1364	75.2637	45.1944	88.2399	75.1247	42.7031
ENSRNOT00000003511	Sox9	0.0004	0.0277	-0.3579	-1.2815	11313.4	14498.5	15442.4	16173.4	14544.8	13797.8	14727.9	13880.7	12923.5	9357.55	14089.8	12355.5	10136	11428.1	10513.8
ENSRNOT00000097615	Chn2	0.0004	0.028	0.4766	1.3915	652.932	469.238	442.239	452.771	452.696	537.314	429.681	522.761	448.796	617.866	588.601	634.307	582.771	563.435	928.188
ENSRNOT00000111262	Runx1t1	0.0004	0.028	0.6914	1.6148	2014.54	1247.52	1533.83	1317.51	841.252	1394.85	671.898	1527.99	1447.27	2539.31	1574.75	1845.04	1469.05	1894.36	2763.62
ENSRNOT00000107952	Celf4	0.0004	0.0284	0.5465	1.4605	3431.04	2349.22	2206.19	2458.65	2071.99	2713.71	1692.74	2800.5	2503.38	4386.58	2723	3166.78	2547.32	3108.54	4652.22
ENSRNOT00000056173	Phgdh	0.0004	0.0284	-0.4206	-1.3385	2624.23	3512.59	3668.98	3097.01	3569.51	3104.48	4680.09	3204.37	3258.92	2314.06	3115.73	2749.72	2645.26	2779.61	2142.41
ENSRNOT00000097209	Crb1	0.0004	0.0294	-0.4977	-1.412	295.554	417.318	379.205	476.463	459.203	322.931	536.405	375.366	369.536	303.957	329.038	290.195	312.233	287.301	251.384
ENSRNOT00000098952	Trmt1	0.0004	0.0302	0.4671	1.3823	430.685	311.569	354.192	277.717	319.769	370.421	283.051	288.894	288.218	403.467	378.248	370.277	492.592	523.842	417.363
ENSRNOT00000059735	Ccdc80	0.0004	0.0303	-0.6479	-1.5669	1097.65	1719.93	1698.92	1745.28	1882.36	1375.85	2500.13	1208.64	1626.37	1316.24	1434.84	1182.19	1193.66	802.007	657.467
ENSRNOT00000096349	Ech1	0.0004	0.0303	-0.4431	-1.3595	601.662	817.958	801.433	719.959	1007.64	763.909	779.551	864.717	785.394	460.459	734.304	578.012	680.708	618.256	539.832
ENSRNOT00000111738	Zfp551	0.0004	0.0303	0.934	1.9105	128.32	67.1643	93.0503	50.0154	65.9988	58.3447	47.3299	84.5064	69.9958	199.924	78.1585	115.761	87.2702	127.915	160.338
ENSRNOT00000081605	Itprip	0.0004	0.0309	-0.5271	-1.441	197.882	285.15	250.135	340.895	316.98	255.089	299.756	251.554	282.042	183.641	249.914	170.47	212.358	213.192	159.532
ENSRNOT00000094818	---	0.0005	0.032	0.5222	1.4361	12350.4	8599.85	9018.75	8619.47	8847.31	8120.53	8181.57	11397.4	6012.99	10264.9	12328.8	18291	12178.9	10355.2	10682.1
ENSRNOT00000048744	---	0.0005	0.0323	-0.6359	-1.5539	1524.68	2369.25	2243.82	2793.43	2866.24	2671.66	1951.83	2594.19	1465.23	1382.77	2083.77	1465.77	1015.61	1145.7	2053.37
ENSRNOT00000098888	Ltbp1	0.0005	0.0323	-0.6922	-1.6158	416.563	673.083	564.305	656.782	810.577	583.447	965.158	642.642	486.882	493.026	533.601	303.674	538.166	382.73	249.773
ENSRNOT00000102042	Tnfrsf1a	0.0005	0.0326	-0.4649	-1.3802	457.332	631.208	587.318	629.142	702.748	632.294	785.119	541.431	539.379	460.459	485.355	370.277	579.862	427.399	422.197
ENSRNOT00000002924	Ccni	0.0005	0.0334	0.2659	1.2024	6337.05	5270.26	5270.85	4659.33	5271.54	5584.81	4923.23	5603.96	5577.02	6553.18	5822.32	6171.8	6634.48	6888.12	5954.26
ENSRNOT00000079128	AC094643.2	0.0005	0.0338	-0.5867	-1.5018	191.815	288.074	332.18	343.527	320.698	278.155	266.346	261.38	215.134	180.927	192.984	271.166	155.147	182.736	166.784
ENSRNOT00000111168	Mcf2l	0.0005	0.0339	0.4171	1.3352	4315.17	3231.74	3288.78	3078.58	3209.77	3706.93	3164.6	2894.84	3280.54	5896.41	4025.64	3661.54	3664.38	3727.81	4914.08
ENSRNOT00000046342	AABR07072400.1	0.0005	0.0347	0.4079	1.3268	12295.3	9267.22	10180.6	10184.4	8332.7	8396.05	10874.2	7422.81	9479.61	12966.1	11759.8	15688.7	10411.1	10424	12519
ENSRNOT00000020316	Pdpn	0.0005	0.0347	-0.509	-1.4231	1826.6	2599.35	3162.71	3028.57	2488.43	1934.87	2847.22	2241.39	2491.03	1688.05	2444.14	1614.31	1753.16	2148.16	1314.13
ENSRNOT00000074617	---	0.0005	0.0348	0.2905	1.223	7407.55	6056.74	6407.29	6661.2	5540.81	6007.72	5746.37	6282.53	5754.58	6318.92	7141.38	7937.06	8137.6	6975	7933.75
ENSRNOT00000118967	Eef1e1	0.0005	0.0348	0.429	1.3463	639.559	475.048	612.331	448.823	448.978	377.205	438.961	441.202	554.819	681.19	658.075	621.621	615.74	577.648	682.444
ENSRNOT00000001958	Mdh2	0.0005	0.0351	0.3258	1.2534	2463.96	1965.82	1904.03	2230.95	2030.16	1957.94	1843.08	1941.68	1855.92	2930.11	2271.42	2538.02	2612.29	2363.38	2069.09
ENSRNOT00000037901	Megf10	0.0005	0.0351	-0.5587	-1.4729	2024.57	2982.01	3902.11	2538.94	2664.12	2246.95	4065.73	2402.54	3049.96	1628.34	2443.18	2135.24	2413.51	2074.05	1454.32
ENSRNOT00000011061	Wwc1	0.0005	0.0351	-0.3763	-1.298	4038.87	5242.42	5317.88	5375.34	5647.08	4833.11	5873.54	4477.86	5170.42	4724.91	3989.94	4031.81	4319.88	4245.56	2923.15
ENSRNOT00000003283	Plp1	0.0005	0.0355	0.8792	1.8393	695.005	377.863	363.196	488.309	383.908	512.891	186.535	315.425	397.329	379.947	955.27	431.329	511.016	720.791	1171.52
ENSRNOT00000086609	Napepld	0.0006	0.0358	-0.614	-1.5305	171.997	263.247	280.151	322.468	197.067	230.665	285.835	252.537	274.836	227.063	137.019	191.085	130.905	142.128	202.236
ENSRNOT00000092230	---	0.0006	0.0359	-0.7154	-1.6419	214.387	352.005	340.905	274.804	437.905	503.919	274.018	367.934	265.672	191.542	212.177	205.651	123.853	263.613	289.001
ENSRNOT00000096811	Sfxn3	0.0006	0.0359	0.3778	1.2994	958.817	737.914	790.427	638.355	714.832	823.61	618.072	807.724	773.041	1076.52	824.041	869.793	934.761	1062.91	985.395
ENSRNOT00000114981	---	0.0006	0.0362	0.5576	1.4718	577.803	392.58	453.705	383.074	333.902	325.376	542.157	267.001	441.021	511.741	536.528	696.213	654.042	566.728	501.371
ENSRNOT00000017783	Arsa	0.0006	0.0362	-0.4771	-1.3919	415.428	578.246	694.375	693.635	612.58	530.53	477.011	559.118	481.736	363.663	529.741	454.322	378.171	384.76	381.911
ENSRNOT00000118806	Pde4dip	0.0006	0.0362	0.4278	1.3452	8405.75	6248.87	5870.17	6398.03	5559.7	6626.88	4646.68	8592.14	6050.52	8362.45	7261.98	8888.22	7401.48	9156.07	9363.26
ENSRNOT00000109821	Srsf1	0.0006	0.0362	0.3169	1.2456	8124.81	6522.62	5916.2	6020.28	6198.31	6948.45	6860.05	6974.73	6740.18	7295.88	6564.35	8799.42	8605.81	8681.98	8800.06
ENSRNOT00000070818	Aplp2	0.0006	0.0362	-0.3474	-1.2723	7620.83	9695.61	10268.6	11560.1	9741.79	8930.81	9983.82	8850.57	8535.37	7994.26	9364.54	7678.28	6757.62	6905.38	7025.07
ENSRNOT00000088732	Atxn7l3b	0.0006	0.0362	0.2551	1.1934	10465.4	8769.33	9003.87	8653.99	8587.28	8293.09	9388.02	8392.67	9063.42	11518.7	9306.65	11117.8	9717.06	10100.2	11028.7
ENSRNOT00000075837	Rhpn1	0.0006	0.0362	-0.4737	-1.3887	452.217	627.999	529.286	597.553	701.818	651.29	717.372	588.597	609.375	439.653	581.847	428.157	487.744	462.93	315.036
ENSRNOT00000089876	Fbxl3	0.0006	0.0367	-0.3339	-1.2604	1164.11	1467.27	1524.82	1466.24	1445.47	1332.43	1732.64	1242.05	1524.47	1195.02	1330.62	1111.62	1056.94	1120.78	1169.9
ENSRNOT00000011586	Rimkla	0.0006	0.0367	0.5856	1.5007	442.326	294.744	247.134	300.093	296.53	253.732	197.672	441.202	326.304	503.882	457.372	401.199	383.019	397.958	510.02
ENSRNOT00000105746	Rnf43	0.0006	0.0367	-0.8644	-1.8206	103.514	188.453	227.123	163.208	147.8	156.038	299.756	113.003	211.017	140.218	136.054	95.9389	91.1489	99.4894	58.8175
ENSRNOT00000101756	Tmsb10	0.0006	0.0367	0.4468	1.363	3958.41	2904.18	2832.53	2918.01	2777.53	3290.37	1935.88	3547.3	3030.4	3519.03	3595.29	3352.31	4219.03	4298.35	4766.63
ENSRNOG00000065005	---	0.0006	0.0371	-0.6151	-1.5316	253.415	388.141	385.208	442.242	342.078	294.437	545.685	370.453	335.568	190.878	249.914	285.438	312.233	302.529	180.481
ENSRNOT00000104525	---	0.0006	0.0371	0.4713	1.3863	706.146	509.358	461.004	659.77	510.723	522.55	472.088	464.178	478.732	660.156	676.206	523.966	777.743	913.813	687.332
ENSRNOT00000061219	Celf5	0.0006	0.0371	0.7304	1.6591	1751.44	1055.65	1271.69	871.322	903.533	1336.5	627.353	1115.29	1265.07	2927.4	1220.62	1837.11	1066.64	1377.62	2077.95
ENSRNOT00000109498	Hmg20a	0.0006	0.0371	0.3006	1.2316	1573.23	1277.36	1270.69	1297.77	1128.49	1419.27	1229.65	1390.43	1209.49	1460.08	1685.71	1758.62	1489.41	1550.21	1494.61
ENSRNOT00000019617	Zfp638	0.0006	0.0371	0.2659	1.2024	5051.88	4201.67	4435.4	4327.65	3876.27	4089.56	4079.65	4137.87	4466.35	5193.51	5029.16	5288.53	4263.64	5032.34	5501.45
ENSRNOT00000118414	Pam	0.0006	0.0373	-0.4175	-1.3356	8412.19	11235.3	11163	11144.2	11506.1	9861.62	14208.2	11175.5	9585.3	6226.6	10721.2	8695.55	8264.49	8985.52	7581.01
ENSRNOT00000104857	Rimklb	0.0006	0.0374	0.4261	1.3436	1792.77	1334.27	1435.2	1236.78	1380.64	1199.83	1382.94	1213.76	1488.34	2238.15	1325.55	2112.16	1555.49	1610.09	1912.62
ENSRNOT00000095926	Col12a1	0.0007	0.0375	-0.4481	-1.3642	1428.61	1948.91	1908.03	1940.07	2363.87	1580.74	1998.99	1866.02	1981.5	1298.15	1439.66	1581.8	1864.67	1384.73	1003.93
ENSRNOT00000026327	Dag1	0.0006	0.0375	-0.3107	-1.2403	7704.42	9555.61	9418.09	9658.25	10215.9	8979.66	10892.4	8962.59	8759.76	8156.19	8571.38	7672.73	8088.01	7581.5	6158.92
ENSRNOT00000013530	Eomes	0.0007	0.0375	-0.5169	-1.4309	1682.38	2407.29	3183.72	2192.78	2965.3	2237.45	2367.42	2472.3	1429.77	1428.42	1663.52	2085.28	1711.47	1623.3	1581.63
ENSRNOT00000083705	Tubb2b	0.0006	0.0375	0.29	1.2226	51023.6	41733.2	42828.3	39867.8	38602	44781.8	38113.7	47908.3	40032.3	57660.7	47102.9	48688.4	45937.2	51797.6	54954.1
ENSRNOT00000108011	Prex1	0.0007	0.0379	-0.2749	-1.2099	4039.46	4887.41	5177.8	4540.88	5157.2	4894.17	5343.63	4512.25	4582.66	3844.7	4636.44	4023.09	4005.7	4078.05	3650.71
ENSRNOT00000080859	Acot1	0.0007	0.0382	-0.5506	-1.4647	1570.93	2301.01	2362.14	1956.19	2627.27	1816.6	3131.85	2356.09	1852.88	1167.83	1391.53	1556.48	2093.1	2004.31	1214.04
ENSRNOG00000030478	AY172581.9	0.0007	0.0382	0.7035	1.6284	4366.8	2681.64	2149.16	2394.16	2840.74	3723.21	2645.83	1863.07	3157.01	3680.96	2504.93	4005.65	8137.46	3922.73	3949.64
ENSRNOT00000102625	Chn1	0.0007	0.0382	0.6082	1.5244	1506.71	988.416	1032.52	1034.53	822.661	1265.92	700.668	1045.5	1020.05	2523.03	1056.57	1466.81	1245.04	1326.86	1421.28
ENSRNOT00000044565	Dusp8	0.0007	0.0382	0.5663	1.4807	1024.97	692.215	604.327	554.118	723.198	850.748	501.14	871.595	741.132	1346.1	713.076	882.479	895.005	1102.51	1210.19
ENSRNOT00000002346	Hes1	0.0007	0.0382	-0.5755	-1.4902	237.944	354.582	355.192	390.91	413.654	309.363	388.847	242.71	380.859	196.306	324.213	254.516	239.508	237.556	176.452
ENSRNOT00000019053	Myo7a	0.0007	0.0382	-0.6354	-1.5534	139.16	216.174	154.083	227.702	227.742	196.744	257.066	157.221	292.335	134.791	160.177	144.305	157.086	109.641	128.915
ENSRNOT00000089943	Psme1-ps1	0.0007	0.0382	-0.5892	-1.5045	404.629	608.745	621.689	568.597	608.3	626.893	520.119	846.046	469.292	323.859	611.759	319.841	344.233	444.657	384.709
ENSRNOT00000115781	Pxylp1	0.0007	0.0382	-0.4055	-1.3246	965.979	1279.52	1181.99	1447.35	1203.8	1209.83	1614.64	1065.56	1233.87	843.571	1102.73	805.202	1072.96	1005.41	967.742
ENSRNOT00000006646	Scn3a	0.0007	0.0382	0.6781	1.6	1397.62	873.499	1016.8	798.331	637.295	876.217	695.05	1066.68	1024.27	2069.98	895.082	1538.97	868.612	1123.29	1887.94
ENSRNOT00000113519	St8sia2	0.0007	0.0382	0.4378	1.3546	4856.97	3585.63	3801.06	3628.75	3102.87	3835.83	2776.69	4038.62	3917.7	5411.53	3689.85	5383.68	3895.16	4733.87	6025.17
ENSRNOT00000067087	Vps50	0.0007	0.0382	0.415	1.3333	904.417	678.33	661.358	562.016	658.129	673	813.888	722.235	654.666	1128.98	736.234	973.661	910.519	779.672	895.96
ENSRNOT00000016540	Thrsp	0.0007	0.0382	-0.5033	-1.4175	192.025	272.193	250.135	282.982	308.614	248.304	296.044	248.606	269.69	153.788	226.756	220.422	160.965	166.493	222.378
ENSRNOT00000083615	---	0.0007	0.0383	-0.7795	-1.7165	313.554	538.225	513.278	330.365	655.34	538.671	735.933	394.036	598.052	192.687	213.247	271.959	366.535	543.131	294.893
ENSRNOT00000105191	Aldh1l1	0.0007	0.0383	-0.547	-1.4611	1250.26	1826.74	2153.16	1871.63	1844.25	1213.03	2271.83	1551.58	1878.56	1093.7	1750.36	1301.91	1118.03	1369.5	869.371
ENSRNOT00000115415	Fam78b	0.0007	0.0383	0.6268	1.5442	518.558	335.814	296.16	401.44	303.966	378.562	265.418	338.026	369.536	756.275	405.266	479.695	375.262	393.897	699.364
ENSRNOT00000097256	Pdlim5	0.0007	0.0383	-0.4502	-1.3663	1206.76	1648.76	2113.14	1779.5	1670.42	1312.08	1831.94	1222.4	1609.9	1099.13	1412.64	1184.57	1311.96	1250.72	982.977
ENSRNOT00000029825	Pnma8a	0.0007	0.0383	1.2062	2.3074	233.421	101.164	179.097	80.2879	63.2101	138.399	37.1215	114.968	95.7295	419.751	140.878	202.978	124.118	118.778	393.191
ENSRNOT00000076548	Crtapl1	0.0007	0.0386	-0.4956	-1.4099	358.86	505.956	466.252	508.052	477.794	451.832	510.42	533.57	592.905	244.252	428.424	330.632	459.623	373.593	318.259
ENSRNOT00000105756	Cnpy2	0.0007	0.0388	-0.3557	-1.2796	1056.4	1351.8	1536.83	1503.1	1290.23	1149.26	1311.32	1546.66	1124.05	944.439	1071.06	1102.9	1003.61	1064.94	1150.57
ENSRNOT00000083677	Zfp36l1	0.0007	0.0388	-0.3214	-1.2496	1686.62	2107.52	2391.29	2092.75	2143.57	2073.27	2136.34	1746.14	2168.84	1713.38	1797.65	1696.77	1906.37	1573.56	1433.37
ENSRNOT00000097425	Glis3	0.0008	0.0391	-0.5137	-1.4277	1013.52	1447	1377.75	1370.16	1735.49	1352.78	1595.29	1167.37	1528.58	975.197	1227.38	950.667	1241.18	1098.44	590.592
ENSRNOT00000042928	Mt-nd4	0.0008	0.0391	0.5274	1.4413	933.567	647.712	831.45	716.011	549.37	640.435	621.784	393.053	783.335	915.491	779.655	873.758	1094.76	864.949	1072.41
ENSRNOT00000002916	Pkd2	0.0008	0.0391	-0.326	-1.2535	1446.22	1812.91	1771.96	1736.06	1830.3	1789.69	2058.38	1548.63	1953.71	1347	1682.82	1256.72	1444.81	1391.84	1555.04
ENSRNOT00000095117	Ptpro	0.0008	0.0391	0.8705	1.8283	895.552	489.84	669.362	431.712	424.809	621.439	261.706	415.654	605.257	1740.52	462.196	886.444	563.378	697.441	1022.46
ENSRNOT00000016129	Sgtb	0.0008	0.0391	0.3856	1.3064	1158.68	886.925	820.444	744.967	808.717	981.006	1017.13	884.37	951.119	1410.33	1032.46	1108.45	969.669	1233.47	1197.3
ENSRNOT00000100360	Synpr	0.0008	0.0391	1.0199	2.0277	169.359	83.5223	90.0487	96.0823	77.1535	78.6975	42.6897	91.3849	109.111	287.674	126.404	103.868	79.5129	156.341	261.859
ENSRNOT00000046054	Bmp1	0.0008	0.0399	-0.4292	-1.3465	1320.33	1777.76	1639.89	1745.28	1939.99	1796.47	1896.91	1830.65	1594.46	1156.12	1901.86	1153.65	1245.06	1400.97	1066.77
ENSRNOT00000095932	Crym	0.0008	0.0399	0.956	1.94	528.357	272.353	277.15	301.409	167.321	302.578	177.255	361.609	320.128	1062.04	303.95	209.321	596.347	427.399	571.255
ENSRNOT00000049774	Hopx	0.0008	0.0399	-0.6588	-1.5788	350.464	553.321	428.232	519.897	727.846	404.343	869.57	497.212	423.063	316.622	322.283	416.264	458.654	324.864	264.276
ENSRNOT00000107205	Iqgap2	0.0008	0.0399	-0.4524	-1.3684	2558.08	3500.36	4006.17	4027.56	3480.27	2694.71	4388.68	2488.03	3415.38	2420.8	3180.37	2561.01	2469.75	2458.81	2258.43
ENSRNOT00000111270	Ncs1	0.0008	0.0403	0.4931	1.4075	832.343	591.377	513.278	633.09	557.736	683.854	597.655	598.423	557.907	1253.82	639.742	855.521	781.553	748.201	714.673
ENSRNOT00000119176	---	0.0008	0.0403	-0.804	-1.7459	64.0694	111.857	101.055	139.517	109.688	108.548	123.429	92.3675	109.111	62.4198	78.1585	32.5082	80.4825	83.2463	49.1489
ENSRNOT00000058234	Atp5mc3	0.0008	0.0403	0.5926	1.508	604.916	401.14	276.149	363.27	432.246	421.982	425.041	374.383	514.675	664.002	435.179	629.549	886.278	557.344	457.648
ENSRNOT00000041033	Eif1	0.0008	0.0412	0.2562	1.1943	2704.64	2264.58	2266.5	2220.64	2314.8	2509.58	2225.99	2149.87	2168.08	2626.49	2917.76	2805.49	2827.83	2358.22	2690.95
ENSRNOT00000079180	Col4a6	0.0009	0.0416	-0.5385	-1.4525	545.084	791.713	845.457	792.35	885.871	629.58	1073.74	584.667	727.75	521.07	667.724	530.439	626.406	561.405	364.991
ENSRNOT00000109637	Eppk1	0.0009	0.0416	-0.768	-1.7029	309.712	527.399	363.196	510.684	438.752	431.48	795.327	555.188	595.993	272.295	198.773	407.542	486.774	320.803	172.424
ENSRNOT00000086368	Fermt2	0.0009	0.0416	-0.3462	-1.2712	3355.6	4265.57	4622.5	5121.32	4131.9	3693.36	4308.87	3776.26	4205.92	3163.51	4207.05	3238.93	3215.42	3302.44	3007.75
ENSRNOT00000031487	Frem2	0.0009	0.0416	-0.4299	-1.3471	2569.32	3461.13	3317.79	3747.21	3580.67	3416.56	4132.55	2632.47	3400.97	2459.7	2249.23	2786.99	3373.48	2613.12	1934.53
ENSRNOT00000016372	Glrx	0.0009	0.0416	0.7712	1.7066	578.007	338.682	444.24	393.543	241.686	305.292	310.892	293.807	381.889	1149.79	440.968	607.349	440.23	382.73	446.368
ENSRNOT00000115661	Grm4	0.0009	0.0416	1.3465	2.5429	165.493	65.0797	25.0135	53.964	46.478	124.831	45.4738	31.4443	129.698	224.35	107.106	68.9809	101.815	170.553	319.871
ENSRNOT00000027129	Kctd13	0.0009	0.0416	0.6392	1.5575	617.355	396.377	379.205	276.401	356.951	476.256	388.847	383.227	513.645	895.589	472.811	587.527	409.2	519.782	817.805
ENSRNOT00000013851	Rab30	0.0008	0.0416	0.4792	1.394	462.261	331.606	354.192	306.674	228.672	347.355	323.885	358.661	402.476	559.969	445.793	497.931	391.746	412.171	464.9
ENSRNOT00000012056	Sorbs3	0.0009	0.0416	-0.4638	-1.3792	668.566	922.086	903.489	1097.71	936.997	917.233	851.009	970.841	779.218	568.111	976.499	602.591	680.708	636.529	548.695
ENSRNOT00000066477	Fhdc1	0.0009	0.0424	-0.5367	-1.4506	266.407	386.461	494.267	339.579	364.388	289.01	471.443	346.869	396.3	260.535	361.845	259.273	255.023	216.237	245.744
ENSRNOT00000111592	Dnajc12	0.0009	0.0425	0.7261	1.6542	147.19	88.9796	96.0519	111.877	99.463	108.548	51.97	69.7669	87.4947	181.832	136.054	183.156	118.3	144.158	119.246
ENSRNOT00000025570	Glg1	0.0009	0.0425	-0.2205	-1.1651	5216.04	6077.28	5634.05	6046.6	6274.53	6177.76	6767.24	5870.25	5769.5	5187.18	5417.06	5321.04	4957.92	5150.1	5262.15
ENSRNOT00000006329	Napb	0.0009	0.0425	0.8621	1.8177	571.144	314.216	253.137	304.041	333.712	274.085	294.188	306.581	433.356	1153.41	296.23	430.536	324.839	450.748	770.268
ENSRNOT00000065288	Nrip3	0.0009	0.0425	0.5693	1.4838	1418.34	955.875	1000.54	980.566	766.887	1135.69	702.524	1211.59	895.534	2284.2	1335.45	1344.73	1105.42	1140.07	1299.62
ENSRNOT00000079633	Nucb1	0.0009	0.0425	-0.34	-1.2658	3358.14	4250.71	4576.47	4600.95	4329.64	3982.35	4236.08	4442.21	3587.08	3667.71	4051.08	3420.52	2725.53	3294.75	2989.68
ENSRNOT00000028720	Plcb3	0.0009	0.0425	-0.3484	-1.2731	760.381	968.048	962.52	1000.31	965.813	963.366	1098.8	875.526	909.945	635.054	837.55	796.055	881.429	755.308	658.273
ENSRNOT00000067314	Pole4	0.0009	0.0425	0.4225	1.3403	454.461	339.085	304.164	361.954	359.74	345.998	306.252	350.8	345.861	522.879	334.827	522.51	427.624	446.687	470.54
ENSRNOT00000030914	Sema4b	0.0009	0.0425	-0.3857	-1.3065	1313.32	1715.82	2160.17	1828.2	1582.11	1451.83	1818.95	1723.54	1444.18	1241.16	1559.31	1341.56	1097.67	1387.78	1252.89
ENSRNOT00000024428	Tcaf1	0.0009	0.0425	0.2694	1.2053	2391.6	1984.28	2029.1	2094.07	1918.61	2059.7	1819.88	2035.03	1937.24	2354.77	2226.07	2251.79	2192.42	2615.15	2708.83
ENSRNOT00000052063	Thsd7a	0.0009	0.0425	0.5993	1.515	1043.78	688.952	831.45	385.645	490.808	712.348	786.975	818.533	794.658	1264.68	910.884	1106.87	825.188	854.797	1298.82
ENSRNOT00000003010	Tmem165	0.0009	0.0425	-0.4161	-1.3343	818.487	1092.09	1174.64	1041.11	1013.22	816.826	1422.68	1166.39	1004.65	783.414	961.06	830.942	831.976	710.639	792.828
ENSRNOT00000078645	Calcrl	0.001	0.044	0.5977	1.5133	252.774	167.038	184.1	229.018	153.377	175.034	135.493	135.603	159.549	257.821	185.265	225.972	237.569	261.921	347.265
ENSRNOT00000028889	Prokr2	0.001	0.0441	0.7641	1.6983	320.125	188.501	168.091	152.679	229.601	253.732	107.652	193.579	215.134	149.265	376.319	291.781	359.747	327.909	415.751
ENSRNOT00000011408	Ssbp3	0.001	0.0441	0.4037	1.3229	523.95	396.071	392.212	376.432	387.627	484.397	326.669	428.428	379.83	507.5	513.337	501.102	597.316	588.815	437.505
ENSRNOT00000022650	Use1	0.001	0.0441	-0.4073	-1.3262	810.282	1074.61	1075.58	972.669	1100.6	1002.72	1150.77	1301.99	915.092	647.719	929.218	696.945	739.858	919.77	928.994
ENSRNOT00000004346	Bmerb1	0.001	0.0442	0.555	1.4692	1004.69	683.854	654.354	605.45	632.101	777.477	476.083	808.707	833.773	1379.57	734.304	946.703	742.767	1015.2	1208.58
ENSRNOT00000057140	---	0.001	0.0442	0.4864	1.401	559.22	399.168	489.265	410.653	435.964	301.222	383.279	309.529	462.178	588.918	585.706	473.351	545.924	466.991	693.724
ENSRNOT00000048772	AABR07042915.1	0.001	0.0442	-0.8547	-1.8084	49.7542	89.9755	95.5664	125.039	76.2271	77.3407	52.3665	118.899	85.436	47.041	65.6145	39.9599	36.8474	51.154	58.0118
ENSRNOT00000096820	E2f6	0.001	0.0442	-0.3252	-1.2529	659.762	826.59	917.496	838.417	807.788	861.602	803.68	775.297	783.335	552.732	753.602	631.928	651.618	729.928	640.547
ENSRNOT00000000048	Idua	0.001	0.0442	-0.474	-1.389	430.756	598.308	629.34	537.008	576.327	485.754	810.176	514.9	630.991	337.429	532.636	432.914	437.321	456.839	388.357
ENSRNOT00000097941	Mrpl57	0.001	0.0442	0.4764	1.3912	377.723	271.502	290.157	267.188	259.347	274.085	270.059	201.44	338.656	372.71	359.915	379.791	439.26	424.353	291.67
ENSRNOT00000011429	Mdh1	0.001	0.0449	0.3618	1.285	2318.59	1804.31	1585.86	1833.46	1837.74	1770.69	1984.14	1695.04	1922.82	2689.48	1829.49	2373.89	2795.56	2225.31	1998.18
ENSRNOT00000049601	Stx1a	0.001	0.0449	0.8305	1.7782	435.148	244.706	232.126	226.386	226.813	280.869	182.823	250.571	313.952	955.295	290.441	376.62	290.901	297.453	399.637
ENSRNOT00000087803	Gnb4	0.001	0.045	0.8139	1.758	245.359	139.568	116.063	140.833	154.307	195.387	71.4588	125.777	174.989	266.867	177.545	231.522	164.844	219.283	410.917
ENSRNOT00000017753	Ajuba	0.001	0.0453	-0.531	-1.445	382.504	552.702	574.311	514.633	581.905	504.75	661.69	395.018	635.109	294.911	492.109	363.141	448.957	417.247	280.39
ENSRNOT00000050269	Comt	0.0011	0.0464	-0.3542	-1.2782	804.843	1028.79	961.52	1055.59	1174.96	895.524	1067.24	979.685	1064.35	863.927	756.497	714.388	984.214	819.265	692.918
ENSRNOT00000081088	Cyp46a1	0.0011	0.0464	-0.5118	-1.4258	218.211	311.129	251.136	250.077	360.669	284.939	365.646	287.911	374.683	235.205	245.09	181.57	210.418	183.751	252.996
ENSRNOT00000098583	Ddx5	0.0011	0.0464	0.2236	1.1677	18912.1	16196.4	16331.8	15673.3	15457.7	16637.7	16997	16422.7	15854	18836.3	17141.8	20764	18336.4	17935.5	20454
ENSRNOT00000018864	Efhd2	0.0011	0.0464	-0.4123	-1.3308	3731.41	4965.86	4347.35	3964.38	5299.42	4778.84	6483.26	5487.02	4396.35	2824.27	4151.08	4124.58	3953.34	3946.08	3389.66
ENSRNOT00000097751	Epha6	0.0011	0.0464	2.0985	4.2827	287.166	67.0526	115.062	39.4859	58.5623	101.764	25.985	64.8538	63.8197	1111.8	108.071	115.761	97.9366	86.2919	203.041
ENSRNOT00000115389	Lrrc7	0.0011	0.0464	0.6071	1.5232	1122.27	736.788	937.507	610.715	648.833	805.971	500.212	681.947	972.735	1704.33	1025.71	1078.32	710.768	1017.23	1196.49
ENSRNOT00000055792	Mapk8ip2	0.0011	0.0464	0.4628	1.3782	2159.19	1566.64	1495.81	1339.89	1609.07	1854.82	1289.97	1565.33	1812.68	3133.66	1751.33	1873.58	1807.46	2076.08	2312.41
ENSRNOT00000025512	RGD1559896	0.0011	0.0464	-0.2961	-1.2278	4447.1	5460.32	5269.85	5613.58	5371.93	5375.86	6306.94	5081.19	5202.33	4027.44	5100.56	4953.14	4282.06	4503.42	3816.69
ENSRNOT00000020272	Slc1a1	0.0011	0.0464	0.9569	1.9412	318.613	164.133	194.105	139.517	160.814	195.387	130.853	147.395	181.166	727.327	183.335	233.108	180.358	184.766	402.054
ENSRNOT00000006991	Tfap2c	0.0011	0.0464	-0.6463	-1.5652	429.665	672.499	775.419	492.257	759.451	458.617	988.359	686.86	542.467	265.963	612.724	467.008	417.927	393.897	420.585
ENSRNOT00000050156	Mt-co1	0.0011	0.0466	0.5212	1.4351	1094.2	762.439	828.448	892.381	673.931	757.125	765.63	502.125	919.209	889.256	886.761	953.839	1559.23	1136.01	1140.9
ENSRNOT00000099219	Timm17a	0.0011	0.0467	0.5113	1.4253	184.621	129.53	113.061	172.422	122.702	127.544	118.789	115.951	138.962	165.548	183.335	183.949	210.418	195.933	169.201
ENSRNOT00000002640	Cldn1	0.0011	0.0469	-0.8529	-1.8061	393.377	710.48	549.297	721.275	776.183	721.846	914.116	371.435	919.209	538.258	268.248	419.435	697.192	245.678	191.761
ENSRNOT00000019162	Rpl35	0.0011	0.0469	0.3633	1.2863	2237.63	1739.55	1855.15	1843.2	1681.83	1619.98	1784.24	1530.5	1861.9	2008.04	2151.71	2121.63	2480.37	1789.19	2872.8
ENSRNOT00000105783	---	0.0011	0.0469	-0.5802	-1.4951	224.727	335.979	295.567	475.162	351.769	294.076	343.143	348.644	244.961	205.616	318.676	172.221	208.494	209.982	234.087
ENSRNOT00000107950	Hepacam	0.0011	0.0472	-0.3994	-1.319	1101.26	1452.53	1266.68	1725.53	1477.07	1290.37	1624.99	1450.37	1333.01	1019.52	1204.22	953.839	1180.09	1379.65	873.4
ENSRNOT00000010127	C1qtnf5	0.0012	0.0477	-0.7886	-1.7274	203.402	351.35	247.134	219.805	371.824	312.076	681.179	345.887	278.954	180.022	180.44	237.072	297.688	154.31	170.812
ENSRNOT00000033460	Bmper	0.0012	0.0479	-0.4662	-1.3815	319.7	441.657	575.311	386.962	390.415	381.276	466.802	480.508	407.622	263.249	333.862	303.674	317.082	410.14	291.67
ENSRNOT00000049571	---	0.0012	0.0481	0.4705	1.3856	1302.12	939.757	892.885	743.838	1145.27	1001.17	740.309	1112.05	941.381	1243.62	999.963	1301.01	1794.79	1287.34	1186.54
ENSRNOT00000098869	Emid1	0.0012	0.0485	-0.4762	-1.3911	525.889	731.56	773.418	629.142	779.901	607.871	941.957	686.86	697.899	463.173	461.232	414.678	671.981	654.803	491.489
ENSRNOT00000049683	Mt-co3	0.0012	0.0487	0.5942	1.5097	647.579	428.951	453.245	376.432	367.176	500.679	419.472	319.356	567.172	483.98	476.67	532.025	935.731	638.56	818.611
ENSRNOT00000048767	Mt-nd5	0.0012	0.0487	0.523	1.4369	481.395	335.021	390.211	343.527	282.586	362.28	373.999	221.092	372.625	440.557	366.669	475.73	644.83	478.158	482.626
ENSRNOT00000115656	Ydjc	0.0012	0.0488	1.1066	2.1534	213.944	99.3512	176.095	34.2211	86.4491	100.407	69.6027	78.6106	149.256	366.377	128.334	89.5958	187.146	237.556	274.75
ENSRNOT00000003001	Shroom3	0.0012	0.0488	-0.4326	-1.3497	1806.45	2438.13	2686.45	2320.45	2686.43	2291.73	2600.36	1878.79	2601.17	1627.44	2513.62	1609.55	1890.85	1835.48	1364.08
ENSRNOT00000050249	St3gal5	0.0012	0.0488	0.3455	1.2706	1227.48	966.073	989.535	971.353	906.321	972.864	829.665	1034.71	1059.2	1549.64	1156.94	1274.96	1204.33	1104.54	1074.02
ENSRNOT00000046240	Calm-ps2	0.0012	0.049	0.5083	1.4223	1831.09	1287.38	1352.47	1412.81	1303.32	1268.03	1063.73	1265.38	1346.92	2847.15	1287.75	2004.74	1617.29	1358.01	1869.82
ENSRNOT00000049001	H3f3c	0.0012	0.049	0.3745	1.2964	4298.65	3315.88	3751.92	3445.6	2936.19	2717.89	3067.48	3196.86	4093.79	3413.95	3941.08	4880.16	4853.84	4217.56	4484.45
ENSRNOT00000040993	Mt-nd2	0.0012	0.049	0.6404	1.5588	482.159	309.315	255.138	234.283	272.361	451.832	380.495	212.249	360.272	434.225	377.284	490.795	686.526	369.532	534.192
ENSRNOT00000110088	Cct3	0.0012	0.0494	0.2609	1.1982	3905.49	3259.43	3334.8	3431.32	3113.1	3101.77	3329.79	3183.73	3321.71	3799.47	3541.25	3789.19	4710.65	3893.29	3700.67
ENSRNOT00000098463	P2rx4	0.0013	0.0495	-0.7001	-1.6247	132.129	214.663	189.102	168.473	289.093	240.163	269.131	176.874	168.813	100.415	142.808	142.719	111.512	202.024	94.2691
ENSRNOT00000099658	---	0.0013	0.0498	0.5709	1.4855	1103.08	742.563	904.489	1062.17	529.849	611.941	759.134	555.188	777.159	1069.28	1363.43	1347.9	786.402	873.071	1177.16
ENSRNOT00000103250	Jade3	0.0013	0.0501	0.4112	1.3298	358.885	269.873	298.161	221.121	240.756	290.367	263.562	304.616	269.69	311.195	353.161	338.561	392.716	418.262	340.819
ENSRNOT00000001218	Nupr2	0.0013	0.0501	0.6216	1.5386	245.971	159.867	141.076	115.825	150.589	175.034	145.702	241.728	148.226	179.118	302.02	238.658	201.691	286.286	268.304
ENSRNOT00000075099	Sult4a1	0.0013	0.0501	0.944	1.9239	552.021	286.929	364.197	240.864	276.079	318.861	145.702	255.485	407.622	1320.77	349.301	417.057	313.203	407.095	504.38
ENSRNOT00000099715	Acad10	0.0013	0.0503	-0.4595	-1.375	2329.44	3203.02	3005.63	3984.12	3405.91	2659.43	3749.27	2255.14	3361.86	2233.54	2568.62	2171.71	2966.22	2319.73	1718.6
ENSRNOT00000041750	---	0.0013	0.0506	0.561	1.4753	267.025	180.995	141.076	151.363	188.701	166.893	167.047	226.006	224.398	288.579	198.773	344.111	289.931	248.724	231.241
ENSRNOT00000100285	Ankrd66	0.0013	0.0506	-0.7325	-1.6615	144.216	239.611	147.08	336.946	308.614	240.163	151.27	242.71	252.191	121.221	180.44	141.926	166.783	166.493	89.4348
ENSRNOT00000112813	Ccdc88a	0.0013	0.0506	0.3299	1.2569	11578.8	9212.1	10158.5	10473	7787.86	8962.02	8183.43	9905.92	9017.1	11551.3	11168.9	14120.5	9795.6	10651.5	12181.7
ENSRNOT00000100803	Kti12	0.0013	0.0506	-0.2943	-1.2263	984.027	1206.69	1251.86	1172.46	1235.8	1165.85	1153.3	1323.79	1142.04	867.422	1177.05	994.557	915.692	964.233	985.492
ENSRNOT00000112695	---	0.0013	0.0508	0.9418	1.9209	198.702	103.441	48.5541	97.176	90.3542	143.658	139.114	88.4509	117.565	265.179	79.5606	166.033	287.525	250.027	144.397
ENSRNOT00000101249	Ano5	0.0013	0.0508	-0.9086	-1.8772	154.106	289.293	451.244	311.938	195.208	115.333	459.378	231.901	258.367	142.028	220.967	126.068	199.752	147.204	89.4348
ENSRNOT00000095094	Atp1a1	0.0013	0.0508	-0.3718	-1.294	5684.92	7356.02	6580.56	7622.09	9134.79	7521.04	7939.35	5992.1	6702.09	6133.43	6316.36	5298.05	6531.69	5402.89	4429.04
ENSRNOT00000118700	Glul	0.0013	0.0508	-0.3541	-1.2782	10079.1	12882.7	11957.5	11602.3	12827	12104.5	14201.7	12877.4	14605.4	9665.12	11638.9	9123.71	11061	11575.3	7414.23
ENSRNOT00000089407	Rpl3	0.0013	0.0508	0.2892	1.222	7392.8	6049.89	6033.26	5893.93	5882.26	6299.87	6504.61	6129.66	5605.69	6849.58	6309.61	7479.27	8955.86	7997.73	6766.43
ENSRNOT00000109040	Rps8	0.0014	0.0512	0.2697	1.2056	3997.34	3315.65	3250.71	3477.41	3060.38	3426.06	3417.53	3562.99	3016.87	3362.93	4053.62	3950.89	4432.88	3874.2	4309.36
ENSRNOT00000079680	---	0.0014	0.0513	0.3647	1.2877	1628.18	1264.46	1231.67	1199.05	1287.44	1370.42	1305.75	1003.27	1454.47	1569.54	1243.78	1876.76	1749.28	1731.93	1596.94
ENSRNOT00000058148	Akap11	0.0014	0.0513	0.3292	1.2563	4704.39	3744.67	3981.15	3582.69	3208.84	3966.08	3559.95	3706.49	4209.01	5738.1	4047.84	4426.67	4270.42	4394.79	5346.75
ENSRNOT00000014493	Rpl32	0.0014	0.0516	0.3771	1.2987	2193.03	1688.61	1490.04	1559.87	1678.52	1805.9	1756.05	1953.26	1576.35	1998.71	1744.92	2377.78	2857.97	2246.04	1933.34
ENSRNOT00000071997	---	0.0014	0.0522	0.3532	1.2774	2900.24	2270.37	2222.57	2189.09	2110.79	2029.58	2307.71	2314.61	2716.18	2506.72	2279.7	2831	3127.58	3483.33	3173.51
ENSRNOT00000047512	Adarb2	0.0014	0.0522	0.3942	1.3142	1115.05	848.453	676.366	933.183	830.097	966.08	704.38	982.633	850.243	1014.1	1109.66	1225	900.823	1132.96	1306.07
ENSRNOT00000063861	Arhgef9	0.0014	0.0522	0.4377	1.3544	1075.66	794.2	777.42	717.327	730.634	758.481	836.161	835.238	902.74	1456.46	1142.46	978.418	874.642	788.809	1211.8
ENSRNOT00000002058	Tmem35a	0.0014	0.0522	0.4783	1.3931	798.526	573.214	609.329	580.442	469.428	595.659	468.658	616.111	674.224	1113.61	663.865	757.204	756.342	597.952	900.794
ENSRNOT00000093294	Sumf2	0.0014	0.0522	-0.6226	-1.5397	148.386	228.463	253.137	294.828	290.023	215.74	234.793	136.586	174.989	161.025	129.299	181.57	153.208	135.021	129.721
ENSRNOT00000085135	Kifap3	0.0014	0.0526	0.4079	1.3267	2930.99	2209.19	2450.32	2044.05	2018.08	2383.99	2007.34	2137.23	2424.12	4010.25	2262.74	3306.32	2442.6	2609.06	2952.96
ENSRNOT00000119192	Tmem229b	0.0014	0.0527	0.5787	1.4935	1535.26	1027.97	1088.59	701.532	998.348	1162.82	883.491	1037.66	1322.71	2646.06	1260.18	1316.98	1310.99	1433.46	1244.03
ENSRNOT00000050513	Atf2	0.0015	0.053	0.2494	1.1887	2108.15	1773.44	1870.01	1575.49	1671.35	1883.31	1640.77	1923.01	1849.74	2191.03	1972.3	2178.05	2134.24	2046.64	2125.49
ENSRNOT00000073744	---	0.0015	0.0533	0.3439	1.2692	1580.39	1245.19	1514.37	1183.95	1088.75	1114.82	1402.61	1261.86	1146.95	1510.3	1449.14	1915.23	1538.58	1465.38	1601.5
ENSRNOT00000091370	Agtpbp1	0.0015	0.0536	0.6176	1.5343	1926.53	1255.61	1654.89	1109.55	1196.34	1297.15	1005.99	1010.15	1515.2	3491.89	1357.64	1756.24	1386.63	1710.61	1855.57
ENSRNOT00000106909	Aplp1	0.0015	0.0536	0.4725	1.3875	5062.21	3648.32	3182.72	2787.7	3468.19	4464.05	3444.87	3927.58	4263.57	7309.45	3655.12	4329.14	4636.96	4892.24	5549.79
ENSRNOT00000008948	Lancl2	0.0015	0.0536	0.4105	1.3291	1941.64	1460.83	1570.85	1460.98	1381.33	1496.61	1131.28	1467.07	1719.01	2459.7	1462.82	2155.85	1769.65	1690.31	2109.37
ENSRNOT00000024459	Sv2c	0.0015	0.0536	-0.4275	-1.3449	583.621	784.926	722.391	1010.84	722.268	704.207	901.123	681.947	753.484	493.931	755.532	501.102	584.711	549.222	617.987
ENSRNOT00000019396	Gli3	0.0015	0.0537	-0.4355	-1.3524	2971.99	4019.34	4199.27	3655.08	4291.78	3416.56	5558.01	3314.42	3696.39	2400	3066.51	3468.07	2910.95	3608.02	2379.29
ENSRNOT00000022947	Snx7	0.0015	0.0541	-0.4979	-1.4122	601.07	848.812	1128.61	822.622	803.14	781.548	968.87	608.25	827.597	531.021	815.357	611.313	659.375	445.672	543.86
ENSRNOT00000119804	Akap5	0.0015	0.0546	1.2834	2.4341	1272.85	522.918	544.294	677.841	448.978	765.266	317.388	434.324	473.501	1163.36	803.778	823.013	633.194	756.323	3456.54
ENSRNOT00000049048	Eif4a1	0.0015	0.0548	0.239	1.1802	10158.9	8608.14	8661.22	8387.83	8042.84	8084.46	8863.04	8799.04	9415.75	10313	9018.5	10204.7	9762.24	10108.9	11543.6
ENSRNOT00000068520	Cdc7	0.0015	0.0548	0.4067	1.3256	563.906	425.383	340.184	418.55	421.091	432.836	394.415	516.865	453.943	543.686	429.389	557.397	618.649	636.529	597.844
ENSRNOT00000021155	Dhrs3	0.0015	0.0548	-0.5448	-1.4589	413.698	603.524	523.283	585.707	714.832	549.526	796.255	422.532	630.991	389.898	495.004	383.756	549.802	384.76	280.39
ENSRNOT00000083632	Irf2	0.0016	0.0553	-0.4148	-1.3331	455.952	607.847	628.34	700.216	630.242	542.742	612.504	549.292	591.876	512.024	577.987	496.345	394.655	397.958	356.934
ENSRNOT00000014809	Slc7a2	0.0016	0.0553	-0.5166	-1.4306	208.383	298.103	317.172	285.615	299.318	309.363	275.627	240.745	359.243	148.36	233.511	179.192	280.234	220.298	190.15
ENSRNOT00000025496	Bcan	0.0016	0.0555	-0.3579	-1.2816	9419.58	12072.1	12651.8	10266.3	12328.8	10468.1	15713.5	10773.6	12296.6	8443.87	10341	9010.33	9961.41	10822	7941.17
ENSRNOT00000031889	Chodl	0.0016	0.0556	0.5837	1.4987	266.128	177.572	128.069	176.37	173.828	218.454	131.781	254.502	161.608	330.192	292.371	221.214	255.023	264.967	233.659
ENSRNOT00000031977	Smpd3	0.0016	0.0556	0.3708	1.293	3129.84	2420.52	2215.2	1969.03	2211.42	2637.72	2405.47	3190.61	2312.95	3502.75	2629.41	3218.31	2739.32	3287.21	3400.94
ENSRNOT00000100627	Hspb6	0.0016	0.0557	-0.5252	-1.4391	387.845	558.144	557.301	785.769	544.722	465.401	621.784	480.508	452.914	279.532	503.688	443.222	358.778	419.277	323.093
ENSRNOT00000048691	AC129049.1	0.0016	0.0557	1.0053	2.0074	98.0023	48.8211	66.7945	27.1554	45.8625	41.5403	39.5774	49.2083	70.66	123.523	49.0318	161.009	91.7419	55.7296	105.911
ENSRNOT00000015756	Rpl22l1	0.0016	0.056	0.7577	1.6908	276.913	163.775	241.13	105.296	182.194	137.042	186.535	109.072	183.224	336.796	171.533	342.37	366.323	272.397	172.143
ENSRNOT00000107450	AABR07055919.1	0.0016	0.0566	0.4624	1.3778	383.587	278.406	236.128	280.35	238.897	203.87	308.108	321.549	357.525	401.051	342.546	426.856	398.534	351.265	380.508
ENSRNOT00000024392	Gpat4	0.0017	0.057	0.2947	1.2266	1935.29	1577.76	1364.74	1479.4	1675.07	1719.13	1696.45	1627.24	1482.26	1916.92	1634.57	2030.57	2208.91	1903.5	1916.81
ENSRNOT00000075767	Tubb4a	0.0017	0.057	0.6201	1.5369	4463.21	2903.94	3678.99	2716.63	2599.05	3436.91	1641.7	3153.27	3102.46	7452.39	3503.62	4119.82	2797.5	3886.18	5018.82
ENSRNOT00000104356	MAST1	0.0017	0.0571	0.5514	1.4656	1575.73	1075.18	1317.71	941.08	905.392	1227.95	807.392	987.546	1340.21	2282.39	1173.34	1305.88	1109.3	1682.18	1900.69
ENSRNOT00000013904	Serpini1	0.0017	0.0571	1.1442	2.2103	698.139	315.861	309.167	281.666	300.248	340.57	311.82	203.405	464.237	1603.92	331.932	515.374	454.775	384.76	897.571
ENSRNOT00000108561	---	0.0017	0.0573	-0.5611	-1.4754	1813.5	2675.63	2048.6	2378.2	3226.48	3225.61	2035.41	3730.24	2085.41	1560.41	2196.35	1388.19	1568.65	2635.08	1534.26
ENSRNOT00000007780	AABR07054266.1	0.0017	0.0573	-0.6503	-1.5695	213.965	335.819	486.213	411.595	284.63	311.55	283.587	331.147	242.915	161.539	302.516	284.161	196.831	184.766	153.914
ENSRNOT00000017101	Pgrmc1	0.0017	0.0573	0.2427	1.1832	2449.6	2070.3	2060.41	2020.54	2124.78	1837.1	2135.85	1984.82	2323.54	2422.1	2241.55	2560.66	2573.69	2380.15	2518.04
ENSRNOT00000115724	Sap25	0.0017	0.0573	-0.5367	-1.4507	219.83	318.899	349.577	229.343	385.386	309.847	323.137	399.772	232.442	259.457	209.698	167.399	212.023	219.936	250.643
ENSRNOT00000021096	Pabpn1	0.0017	0.058	-0.4831	-1.3977	2145.11	2998.28	2646.43	2532.36	3208.84	3352.79	2660.68	4230.23	2356.18	1819.22	3054.94	2254.17	1824.92	1775.58	2141.6
ENSRNOT00000018489	Mfsd1	0.0017	0.0589	-0.3303	-1.2572	764.053	960.601	976.528	1017.42	976.968	846.677	950.309	946.276	1008.76	651.337	724.655	721.524	812.583	964.439	712.256
ENSRNOT00000027088	Tomm20	0.0018	0.059	0.307	1.2371	2493.33	2015.41	2006.08	1905.85	1771.74	1899.6	2520.55	1883.71	2117.37	2775.42	2292.65	2675.19	2393.14	2286.23	2535.6
ENSRNOT00000088215	Slc16a6	0.0018	0.0594	-0.4526	-1.3685	307.058	420.212	390.211	527.795	425.739	312.076	386.991	504.091	394.241	321.146	342.546	326.668	307.385	307.605	237.687
ENSRNOT00000038480	Krt8	0.0018	0.0595	-0.809	-1.752	464.774	814.285	557.135	953.605	846.39	715.062	1203.33	427.445	996.909	491.217	478.58	482.749	805.384	338.846	192.567
ENSRNOT00000100152	---	0.0018	0.0597	-0.5286	-1.4425	449.134	647.899	807.437	533.059	595.848	563.094	910.404	527.674	594.964	437.843	477.635	397.235	445.078	614.195	324.705
ENSRNOT00000024430	Vim	0.0018	0.0597	-0.3477	-1.2726	18504.9	23548.5	24331.2	25160.4	26433	20384	23050.6	21561.9	23916.9	14818.8	21136.6	19233.8	21529.6	19914.1	14399
ENSRNOT00000013105	Col9a3	0.0018	0.0598	-0.5372	-1.4512	544.936	790.791	675.365	800.247	980.686	917.233	831.521	685.878	645.402	679.381	502.723	542.332	762.16	440.596	343.236
ENSRNOT00000022360	Prkd2	0.0018	0.0598	-0.6003	-1.516	230.891	350.033	465.252	377.748	289.093	283.583	329.453	447.098	257.337	166.453	323.248	241.829	260.841	213.192	180.481
ENSRNOT00000099132	---	0.0018	0.0599	0.3424	1.2679	1379.84	1088.32	1163.63	1237.22	1048.54	1194.03	992.999	958.067	1028.32	1721.52	1484.05	1190.12	1278.99	1256.82	1347.97
ENSRNOT00000014725	Pigk	0.0018	0.06	-0.4336	-1.3506	680.139	918.623	994.538	1096.39	1113.61	736.772	900.195	672.121	916.121	631.435	807.638	726.281	703.01	675.107	538.22
ENSRNOT00000107117	Rps10	0.0018	0.0604	-0.5548	-1.469	449.499	660.297	583.947	560.309	714.364	746.744	647.075	880.388	488.865	327.885	696.82	462.214	435.834	360.064	414.455
ENSRNOT00000015627	Ccdc117	0.0019	0.0605	0.4289	1.3462	407.639	302.807	285.154	235.599	255.629	385.347	326.669	294.79	337.627	344.666	383.073	448.772	406.291	410.14	452.008
ENSRNOT00000058453	Cd200	0.0019	0.0605	1.1726	2.2541	1024.01	454.282	634.343	377.748	347.656	491.181	338.733	407.793	582.612	2516.7	580.882	835.699	492.592	581.709	1136.06
ENSRNOT00000016432	Rab7a	0.0019	0.0606	0.2413	1.182	2549.43	2156.82	2176.18	2137.5	2105.45	2199.46	2240.28	1979.02	2260.45	2765.47	2254.05	2480.93	2784.89	2603.98	2408.29
ENSRNOT00000048984	Naa25	0.0019	0.0608	0.3136	1.2428	846.173	680.84	700.379	816.041	565.173	675.713	627.353	657.381	728.779	853.976	827.901	902.301	782.523	828.402	880.651
ENSRNOT00000102677	Fgf14	0.0019	0.0608	0.8848	1.8465	362.909	196.536	268.145	128.987	198.926	246.947	135.493	218.145	179.107	639.577	214.212	410.714	149.329	254.815	507.603
ENSRNOT00000113952	Ptk7	0.0019	0.0608	-0.3406	-1.2663	1354.31	1714.93	1545.84	1563.64	1711.32	1723.2	2182.74	1514.24	1761.22	1205.88	1318.08	1248	1640.68	1403	1311.71
ENSRNOT00000108648	---	0.0019	0.0609	0.523	1.437	783.193	545.038	564.305	464.617	579.116	545.455	510.42	459.872	690.694	956.199	428.424	869	920.216	678.153	846.005
ENSRNOT00000000260	AC119015.1	0.0019	0.0609	0.5632	1.4776	155.586	105.299	101.055	75.0232	131.068	123.751	125.285	95.3154	84.4067	158.311	137.983	177.064	150.299	147.204	161.95
ENSRNOT00000106816	Ccpg1	0.0019	0.0609	-0.4271	-1.3445	2044.4	2748.73	2605.41	3439.22	2780.31	2654.01	2896.4	2620.68	2247.07	2335.77	2723	2208.97	1508.81	1678.12	1811.26
ENSRNOT00000071463	Col25a1	0.0019	0.0609	1.2944	2.4528	126.081	51.4028	38.0206	71.0746	54.8441	65.129	41.7616	14.7395	75.1425	222.54	73.3339	62.6378	80.4825	51.7751	265.082
ENSRNOT00000080317	Ednra	0.0019	0.0609	-0.4917	-1.4061	380.417	534.894	539.292	456.72	532.638	424.695	739.645	527.674	519.821	313.004	393.687	507.445	406.291	372.578	289.253
ENSRNOT00000109674	Gdi2	0.0019	0.0609	-0.2356	-1.1774	6951.9	8185.15	8189.43	7998.52	8063.01	7504.76	9278.51	8289.49	7967.17	7561.85	7596.81	6890.16	6510.36	6690.16	6462.67
ENSRNOT00000108635	Klhl7	0.0019	0.0609	0.2523	1.1911	3046.79	2557.94	2315.25	2449.44	2413.14	2461.33	2716.36	2942.99	2604.25	2864.98	2817.57	3085.11	3230.94	3013.11	3268
ENSRNOT00000006662	RGD1566369	0.0019	0.0609	0.4253	1.3429	1597.22	1189.39	1341.27	1278.8	1174.97	1191.8	884.21	1415.15	1040.81	1416.15	1411.84	1867.97	1985.16	1219.96	1680.81
ENSRNOT00000026312	Sh3bp4	0.0019	0.0609	0.3753	1.2971	2308.92	1780.02	1693.92	1978.24	2008.78	1951.16	1353.08	1751.05	1727.25	2055.33	2035.02	1956.04	2473.63	2406.02	2927.18
ENSRNOT00000097306	Suz12	0.0019	0.0609	0.2913	1.2238	2084.6	1703.44	1828.99	1857.15	1596.06	1632.3	1802.25	1516.2	1692.25	1847.27	1878.7	2234.35	2314.6	2325.82	1907.94
ENSRNOT00000112869	Fat1	0.002	0.0613	-0.3252	-1.2528	11552.2	14473	15416.3	15616.7	15097	13099.1	16191.5	13489.6	12399.5	12088.6	13382.5	11924.2	11150.2	12091	8678.4
ENSRNOT00000014713	Cfap61	0.002	0.0616	-0.6856	-1.6083	329.681	530.236	439.238	895.013	648.833	516.961	431.537	447.098	335.568	382.661	496.934	307.639	263.75	308.62	219.156
ENSRNOT00000117169	Cnr1	0.002	0.0616	0.3942	1.3142	4532.37	3448.79	3769.04	2933.8	3281.35	3637.73	3037.46	3696.67	3784.92	6553.18	3818.19	4049.26	4017.34	4650.62	4105.94
ENSRNOT00000023535	Itm2c	0.002	0.062	-0.4374	-1.3542	2654.73	3594.94	2895.57	3278.64	4199.75	3464.05	4618.84	2872.24	3833.3	2077.95	2776.07	2451.6	3576.14	2782.66	2265.68
ENSRNOT00000078288	Otud7b	0.002	0.0623	-0.3373	-1.2633	1006.23	1271.22	1161.63	1351.73	1321.83	1301.22	1291.83	1458.23	1012.88	883.829	963.955	1105.28	928.943	1192.86	962.834
ENSRNOT00000116264	Cend1	0.002	0.0624	0.7897	1.7287	544.24	314.831	411.222	363.27	331.853	343.284	170.759	284.964	299.541	1088.28	409.126	502.688	320.961	331.97	611.541
ENSRNOT00000010224	Ptp4a3	0.002	0.0624	0.565	1.4793	301.512	203.814	161.087	144.782	251.911	233.379	206.952	161.152	266.602	347.38	212.282	315.568	348.111	291.362	294.087
ENSRNOT00000104100	Acot2	0.002	0.0625	-0.4935	-1.4079	388.524	546.996	519.422	505.097	520.219	527.91	556.167	676.305	522.854	252.45	530.591	444.681	439.668	341.817	322.391
ENSRNOT00000106411	Bbs2	0.002	0.0625	-0.4057	-1.3248	511.218	677.236	663.359	602.818	777.112	685.211	753.566	676.051	580.553	410.704	660.005	558.983	503.258	518.766	416.557
ENSRNOT00000007578	Brinp1	0.002	0.0625	0.651	1.5703	585.108	372.611	372.201	379.064	355.092	402.986	229.225	458.89	411.74	1010.48	427.459	371.862	499.38	539.07	662.301
ENSRNOT00000095489	Gid4	0.002	0.0625	-0.5153	-1.4293	272.188	389.034	436.236	475.147	338.36	336.5	418.544	356.696	362.331	197.21	246.054	205.357	318.051	302.529	364.185
ENSRNOT00000028627	Kdelr1	0.002	0.0625	-0.3728	-1.2949	891.663	1154.58	1100.6	1120.08	1280	1080.06	1184.17	1028.82	1286.69	702.902	817.287	776.233	1151.97	918.755	983.783
ENSRNOT00000012785	Slitrk5	0.0021	0.0628	0.4374	1.3541	932.418	688.571	755.408	596.237	708.325	761.195	671.898	650.503	676.283	1346.1	717.9	922.123	728.222	890.329	988.617
ENSRNOT00000110440	Tmem230	0.0021	0.0632	-0.3559	-1.2798	607.942	778.029	953.516	696.268	799.422	681.141	720.156	736.975	855.389	542.781	707.286	530.439	645.8	585.77	636.518
ENSRNOT00000085921	Adgra1	0.0021	0.0638	-0.4904	-1.4048	993.729	1395.98	1426.77	1497.83	1512.39	1047.49	1935.88	1081.88	1267.13	957.104	1271.76	999.826	1100.57	974.591	659.884
ENSRNOT00000064309	Cdk16	0.0021	0.0638	0.2746	1.2097	2265.33	1872.67	1922.04	1840.04	1831.23	1905.02	1835.66	1965.27	1809.6	2830.6	2081.33	2141.58	2207.94	2283.18	2048.14
ENSRNOT00000085959	Dnaaf4	0.0021	0.0638	-0.8074	-1.7501	116.812	204.434	265.143	297.46	186.842	200.814	220.873	136.586	124.551	114.889	199.738	139.547	78.5432	76.1399	91.852
ENSRNOT00000007015	Ebp	0.0021	0.0638	0.8191	1.7643	103.596	58.7164	49.0265	53.964	55.7736	108.548	47.3299	42.2532	56.6142	119.412	95.527	111.797	137.693	91.3679	66.069
ENSRNOT00000113646	Septin9	0.0021	0.0638	-0.2611	-1.1984	3598.61	4312.54	4170.26	4530.35	4358.71	3921.31	4604.92	4307.86	4292.39	3862.79	3977.4	3430.01	3402.57	3912.57	3009.36
ENSRNOT00000014866	Spa17	0.0021	0.0638	-0.6247	-1.5418	560.586	864.335	788.426	1180.63	952.799	799.187	833.377	768.419	728.779	556.351	992.902	597.834	423.745	322.833	469.734
ENSRNOT00000119001	Utp23	0.0021	0.0638	0.5178	1.4317	277.8	194.031	166.09	234.283	170.11	230.665	158.694	163.117	238.809	300.339	299.125	341.733	260.841	251.769	212.71
ENSRNOT00000089040	Peds1	0.0021	0.0638	-0.4398	-1.3565	456.94	619.822	537.291	612.031	708.325	550.883	581.879	797.898	548.643	445.985	596.32	440.05	411.14	351.259	496.323
ENSRNOT00000020558	Uggt1	0.0022	0.0641	-0.3247	-1.2524	2286.5	2863.53	3255.76	3298.39	2718.03	2715.07	2584.58	2837.84	2637.19	2089.71	2933.36	2170.91	2045.03	2326.83	2154.49
ENSRNOT00000002487	Rfc4	0.0022	0.0642	0.4286	1.3459	793.889	589.864	652.353	599.787	502.596	539.66	600.656	596.894	636.666	539.346	841.968	934.68	954.74	644.669	846.915
ENSRNOT00000050701	Cxadr	0.0022	0.0645	0.5795	1.4943	1458.81	976.256	1085.59	1038.48	804.07	1037.99	724.796	816.568	1327.86	2370.14	1144.39	1339.97	1002.64	1173.57	1721.02
ENSRNOT00000042098	Mt-cyb	0.0022	0.0645	0.4963	1.4106	459.876	326.006	378.205	379.064	297.459	378.562	281.195	252.537	318.069	423.369	364.74	464.63	647.739	368.517	489.877
ENSRNOT00000018022	Eif2a	0.0022	0.0646	0.4279	1.3453	528.238	392.659	401.217	475.147	404.359	390.774	312.748	414.671	352.038	441.462	529.741	627.964	574.044	594.906	402.054
ENSRNOT00000025887	Psme1	0.0022	0.0646	-0.3967	-1.3165	669.87	881.881	921.145	848.946	921.757	793.733	832.03	1115.29	738.135	619.675	894.48	660.956	639.012	642.621	563.622
ENSRNOT00000012658	Sfrp2	0.0022	0.0646	-0.4108	-1.3295	946.876	1258.83	1471.8	1564.96	1306.03	1108.55	981.863	1337.36	1042.73	796.079	1178.17	1002.2	976.457	905.557	823.445
ENSRNOT00000066341	Tgif2	0.0022	0.0646	-0.3605	-1.2839	810.29	1040.29	1097.74	1092.32	1042.87	843.135	1138.16	1024.89	1040.25	685.952	923.129	834.752	807.175	969.271	643.63
ENSRNOT00000021218	Cacna2d2	0.0022	0.0648	0.6986	1.6229	545.873	336.355	356.193	398.807	345.796	388.06	192.104	324.269	351.008	988.766	341.582	467.008	374.292	451.763	651.021
ENSRNOT00000079054	Clcn5	0.0022	0.0648	-0.5613	-1.4756	126.521	186.693	202.109	143.465	185.912	164.179	147.558	224.04	237.78	129.363	148.598	95.9389	136.723	108.626	140.195
ENSRNOT00000045513	Grik3	0.0022	0.0648	0.5994	1.5151	569.209	375.689	413.223	410.653	297.459	397.558	219.017	453.976	439.532	459.555	383.073	577.219	484.835	782.718	727.564
ENSRNOT00000101131	Acsl4	0.0023	0.0649	0.7067	1.6321	786.458	481.866	525.284	422.499	432.246	481.683	386.063	473.629	651.578	1585.83	453.512	653.336	637.073	530.949	857.285
ENSRNOT00000020411	Lgi1	0.0022	0.0649	0.8265	1.7733	359.483	202.718	223.121	236.915	169.18	245.591	138.277	200.457	206.899	802.412	221.932	229.143	287.022	240.602	375.465
ENSRNOT00000117558	Pgap1	0.0022	0.0649	0.415	1.3333	1000.81	750.627	693.375	789.718	763.169	807.328	532.693	919.744	750.396	1036.71	838.515	793.676	1046.27	1190.83	1099.81
ENSRNOT00000042688	Rpl30	0.0023	0.0649	0.4108	1.3294	2593.01	1950.52	2290.11	2235.58	1652.74	1764.02	1802.99	1580.21	2329.31	1928.96	2828.94	2249.79	2962.34	2490.32	3097.91
ENSRNOT00000043831	Ttc21a	0.0022	0.0649	-0.5482	-1.4622	447.403	654.206	429.232	827.887	834.745	694.709	666.33	651.486	476.589	526.498	607.899	389.306	440.23	371.563	349.682
ENSRNOT00000022301	Dkk3	0.0023	0.0649	-0.472	-1.387	1954.91	2711.51	2387.29	2440.23	2928.11	2067.85	3998.91	2401.55	2752.48	2331.25	1925.98	2342.18	1942.25	1860.86	1327.02
ENSRNOT00000105095	Dusp14	0.0023	0.0649	-0.7253	-1.6532	203.632	336.644	217.047	312.625	441.118	286.422	528.062	293.561	276.051	187.258	355.904	169.302	208.048	162.4	139.72
ENSRNOT00000003696	Pafah1b1	0.0023	0.0649	0.3872	1.3078	4829.62	3692.81	3495.89	3390.52	3307.38	3846.68	3639.76	3732.04	4437.53	6311.64	3229.59	4867.51	5053.92	4651.64	4862.52
ENSRNOT00000118714	Rps24	0.0023	0.0649	0.4303	1.3475	1278.5	948.812	806.803	856.439	976.996	1032.86	879.428	1041.38	1047.95	1164.84	1007.05	1284.03	1807.18	1423.01	986.502
ENSRNOT00000091810	---	0.0023	0.0652	0.6158	1.5324	252.787	164.963	177.007	134.736	212.253	159.026	160.997	157.765	151.581	171.529	224.331	200.057	334.91	374.932	212.687
ENSRNOT00000061328	Triqk	0.0023	0.0653	0.8669	1.8237	139.264	76.3645	75.0406	93.4499	53.9145	52.9173	98.3719	87.4543	73.0838	230.682	55.9653	104.661	148.359	141.113	154.698
ENSRNOT00000093833	Trio	0.0023	0.0653	0.3339	1.2604	5779.04	4585.09	4660.52	4265.79	4347.55	5127.55	3832.79	4955.42	4907.94	6607.46	4329.59	5801.53	5403.97	5865.82	6664.1
ENSRNOT00000027402	---	0.0023	0.0654	0.6523	1.5716	2096.53	1333.97	1500.81	977.934	1263.27	1495.25	1105.29	1242.05	1752.98	3630.3	1177.2	1809.36	1469.05	1636.5	2855.47
ENSRNOT00000012837	Abhd4	0.0023	0.0654	-0.3901	-1.3105	6205.25	8132.04	7616.12	7970.88	7939.37	6772.06	11247.8	7924.93	7449.4	5031.58	7752.16	5708.76	6274.73	7068.83	5397.51
ENSRNOT00000009123	Akap14	0.0024	0.0654	-0.8452	-1.7965	117.831	211.685	163.088	314.571	286.305	213.026	280.267	86.4717	138.962	154.693	137.019	131.619	110.542	68.0183	104.743
ENSRNOT00000050195	Armh1	0.0023	0.0654	-0.9399	-1.9185	100.976	193.718	173.094	269.82	267.713	170.964	148.486	170.978	155.432	94.9867	241.23	78.4955	74.6645	63.9575	53.1775
ENSRNOT00000014888	Ctnnal1	0.0023	0.0654	-0.7433	-1.674	134.142	224.556	231.877	269.305	215.205	167.251	256.961	155.83	275.208	99.6887	242.153	147.298	119.925	74.6629	121.034
ENSRNOT00000010956	Cul5	0.0023	0.0654	0.3383	1.2643	1349.95	1067.76	1347.73	1080.6	935.138	963.366	1052.39	895.179	1199.19	1418.47	1343.17	1512.03	1224.69	1252.75	1347.16
ENSRNOT00000041715	Stxbp5l	0.0023	0.0654	0.8498	1.8023	337.722	187.383	232.126	153.995	171.039	225.238	148.486	121.846	259.396	711.948	183.335	349.662	192.964	303.544	284.419
ENSRNOT00000037523	Zfyve9	0.0024	0.0654	0.2659	1.2024	1696.73	1411.17	1458.79	1404.38	1250.26	1504.75	1386.49	1471	1405.06	1808.37	1409.75	1642.06	1851.1	1727.87	1741.16
ENSRNOT00000018640	Tbc1d8	0.0024	0.0658	0.4126	1.331	227.296	170.765	195.106	189.532	156.166	157.395	142.918	172.943	182.195	219.826	216.142	206.943	240.478	236.541	244.133
ENSRNOG00000065096	---	0.0025	0.0662	-0.2929	-1.2251	1908.68	2338.25	2220.2	2354.67	2647.39	2343.29	2239.35	2507.68	2054.58	1850.88	1955.89	2013.13	1824.92	2236.48	1572.76
ENSRNOT00000103633	---	0.0025	0.0662	-0.527	-1.4409	5122.77	7381.55	7936.73	7991.22	7788.11	8291.7	6518.66	7944.81	5201	4251.19	8089.37	5433.52	3505.89	3518.63	5937.14
ENSRNOT00000108925	---	0.0024	0.0662	-0.452	-1.3679	2410.48	3297.4	3218.74	3083.85	3559.29	3009.5	4477.78	2294.45	3435.97	2214.55	3038.53	2489.65	2690.83	2376.58	1654.14
ENSRNOT00000083433	Arg2	0.0025	0.0662	1.0032	2.0044	90.557	45.1787	53.0287	18.4267	45.5485	65.129	40.8336	30.4616	62.7903	151.074	43.4214	75.3239	82.4219	81.2159	109.578
ENSRNOT00000104305	Atg4c	0.0025	0.0662	-0.4289	-1.3462	318.923	429.35	477.258	505.419	408.077	381.276	376.783	384.209	473.501	266.867	361.845	290.988	256.962	340.091	396.414
ENSRNOT00000044161	Camk1g	0.0025	0.0662	0.8896	1.8527	162.116	87.5046	134.072	55.2802	87.3787	101.764	48.2579	78.6106	107.052	238.824	82.9831	145.098	102.785	165.477	236.881
ENSRNOT00000110285	Carmil2	0.0024	0.0662	0.68	1.6022	300.384	187.484	152.082	150.046	171.969	275.441	170.759	164.1	229.545	515.642	227.721	239.451	220.115	258.876	340.013
ENSRNOT00000076522	Cd164	0.0024	0.0662	-0.3978	-1.3175	2643.11	3482.33	4278.31	3998.6	3315.74	2742.2	3456.94	3119.86	3463.76	2094.23	3635.82	2531.68	2617.14	2609.06	2372.04
ENSRNOT00000001783	Fam20c	0.0024	0.0662	0.3024	1.2332	1417.49	1149.45	1123.61	1141.14	1030.88	1195.39	1174.89	1247.94	1133.31	1713.38	1335.45	1160.78	1502.99	1346.15	1447.07
ENSRNOT00000015198	Laptm5	0.0024	0.0662	-0.5806	-1.4955	172.87	258.53	296.16	354.057	246.333	259.159	185.607	251.554	219.251	205.352	152.457	105.454	196.843	191.873	186.121
ENSRNOT00000010463	Mcam	0.0025	0.0662	-0.3659	-1.2887	911.795	1175	1353.73	1049.01	1052.26	1066.49	1429.18	1164.42	1106.55	939.916	1081.67	952.253	830.037	703.533	962.029
ENSRNOT00000055137	Mrc2	0.0024	0.0662	-0.4415	-1.358	889.675	1208.21	1088.59	1064.8	1382.26	1122.12	1746.56	1007.2	1042.73	689.332	978.428	883.272	911.489	1066.97	809.748
ENSRNOT00000107538	Pdpr	0.0025	0.0662	-0.207	-1.1543	2000.81	2309.46	2222.2	2481.03	2328.55	2217.1	2365.56	2230.58	2322.21	1939.54	1881.59	2113.03	1954.85	2134.96	1980.46
ENSRNOT00000113856	Tcf20	0.0025	0.0662	0.2778	1.2123	7789.79	6425.57	6334.43	6677.06	5980.79	7028.5	6074.93	6911.84	5975.37	8030.45	7220.49	8447.38	6480.3	7409.93	9146.52
ENSRNOT00000113532	Tm9sf2	0.0025	0.0662	-0.3726	-1.2947	3102.64	4017.02	4661.52	4693.55	3903.22	3753.06	3830.93	3554.18	3724.19	3217.79	4063.28	3192.94	2362.11	2593.83	3185.01
ENSRNOT00000112449	Utp18	0.0024	0.0662	0.3743	1.2962	548.78	423.385	452.245	455.404	439.682	453.189	387.919	481.49	295.423	561.779	603.075	520.132	551.742	527.903	528.552
ENSRNOT00000003788	Brinp3	0.0025	0.0663	0.81	1.7532	114.042	65.0472	108.058	53.964	71.5761	62.4153	45.4738	37.3401	76.1719	148.36	130.264	91.9745	79.5129	132.991	101.521
ENSRNOT00000041325	Atcay	0.0025	0.0666	0.5613	1.4756	2241.22	1518.85	1573.85	1076.65	1504.96	2077.34	1122	1649.84	1628.43	3683.67	1540.01	1817.29	1860.8	2309.58	2235.87
ENSRNOT00000025392	Jph3	0.0025	0.0666	0.7328	1.6619	1244.49	748.836	764.413	564.648	749.226	1016.28	515.988	744.836	887.299	2618.01	879.042	917.366	737.918	937.028	1376.97
ENSRNOT00000073582	AC125920.1	0.0025	0.0671	-0.6575	-1.5773	169.401	267.197	271.244	319.427	245.143	321.398	283.386	223.261	208.309	105.47	226.38	133.217	146.666	133.341	270.692
ENSRNOT00000012665	Lrpap1	0.0025	0.0671	-0.2923	-1.2246	3174.27	3887.07	4275.31	3959.12	3947.84	3393.49	4637.4	3173.9	3818.89	3338.1	3413.89	3223.07	3075.79	2880.12	3114.1
ENSRNOT00000081804	Stx7	0.0025	0.0671	0.408	1.3268	2612.47	1968.99	1996.08	1578.12	1856.33	2116.69	1713.16	1923.01	2599.11	2756.42	1953	2208.97	2606.47	2887.22	3262.36
ENSRNOT00000016330	C1s	0.0025	0.0671	-0.5245	-1.4384	393.98	566.702	513.256	743.173	738.071	603.689	521.424	359.632	489.97	360.045	498.839	435.293	402.381	374.608	293.261
ENSRNOT00000019561	Dctn3	0.0025	0.0671	0.5174	1.4313	289.012	201.917	215.57	169.42	251.648	176.696	179.708	195.23	223.034	359.875	250.293	284.81	371.881	204.307	262.664
ENSRNOT00000066634	Ppil6	0.0026	0.0674	-0.515	-1.429	256.71	366.841	239.129	414.602	422.95	308.006	478.867	341.956	361.302	249.679	333.862	237.865	261.811	251.769	206.264
ENSRNOT00000112593	---	0.0026	0.0677	0.6339	1.5518	286.907	184.887	136.074	185.584	226.813	158.752	169.831	159.187	257.337	404.372	169.826	264.823	250.175	268.012	363.379
ENSRNOT00000021453	Bbs7	0.0026	0.0677	-0.6592	-1.5792	168.121	265.502	209.113	275.085	303.037	223.881	239.433	347.852	259.396	200.829	240.265	191.878	174.54	88.3223	112.801
ENSRNOT00000110657	Mrps30	0.0026	0.0677	0.4144	1.3327	536.029	402.199	448.242	300.093	471.287	428.766	372.143	385.192	407.622	677.572	454.477	460.665	573.074	494.402	555.946
ENSRNOT00000089525	Pax6	0.0026	0.0677	-0.4097	-1.3284	2371.67	3150.51	3217.74	3222.05	3236.73	2862.96	3328.87	3538.46	2645.43	1422.99	2874.5	2762.41	2409.63	2343.08	2417.16
ENSRNOT00000113171	Pcdh1	0.0026	0.0677	0.5965	1.512	1584.27	1047.8	1034.56	920.021	1020.66	1362.28	822.24	1034.71	1141.55	2798.94	1298.78	1142.55	1086.03	1210.12	1968.37
ENSRNOT00000110894	RGD1566359	0.0026	0.0677	0.2794	1.2137	3071.26	2530.5	2512.36	2428.38	2443.81	2462.69	2159.54	2914.49	2791.6	2975.35	2711.42	3075.6	3513.11	2915.65	3235.77
ENSRNOT00000016262	Slc39a10	0.0026	0.0677	0.3143	1.2434	2319.02	1865.08	1722.93	1920.33	1738.28	1948.44	1782.76	1672.44	2272.8	2626.16	1836.24	2475.38	2317.51	2414.14	2243.93
ENSRNOT00000011720	Cyld-ps1	0.0026	0.0681	0.4088	1.3276	361.983	272.655	281.73	312.284	222.143	230.958	313.585	256.592	291.196	394.459	292.666	384.226	347.278	343.265	408.588
ENSRNOG00000021110	---	0.0026	0.0684	1.1027	2.1476	238.625	111.114	76.0411	21.0591	84.59	157.395	224.585	102.194	111.17	235.205	113.861	301.296	183.267	180.705	416.557
ENSRNOT00000043974	Zfp804a	0.0027	0.0684	0.886	1.848	258.235	139.738	203.11	163.208	118.984	179.105	75.171	126.76	113.228	531.021	125.44	267.995	186.176	178.675	259.442
ENSRNOT00000016237	Ptp4a1	0.0027	0.0685	0.4197	1.3376	1332.3	996.013	879.476	864.741	913.758	1177.75	1036.62	888.3	1212.57	1157.03	1007.38	1141.75	1703.71	1524.83	1459.96
ENSRNOT00000047163	AABR07035218.1	0.0027	0.0689	0.3427	1.2681	1617.51	1275.49	1213.11	1082.97	1215.45	1348.52	1175.93	1302.5	1589.38	1503.99	1329.39	1872.33	1735.03	1796.12	1468.09
ENSRNOT00000052377	Scube2	0.0027	0.0689	-0.7387	-1.6686	69.831	116.522	113.061	97.3985	116.195	92.2661	185.607	76.6454	132.786	46.1364	83.948	57.0876	80.4825	71.0639	80.5719
ENSRNOT00000026214	Ubqln2	0.0027	0.0689	0.257	1.195	7034.38	5886.69	6350.43	6146.63	5301.28	6295.8	5089.35	6408.73	5619.22	6961.17	6830.67	6957.55	6260.18	7374.4	7821.12
ENSRNOT00000104077	Camkk1	0.0027	0.0689	0.618	1.5347	315.919	205.844	136.074	207.959	227.742	263.23	178.183	216.179	213.075	536.449	263.423	256.101	287.992	308.62	243.327
ENSRNOT00000105765	---	0.0027	0.069	-0.3819	-1.303	2115.86	2757	2413.3	2649.5	3048.96	3047.49	2582.73	3442.16	2115.31	1559.59	2235.72	2275.58	2148.79	2438.51	2037.66
ENSRNOT00000104699	Crabp1	0.0027	0.0691	1.3838	2.6095	107.978	41.3781	37.02	50.0154	17.6616	99.0504	35.2654	23.5832	28.8218	126.649	58.8601	55.5018	38.7868	74.1095	293.282
ENSRNOT00000032366	RGD1562726	0.0028	0.0701	-0.6513	-1.5706	134.446	211.156	221.12	250.077	263.066	147.897	183.751	155.256	256.308	106.747	163.071	113.382	191.025	145.173	88.6291
ENSRNOT00000058872	Gtf2e2	0.0028	0.0702	0.3476	1.2724	578.46	454.615	549.297	435.661	491.737	446.405	398.128	462.82	397.329	637.768	568.338	662.058	545.924	510.645	544.666
ENSRNOT00000076289	Sft2d2	0.0028	0.0702	-0.5179	-1.4318	1107.23	1585.37	1513.82	1530.74	1679.63	1100.27	1973.93	1200.73	2095.76	1030.94	1207	1055.33	1471.88	1196.77	683.19
ENSRNOT00000089729	Caly	0.0028	0.0702	0.8663	1.823	522.975	286.882	371.201	218.489	374.613	308.006	249.642	218.145	267.631	1168.79	306.844	420.228	283.143	273.088	684.861
ENSRNOT00000098258	Dapk2	0.0028	0.0702	-0.6762	-1.5979	143.109	228.676	360.195	176.37	295.6	168.25	229.225	168.03	200.723	162.834	211.317	122.104	112.482	131.976	118.441
ENSRNOT00000094463	Impdh1	0.0028	0.0702	0.5792	1.494	422.492	282.793	274.148	211.908	250.981	290.367	324.813	295.773	330.421	692.046	297.195	287.817	422.776	405.064	430.254
ENSRNOT00000106149	Kif1a	0.0028	0.0702	0.2694	1.2053	25610.9	21248	22288.1	22183.2	21066.6	22689.3	22120.7	16961.2	21430	29105.7	22029.1	24493.8	26513.7	26646.9	24876.6
ENSRNOT00000015081	Pdgfc	0.0028	0.0702	-0.4997	-1.4139	395.922	559.785	798.432	450.139	518.695	389.417	648.697	530.622	578.494	416.132	505.618	382.17	348.111	414.201	310.202
ENSRNOT00000083476	Epb41l1	0.0028	0.0702	0.602	1.5178	2427.93	1599.66	1693.92	1188.52	1463.13	1781.55	1522.91	1535.86	2011.35	4582.88	1440.62	2110.66	1814.25	2156.28	2462.28
ENSRNOT00000079382	Map1lc3b	0.0028	0.0704	-0.7312	-1.66	217.43	360.928	328.235	466.468	360.264	434.704	252.786	423.043	262.891	137.071	399.194	152.008	137.669	226.827	252.337
ENSRNOT00000045705	---	0.0028	0.0705	0.4783	1.3931	492.259	353.343	399.03	377.334	357.723	260.869	386.82	296.189	393.658	587.35	393.702	434.877	662.436	488.176	388.124
ENSRNOT00000005901	Fam210b	0.0028	0.0705	-0.2907	-1.2232	2935.65	3590.9	4033.18	3813.02	3276.7	3080.06	4366.41	3402.86	3161.13	2798.04	2927.57	3176.29	3035.06	2827.33	2849.02
ENSRNOT00000102541	Dnah11	0.0029	0.071	-0.4757	-1.3906	855.946	1190.3	1081.58	1483.35	1242.82	1062.42	1143.34	1115.29	1204.34	899.207	1306.5	848.385	823.249	703.533	555.946
ENSRNOT00000011330	Decr1	0.0029	0.0714	-0.4538	-1.3696	406.626	556.926	445.241	717.327	507.54	457.26	716.444	475.594	579.524	372.71	363.775	435.293	511.016	402.019	355.322
ENSRNOT00000111970	Serpinb9	0.0029	0.0714	-0.5554	-1.4696	298.142	438.135	382.207	439.609	475.005	464.044	434.321	405.827	466.295	316.622	479.565	241.829	340.354	223.344	188.538
ENSRNOT00000111002	Pde10a	0.0029	0.0715	0.6636	1.584	556.358	351.228	313.169	255.342	301.178	396.201	307.18	296.755	588.788	725.518	363.775	386.927	465.441	548.207	847.617
ENSRNOT00000107355	Sema6b	0.0029	0.0716	0.4615	1.377	886.714	643.937	645.349	473.831	576.327	763.909	567.958	735.992	744.22	1183.26	631.057	801.605	767.008	960.378	976.532
ENSRNOT00000014261	Wrap53	0.0029	0.0718	-0.5363	-1.4502	242.541	351.739	314.17	389.594	332.783	377.205	283.979	432.358	333.509	184.546	270.177	170.47	355.869	269.028	207.07
ENSRNOT00000004086	AABR07039218.1	0.0029	0.0719	0.3653	1.2881	956.368	742.442	591.313	690.87	717.658	633.981	714.101	937.157	909.228	1032.36	845.88	914.929	966.129	984.992	993.833
ENSRNOT00000001638	Pttg1ip	0.0029	0.0719	-0.3508	-1.2753	2345.5	2991.1	3060.66	3249.69	2968.09	2626.87	3374.34	2625.6	3031.43	1725.14	2881.25	2234.35	2723.8	2373.53	2136.77
ENSRNOT00000005839	Aatk	0.003	0.0723	0.4271	1.3445	921.341	685.274	604.327	459.352	781.76	789.689	740.573	675.069	744.22	1061.14	783.515	745.31	855.248	963.423	1119.14
ENSRNOT00000107420	Etl4	0.003	0.0723	-0.4942	-1.4085	855.966	1205.64	1593.86	1151.67	1059.7	998.645	1423.61	726.166	1484.32	974.292	783.515	894.373	1037.55	705.563	740.456
ENSRNOT00000116602	Impact	0.003	0.0723	-0.3955	-1.3154	1139.16	1498.45	1602.87	1542.58	1331.13	1164.18	1846.79	1444.47	1554.32	1134.41	1453.17	1238.48	866.884	961.393	1179.57
ENSRNOT00000082113	Bsn	0.003	0.0725	0.4477	1.3639	4091.98	3000.3	2965.6	2733.74	2888.14	3346	2478.79	3428.41	3162.16	6045.68	2705.63	3937.46	3219.3	4133.89	4508.8
ENSRNOT00000076996	Adgrv1	0.003	0.0727	-0.3759	-1.2977	9565.11	12412.2	13210.1	12944.8	13383.8	9933.53	13025.9	13220.3	11164.3	8385.97	11734.4	11514.3	8294.55	10511.4	6950.94
ENSRNOT00000113306	---	0.003	0.073	0.5043	1.4184	463.26	326.602	387.64	344.727	243.427	281.233	313.515	296.086	419.58	576.395	304.598	486.354	400.271	465.309	545.453
ENSRNOT00000042411	Eid1	0.003	0.0731	0.304	1.2346	11448.2	9272.95	9729.26	8736.91	8113.2	8667.58	9609.82	9282.93	10769.1	13728.7	9783.32	11435.8	10115.6	10487	13136.4
ENSRNOT00000116912	Usp29	0.003	0.0731	0.5316	1.4455	2384.66	1649.7	1766.96	1637.35	1477.07	2051.56	1263.99	1655.74	1697.4	3600.45	1620.1	2350.9	1630.01	1903.5	3201.12
ENSRNOT00000050804	Cfap126	0.0031	0.0734	-0.5808	-1.4957	354.931	530.875	505.273	626.509	563.314	580.734	496.5	401.897	543.497	313.908	383.073	294.953	607.013	322.833	209.487
ENSRNOT00000116412	---	0.0031	0.0737	0.3275	1.2548	1496.83	1192.84	1164.63	1234.59	960.236	1417.91	1155.41	1056.33	1365.95	1497.17	1418.43	1477.14	1270.27	1656.8	1660.59
ENSRNOT00000042547	AABR07021871.1	0.0031	0.0737	0.339	1.2649	1365.23	1079.35	1317.35	1261.01	953.395	950.506	1051.87	956.013	1066.4	1267.9	1224.45	1640.54	1464.22	1260.1	1332.67
ENSRNOT00000072098	Lamb2	0.0031	0.0737	-0.4011	-1.3205	2002.86	2644.72	2001.08	2357.31	2875.13	2514.25	3548.81	2534.21	2679.4	1761.32	2098.7	1757.03	2472.66	2297.39	1632.39
ENSRNOT00000000621	Mapk13	0.0031	0.0737	-1.1515	-2.2215	40.7133	90.4431	91.0492	98.7147	43.6893	97.6935	158.694	34.3922	109.111	37.09	30.8774	25.3723	83.3916	49.7447	18.5315
ENSRNOT00000077928	Kdm5b	0.0031	0.0738	0.2138	1.1597	4429.64	3819.59	3974.15	3656.39	3665.26	4172.33	3598	3979.66	3694.34	3978.59	4385.56	4594.76	4284.97	4656.72	4676.39
ENSRNOT00000042384	Robo1	0.0031	0.0738	0.5253	1.4392	4380.58	3043.72	3289.78	2935.12	2477.28	4027.14	2058.38	3567.94	2953.2	6002.26	3678.27	3710.69	2982.7	3765.37	6142.8
ENSRNOT00000019894	Srbd1	0.0031	0.0738	0.3311	1.258	1093.39	869.142	914.495	798.931	779.901	953.868	779.551	1057.31	800.834	899.207	1086.5	1289.23	1103.48	1076.11	1104.64
ENSRNOT00000090264	Apc	0.0031	0.0743	0.3601	1.2835	26869	20934	23587.8	25089.3	19220.5	21877.9	17572.4	16317.6	22877.3	34948.8	26047	26522	22586.5	24782	26326.9
ENSRNOT00000029818	Cyren	0.0031	0.0743	-0.7082	-1.6337	87.2864	142.604	136.074	136.884	88.3082	131.615	167.047	164.1	173.96	52.4688	91.6674	104.661	75.6342	132.991	66.8747
ENSRNOT00000098217	Atp6v1e1	0.0032	0.0744	0.4044	1.3236	763.474	576.83	690.373	540.956	511.258	599.73	567.958	551.257	576.436	1066.57	682.198	662.058	839.734	613.18	717.09
ENSRNOT00000072223	Fbxw4	0.0032	0.0744	-0.4738	-1.3887	396.902	551.194	654.354	425.131	634.89	540.028	464.946	593.51	543.497	409.8	467.021	236.279	431.503	436.535	402.054
ENSRNOT00000093564	Notch2	0.0032	0.0746	-0.4724	-1.3874	5502.39	7634.2	6044.27	6536.23	8562.18	7542.75	11192.1	5997.01	7562.63	5181.75	4844.86	5582.69	7485.85	6129.77	3790.91
ENSRNOT00000036551	Cept1	0.0032	0.0746	-0.4315	-1.3487	326.284	440.051	365.197	421.183	452.696	386.703	424.113	438.254	590.847	327.478	349.301	295.746	245.326	397.958	342.431
ENSRNOT00000100898	---	0.0032	0.0749	-0.4129	-1.3314	994.055	1323.49	1154.1	1651.16	1381.3	1360.58	989.688	1633.89	1096.77	833.674	1181.16	999.47	828.904	1005.7	1115.07
ENSRNOT00000103075	Rufy3	0.0032	0.0749	0.3337	1.2602	3604.04	2859.88	2980.61	2666.61	2537.7	2985.08	2787.82	2970.5	3091.14	4572.03	3128.27	4023.09	2797.5	3267.92	3832.81
ENSRNOT00000028972	---	0.0032	0.0751	0.8261	1.7728	552.061	311.4	369.2	284.298	236.108	385.347	256.138	193.579	456.002	1015	336.757	566.912	256.962	337.046	798.468
ENSRNOT00000046364	---	0.0033	0.0751	0.4638	1.3791	343.521	249.082	286.155	218.489	187.771	260.516	237.577	250.571	302.629	341.952	304.915	434.5	326.779	260.906	389.968
ENSRNOT00000115722	---	0.0032	0.0751	-0.5302	-1.4442	394.322	569.466	584.749	692.305	733.419	552.337	555.124	436.096	432.94	381.355	604.158	304.424	293.197	394.37	389.265
ENSRNOT00000075796	Gaa	0.0033	0.0751	-0.3527	-1.277	1928.39	2462.47	2038.1	2378.37	2887.21	2249.66	3025.4	2126.42	2529.11	2026.38	1757.12	1750.69	2285.51	2133.95	1618.69
ENSRNOT00000104383	Gng2	0.0033	0.0751	0.3747	1.2965	7856.57	6059.68	6223.37	5567.51	5397.96	6921.31	5141.32	5892.85	7275.44	10397.9	6471.72	8700.31	6748.9	6475.95	8342.42
ENSRNOT00000018769	Hes5	0.0032	0.0751	-0.5619	-1.4762	161.072	237.769	200.108	205.327	213.799	219.81	337.805	260.398	225.428	136.6	174.65	160.162	175.51	216.237	104.743
ENSRNOT00000064723	Sec23b	0.0032	0.0751	-0.3392	-1.2651	964.524	1220.19	1119.61	1357	1317.19	1063.77	1260.27	1335.4	1086.99	945.344	1188.78	855.521	1040.46	983.727	775.908
ENSRNOT00000105168	Ssbp1	0.0033	0.0751	-0.539	-1.453	145.398	211.263	227.123	239.548	203.574	166.893	288.619	198.492	153.373	143.837	141.843	168.091	168.722	106.596	142.612
ENSRNOT00000088872	Ugcg	0.0033	0.0751	0.3287	1.2559	863.721	687.756	756.409	677.841	601.426	659.431	708.092	732.062	678.341	1126.27	826.936	772.269	799.007	793.885	863.731
ENSRNOT00000094873	Usp3	0.0033	0.0751	0.4445	1.3609	630.501	463.306	444.24	435.661	487.09	472.185	548.47	311.495	543.497	569.016	659.04	596.248	856.218	560.39	543.055
ENSRNOT00000018734	Cmas	0.0033	0.0751	0.4502	1.3663	828.713	606.554	643.348	464.617	589.341	721.846	585.591	612.18	628.933	1147.98	550.004	812.706	913.428	712.669	834.725
ENSRNOT00000109399	Dnai3	0.0033	0.0751	-0.6967	-1.6208	517.842	839.318	745.403	1262.23	1235.39	829.038	468.658	536.518	799.805	547.304	885.796	436.086	471.259	423.338	344.042
ENSRNOT00000022914	Pxmp4	0.0033	0.0751	-0.4675	-1.3827	285.121	394.251	321.174	413.286	410.866	355.496	541.045	388.14	328.362	318.432	216.142	361.555	275.386	281.21	257.024
ENSRNOT00000022342	Ctsc	0.0033	0.0753	-0.6489	-1.568	169.584	265.904	246.133	171.105	302.107	329.716	331.309	203.405	276.895	131.172	189.124	185.535	255.023	158.371	99.1035
ENSRNOT00000101531	Elavl4	0.0033	0.0753	0.3898	1.3102	3500.84	2672	2580.4	3010.14	2412.21	2848.04	1975.79	3251.53	2628.96	2969.92	3365.64	4759.68	3114.58	3714.61	3079.46
ENSRNOT00000073233	Gde1	0.0034	0.0753	-0.4406	-1.3572	1043.36	1416.07	1678.91	1795.29	1455.69	1147.9	1389.27	901.074	1545.05	1260.16	1107.73	954.632	1143.24	869.01	925.771
ENSRNOT00000072215	Gstz1	0.0033	0.0753	-0.3463	-1.2713	832.336	1058.16	936.506	962.139	1098.74	883.312	1388.34	1104.48	1028.32	783.414	923.428	907.852	853.309	806.068	720.313
ENSRNOT00000089104	Mcfd2	0.0033	0.0753	-0.3775	-1.2991	1055.8	1371.6	1555.84	1441.23	1208.43	1040.71	1685.31	1173.26	1493.59	1060.23	1320.01	983.176	914.398	1021.29	1036.15
ENSRNOT00000118889	Npnt	0.0033	0.0753	-0.4724	-1.3874	760.376	1054.94	868.47	1331.99	1228.88	1099.05	948.453	718.305	1191.99	870.259	842.375	688.223	969.669	577.648	614.764
ENSRNOT00000101865	Prkar1b	0.0034	0.0753	1.0624	2.0884	1240.99	594.225	578.313	505.419	531.708	702.85	362.862	593.51	885.241	2931.92	577.022	1129.07	715.616	840.584	1251.28
ENSRNOT00000026391	Rab3a	0.0033	0.0753	0.5873	1.5024	1397.84	930.397	921.498	590.972	885.871	1157.4	709.02	1217.48	1030.38	2287.82	976.499	1442.26	1062.76	1055.81	1560.68
ENSRNOT00000098054	Rbmxl1	0.0034	0.0753	0.1993	1.1481	4431.09	3859.45	3960.6	4151.3	3526.4	3843.8	3674.62	3978.75	3885.03	4584.92	4285.68	4759.94	4206.23	4289.03	4458.28
ENSRNOT00000095052	Rngtt	0.0034	0.0753	0.3639	1.2869	876.568	681.158	838.453	712.062	591.2	715.062	511.348	635.764	766.865	865.736	875.182	1018.86	769.917	897.435	831.502
ENSRNOT00000112426	Slc4a5	0.0034	0.0753	-0.7118	-1.6378	656.909	1075.91	904.489	1532.05	1086.66	1118.05	1351.22	531.604	1008.76	829.551	490.179	607.349	1161.66	500.493	352.905
ENSRNOT00000004297	Srp9	0.0033	0.0753	0.4178	1.3359	669.822	501.389	520.281	635.723	431.316	445.048	529.909	362.592	586.729	718.28	632.987	686.637	772.826	525.873	681.638
ENSRNOT00000095273	Vgll4	0.0034	0.0753	-0.3199	-1.2482	935.949	1168.28	1156.63	1143.77	1210.29	1245.59	1193.45	1096.62	1132.28	775.272	1062.38	803.984	944.458	1171.54	861.314
ENSRNOT00000014946	Dlx5	0.0034	0.0762	0.5494	1.4635	1997.47	1364.89	1469.79	1445.18	1045.76	1189.96	773.054	2007.52	1623.28	1206.78	1955.89	2143.16	2161.39	2311.61	2206.06
ENSRNOT00000075401	Rgmb	0.0034	0.0762	0.3491	1.2738	1602.41	1258	1231.67	1152.99	1227.02	1354.14	966.086	1337.36	1537.85	1717.9	1232.2	1572.29	1633.89	1808.07	1650.11
ENSRNOT00000042201	Rpl9	0.0034	0.0762	0.8984	1.864	442.783	237.543	132.172	179.996	312.867	323.867	331.271	242.278	140.281	730.985	553.67	450.431	253.888	137.295	529.67
ENSRNOT00000010609	Elfn2	0.0035	0.0765	0.6518	1.5711	1044.12	664.562	695.376	490.941	713.902	820.897	441.745	760.558	728.779	1622.92	550.004	911.816	709.798	914.694	1554.23
ENSRNOT00000015720	Stmn2	0.0035	0.0765	0.4883	1.4027	9087.01	6478.01	7754.19	6942.93	5683.33	7050.21	3967.36	7679.28	6270.8	13893.4	9235.25	8625.78	6463.81	7886.06	8417.35
ENSRNOT00000006874	Ndufaf1	0.0035	0.0767	0.5947	1.5101	176.18	116.667	97.0525	135.568	135.716	127.544	103.94	88.437	129.698	151.074	246.054	156.198	136.723	226.389	141.807
ENSRNOT00000083951	---	0.0035	0.0772	0.3526	1.2768	4841.13	3791.56	3647.43	3233.31	3533.21	4106.76	4004.13	4029.44	3985.96	3969.9	4166.76	4134.28	6484.03	5586.67	4707.37
ENSRNOT00000110188	---	0.0035	0.0772	0.7093	1.635	133.673	81.7578	78.0422	96.0823	81.8013	66.4859	38.9775	103.176	108.082	174.595	115.79	149.855	136.723	96.4439	128.109
ENSRNOT00000022113	Ttr	0.0035	0.0772	-0.8309	-1.7787	51489.4	91586.5	82169.4	125906	99495.5	86247.1	101136	43985.6	102167	65130.1	45671.6	53059.8	84875.1	40288.2	19912.5
ENSRNOT00000016632	Cacng3	0.0036	0.0776	1.3503	2.5496	129.738	50.8849	110.06	40.8021	41.8302	50.2036	13.9205	30.4616	68.9664	302.148	29.9125	128.447	63.0285	73.0943	181.287
ENSRNOT00000114634	Rtn3	0.0035	0.0776	0.33	1.257	4448.73	3539.21	3878.1	3411.58	3466.33	3541.39	3431.88	3112.98	3932.12	5938.93	3427.39	4495.65	4271.39	4369.41	4188.93
ENSRNOT00000013871	---	0.0036	0.0782	-0.6932	-1.6169	491.727	795.075	699.378	1071.38	1263.27	793.76	404.624	578.771	755.543	477.647	770.971	390.892	536.227	503.538	272.333
ENSRNOT00000082985	Prkar2b	0.0036	0.0782	0.4148	1.3331	2127.47	1595.88	1888.02	1389.9	1425.95	1598.37	1243.57	1541.75	2083.4	2441.61	1782.21	1963.97	1704.68	2094.35	2776.51
ENSRNOT00000086275	---	0.0036	0.0783	0.3143	1.2434	892.4	717.691	666.059	711.299	814.596	735.018	609.741	779.907	707.49	744.826	809.478	887.42	1028.11	917.823	966.734
ENSRNOT00000076786	Taf9	0.0036	0.0783	0.2398	1.1808	1371.25	1161.27	1174.28	1243.87	1142.43	1101.16	1094.7	1222.4	1150.81	1350.62	1202.85	1484.08	1447.31	1292.35	1447.88
ENSRNOT00000025410	Rpp25	0.0036	0.0785	0.5584	1.4727	225.532	153.145	150.081	148.73	125.491	222.524	103.94	170.978	153.373	166.453	252.809	239.451	221.085	193.903	278.779
ENSRNOT00000107560	Tuba1b	0.0036	0.0785	0.325	1.2526	110302	88055	76796.7	77365.8	92116.1	103585	79211.3	102144	85167	131227	84045.9	111266	115582	114885	104805
ENSRNOT00000091826	Ppp3cc	0.0036	0.0786	0.4592	1.3747	348.777	253.704	192.104	301.409	233.32	272.728	193.96	340.974	243.956	360.045	354.125	319.532	297.688	365.471	395.608
ENSRNOT00000016420	Kbtbd11	0.0037	0.0788	-0.3369	-1.263	2112.73	2668.48	2612.41	2132.24	2782.17	2411.13	3469.93	2477.22	2788.51	2023.67	1805.36	1905.3	2325.27	2397.9	2219.76
ENSRNOT00000055879	Mlc1	0.0037	0.0788	-0.4185	-1.3365	4163.46	5564.59	4412.39	4301.33	6935.45	5366.36	7249.82	5471.3	5211.6	3171.65	4824.6	4462.35	4428.48	4794.78	3300.23
ENSRNOT00000088651	Daam2	0.0037	0.0793	-0.4494	-1.3655	1067.27	1457.35	1099.59	1366.21	1585.83	1308.01	2179.96	1290.2	1369.03	1016.81	1274.66	1225.8	1118.03	1000.99	767.85
ENSRNOT00000029388	Dnali1	0.0037	0.0793	-0.5684	-1.4829	714.196	1059.05	1136.61	1508.36	1356.23	1001.36	795.327	862.752	754.513	636.863	1122.2	739.76	739.858	537.04	510.02
ENSRNOT00000078846	Nrbp2	0.0037	0.0793	-0.3533	-1.2774	1996.13	2549.94	2442.32	2484.98	2684.57	2172.32	3075.51	2418.26	2568.23	2094.23	2441.25	1903.71	1977.16	2167.45	1395.51
ENSRNOT00000014439	Dap	0.0037	0.0794	-0.4111	-1.3297	435.121	578.594	591.32	738.386	506.61	488.467	618.072	521.778	586.729	325.669	395.617	409.128	529.439	517.751	434.283
ENSRNOT00000097030	Glb1l2	0.0037	0.0797	-0.6867	-1.6096	147.91	238.07	183.099	276.401	319.769	219.81	336.877	134.621	195.576	94.9867	219.037	142.719	158.056	153.295	120.052
ENSRNOT00000120138	Pde2a	0.0037	0.0797	0.6032	1.5191	642.363	422.87	369.2	396.175	398.781	488.467	436.177	433.341	438.503	868.45	346.406	468.594	523.621	572.572	1073.22
ENSRNOT00000030517	Lrrc24	0.0038	0.0798	1.0526	2.0742	112.382	54.1812	10.0054	25.0077	72.5057	62.4153	64.0345	76.6454	67.9371	174.595	74.2988	106.246	96.9669	95.4287	126.498
ENSRNOT00000106879	Uchl1	0.0038	0.0798	0.3969	1.3167	2799.23	2125.94	2221.2	1720.27	1977.17	2461.33	2003.63	2231.56	2266.63	3917.07	2110.28	2430.19	2627.8	2457.8	3251.08
ENSRNOT00000103886	---	0.0038	0.0801	0.4868	1.4013	334.486	238.69	274.929	224.983	227.907	245.967	170.643	298.239	228.417	285.377	238.38	402.297	395.083	372.776	312.789
ENSRNOT00000111700	---	0.0038	0.0801	0.2726	1.208	22209.8	18386.2	18804.8	16947.2	18245.5	17797.2	23388.1	17274.9	16241.6	21504.7	22396	24069.3	24045	21429.6	19814.8
ENSRNOT00000099006	RGD1311899	0.0038	0.0801	0.3374	1.2635	2396.47	1896.76	2108.14	1967.71	1900.02	1872.46	1786.47	1859.14	1783.86	3053.14	2326.42	2310.46	1950	1903.5	2832.91
ENSRNOT00000030558	Swi5	0.0038	0.0801	0.2582	1.196	1305.66	1091.68	1046.57	1212.22	1119.19	1081.41	1170.25	982.633	1031.41	1143.46	1272.73	1274.96	1470.02	1357.32	1316.55
ENSRNOT00000102445	Rps6kl1	0.0038	0.0804	0.5207	1.4347	417.045	290.693	227.123	352.74	285.375	340.57	253.354	330.165	248.073	609.724	353.161	326.668	316.112	394.912	501.157
ENSRNOT00000025257	Lipg	0.0038	0.0805	-0.385	-1.3059	593.104	774.514	895.484	630.458	886.801	616.012	938.245	678.017	770.983	487.598	605.969	639.857	533.318	655.818	635.712
ENSRNOT00000118459	Acadl	0.0038	0.0806	-0.4654	-1.3807	1329.05	1835.07	2022.09	2394.16	1962.3	1320.22	2313.59	1108.41	1724.16	1358.76	1528.43	1330.46	1148.09	1441.58	1167.49
ENSRNOT00000066805	Cul2	0.0039	0.0806	0.4121	1.3306	1262.79	949.033	1073.58	854.211	987.193	926.731	1091.37	693.739	1014.94	1726.95	1016.06	1359	1192.69	1009.11	1271.42
ENSRNOT00000089488	Kcnc1	0.0039	0.0806	0.4931	1.4074	368.577	261.879	223.121	271.136	224.024	310.72	234.793	301.668	269.69	390.802	363.775	318.739	229.812	424.353	483.431
ENSRNOT00000006443	Rtn4	0.0038	0.0806	0.4006	1.32	13399.8	10151.2	11454.2	10100.5	9316.05	10766.6	8506.38	10963.2	9952.78	19871.2	11011.7	15182.1	10357	11427.1	12548.3
ENSRNOT00000002684	Ift57	0.0039	0.0812	-0.444	-1.3603	813.707	1106.91	1254.68	1339.89	1109.89	930.802	1184.17	863.734	1065.38	1012.29	1079.75	827.77	649.678	596.937	715.479
ENSRNOT00000005535	Eno2	0.0039	0.0817	0.6836	1.6062	755.578	470.421	418.226	347.476	414.584	591.588	488.147	416.636	616.58	1547.83	435.179	577.219	626.406	554.298	792.022
ENSRNOT00000019583	Evl	0.0039	0.0817	0.3084	1.2383	3430.08	2769.93	2718.47	2573.16	2707.81	3043.42	2170.68	3304.59	2872.91	3634.82	3113.8	3504.54	3158.21	3111.58	4055.18
ENSRNOT00000078862	Frem1	0.0039	0.0817	-0.6068	-1.5229	654.285	996.413	889.481	1329.36	1064.35	1056.99	980.006	707.496	949.06	708.329	590.531	702.495	1085.06	538.055	302.145
ENSRNOT00000064308	Ncan	0.004	0.0817	-0.3351	-1.2615	39716.9	50102.3	50369.2	40977.1	51170.4	43864.4	69383.7	45105.8	49839	40484.2	41342.9	35824.1	38620	46126.6	35905.3
ENSRNOT00000040391	RGD1306271	0.0039	0.0817	0.3061	1.2364	3859.44	3121.57	3269.77	3024.62	2869.55	3367.71	2548.39	3245.64	3527.58	4409.19	3341.52	4034.98	3146.58	3991.76	4230.83
ENSRNOT00000090186	Tdrd7	0.004	0.0817	-0.4122	-1.3307	1055.66	1404.8	1427.77	1817.67	1473.35	1208.96	1472.79	1041.59	1392.71	1203.16	1233.17	1040.26	1116.09	1030.43	712.256
ENSRNOT00000006163	Lmx1a	0.004	0.0821	-0.8456	-1.797	244.739	439.808	413.223	560.699	369.965	443.691	563.318	157.221	571.289	293.102	165.966	203.771	493.562	183.751	128.915
ENSRNOT00000004003	Klhl5	0.004	0.0821	-0.2512	-1.1902	3204.3	3813.79	3810.06	3763	3788.89	3473.55	4565.01	4060.24	3231.13	3199.7	3463.1	3172.33	3182.45	3075.04	3133.44
ENSRNOT00000005361	Phlda1	0.004	0.0821	-0.4233	-1.341	1122.63	1505.46	1942.05	1385.95	1379.47	1165.54	1790.18	1367.83	1503.88	1077.42	1631.68	1029.96	944.458	1003.02	1049.85
ENSRNOT00000018318	S1pr1	0.004	0.0821	-0.3984	-1.318	2190.28	2886.84	3224.74	2054.58	2919.75	2413.84	3864.34	2670.8	3054.08	1985.67	2582.12	2309.67	2320.42	2257.8	1687.18
ENSRNOT00000116476	Trip6	0.004	0.0821	-0.5803	-1.4951	264.266	395.116	311.168	257.974	392.274	343.284	600.44	406.81	450.855	209.875	327.108	202.978	349.081	289.332	208.681
ENSRNOT00000021381	Tspan5	0.004	0.0821	-0.2257	-1.1693	1931.51	2258.59	2526.37	2367.84	2271.85	2170.97	2026.83	2245.32	2201.78	1757.71	2089.05	1999.65	1855.95	1926.85	1959.51
ENSRNOT00000023537	Zyx	0.004	0.0821	-0.3578	-1.2815	782.387	1002.64	849.459	1085.86	1038.32	948.441	1047.75	988.529	1060.23	738.182	755.532	604.97	904.701	1010.12	684.056
ENSRNOT00000095762	Rnf4	0.004	0.0824	0.2832	1.2169	1511.47	1242.05	1409.11	1330.01	1094.35	1110.47	1228.61	1226.91	1294.58	1669.3	1441.87	1616.56	1507.12	1242.36	1589.24
ENSRNOT00000028278	Cspg5	0.0041	0.0825	-0.3215	-1.2496	3844.28	4803.89	4632.5	4244.73	4634.79	4453.2	6332.92	4744.15	4580.61	4724.01	3439.94	3382.44	3518.93	4032.37	3968.17
ENSRNOT00000046268	Kpna5	0.0041	0.0825	0.3961	1.3159	348.919	265.154	243.131	276.401	241.686	286.296	265.418	204.388	340.715	398.04	352.196	356.005	320.961	308.62	356.934
ENSRNOT00000088219	Plat	0.0041	0.0825	-0.4813	-1.396	1465.85	2046.28	2416.31	2688.99	2191.9	1603.8	1826.38	1740.24	1856.95	1397.66	2339.93	1346.32	1407.96	1226.36	1078.05
ENSRNOT00000027273	Cdh3	0.0041	0.0831	-0.688	-1.6111	504.909	813.445	688.372	1002.94	822.661	850.748	1038.47	345.887	945.972	580.776	441.933	442.429	831.976	477.143	256.219
ENSRNOG00000069313	---	0.0041	0.0835	0.3944	1.3144	341.773	260.017	244.132	275.085	241.686	265.943	274.699	318.373	200.723	410.704	330.002	345.697	334.536	287.301	341.625
ENSRNOT00000084452	Cables2	0.0041	0.0835	0.2779	1.2124	749.275	618.003	669.362	602.818	569.82	647.219	552.182	638.711	647.461	825.027	666.759	743.725	714.646	714.7	829.085
ENSRNOT00000113696	Otub2	0.0041	0.0835	0.437	1.3538	223.33	164.969	158.085	196.113	171.969	204.885	153.126	140.517	133.815	246.061	250.879	213.286	198.782	228.42	203.041
ENSRNOT00000108738	Sorcs1	0.0042	0.0837	-0.3613	-1.2846	1360.09	1747.18	2159.17	1591.28	1566.31	1497.97	1882.99	1535.86	1993.85	1233.02	1545.8	1611.93	1172.33	1484.22	1113.5
ENSRNOT00000097310	Capn2	0.0042	0.0837	-0.2946	-1.2266	2317.7	2842.81	3215.74	3102.27	2826.79	2367.71	3160.89	2775.94	2447.79	2337.58	2660.28	2540.4	2116.79	2090.29	2160.13
ENSRNOT00000024709	Kcnip2	0.0042	0.0841	0.8281	1.7754	270.128	152.15	128.069	150.046	191.489	112.619	191.176	98.2633	192.488	559.969	132.194	236.279	147.39	256.845	287.642
ENSRNOT00000030077	Pcnx2	0.0042	0.0841	0.4858	1.4003	320.115	228.601	241.13	229.018	189.63	245.591	154.054	288.894	253.22	386.279	271.142	325.875	242.417	329.939	364.185
ENSRNOT00000061162	Ptpn13	0.0042	0.0841	-0.3661	-1.2888	1411.56	1819.28	1746.94	2312.56	1984.61	1572.59	1890.41	1450.37	1778.72	1389.52	1559.31	1468.42	1533.05	1513.66	1007.15
ENSRNOT00000015571	Tmem63c	0.0042	0.0841	1.553	2.9344	104.413	35.5829	50.0271	19.7429	23.239	44.7762	11.1364	34.3922	65.8784	352.808	13.5089	70.5666	37.8171	67.0031	84.6005
ENSRNOT00000109843	Abr	0.0042	0.0842	0.4441	1.3605	2872.37	2111.31	2169.17	2084.85	1842.39	2413.84	2061.17	1940.7	2268.69	4214.7	1894.14	2871.03	2387.33	2308.56	3556.44
ENSRNOT00000009549	Dut	0.0042	0.0842	0.43	1.3472	888.454	659.476	609.127	673.535	616.739	707.037	626.239	826.904	557.638	611.822	849.456	707.77	1082.49	1129.8	951.033
ENSRNOT00000085735	Ywhah	0.0042	0.0842	0.5657	1.4801	3488.36	2356.81	2990.62	2059.85	2283.93	2271.37	1812.46	2400.57	2678.37	6585.74	2554.14	2877.37	2383.45	2728.85	3799.77
ENSRNOT00000094632	Spag9	0.0042	0.0843	0.2012	1.1497	8535.52	7424.26	7251.92	7566.81	6991.22	6918.6	7472.55	7982.91	7783.94	8606.7	7639.27	8663.04	8323.64	8665.73	9312.5
ENSRNOT00000089715	Strn4	0.0043	0.0847	0.232	1.1745	2735.32	2329.02	2249.22	2228.32	2340.63	2516.96	2360.92	2363.23	2245.01	2796.23	2373.7	2604.62	2611.32	2899.41	3125.38
ENSRNOT00000057897	Csmd1	0.0043	0.0848	-0.3111	-1.2406	1229.88	1525.83	1662.9	1413.59	1773.6	1427.41	1679.75	1421.87	1298.01	1402.18	1281.41	1189.33	1122.88	1363.41	1021.65
ENSRNOT00000036178	Ccdc187	0.0043	0.0848	-0.5403	-1.4543	359.851	523.334	471.255	594.921	639.537	458.617	600.44	310.512	587.759	374.519	488.249	336.975	408.231	329.939	222.378
ENSRNOT00000006361	Nsf	0.0043	0.0855	0.5753	1.4899	1039.1	697.411	724.392	702.849	707.395	694.709	454.738	676.051	922.297	1896.12	813.427	919.745	698.162	899.466	1007.15
ENSRNOT00000015874	Adamts18	0.0044	0.0867	-0.6555	-1.5752	196.837	310.049	253.137	369.851	321.628	249.661	365.646	219.127	391.153	278.628	129.299	134.79	269.568	242.632	127.304
ENSRNOT00000073951	Krt18	0.0044	0.0867	-0.8476	-1.7994	272.351	490.081	435.031	543.433	484.264	436.907	790.655	167.048	572.999	363.584	191.054	296.459	484.835	153.295	145.029
ENSRNOT00000013577	Panx1	0.0044	0.0867	0.4575	1.3731	869.646	633.331	538.291	717.327	583.764	772.05	502.068	659.347	663.93	1217.64	583.776	759.582	753.433	904.542	998.286
ENSRNOT00000111470	Ppdpf	0.0044	0.0867	0.2517	1.1906	2081.57	1748.33	1919.04	1984.82	1756.87	1682.5	1448.66	1746.14	1703.57	1897.02	2202.91	2183.6	2044.06	2024.31	2136.77
ENSRNOT00000037752	Ppp1r1b	0.0044	0.0867	-0.5208	-1.4348	446.055	639.987	576.312	725.224	827.309	682.498	392.559	627.902	649.52	401.658	519.127	306.846	366.535	444.657	637.324
ENSRNOT00000039467	Orc6	0.0044	0.0867	0.3488	1.2735	477.312	374.808	376.203	442.242	383.908	363.637	317.388	431.376	310.864	436.034	542.285	511.41	434.412	459.885	479.403
ENSRNOT00000094079	---	0.0045	0.0869	1.226	2.3391	171.855	73.4699	90.3684	22.767	74.2839	82.4073	39.9056	64.3086	139.867	453.164	46.2019	137.503	97.8171	98.0845	197.968
ENSRNOT00000084333	Vwa8	0.0045	0.0869	-0.3377	-1.2637	1044.11	1319.49	1586.86	1541.27	1158.23	1275.44	1407.83	1012.11	1256.84	965.246	1125.1	1202.01	1055	984.742	932.217
ENSRNOT00000051121	Mitf	0.0045	0.087	-0.6618	-1.582	282.443	446.832	410.222	481.728	465.71	499.322	552.182	197.509	521.88	342.857	209.388	217.25	441.199	300.499	184.51
ENSRNOT00000110460	Parp6	0.0045	0.0873	0.3297	1.2567	1546.3	1230.42	1272.69	1152.99	1020.66	1405.7	1005.99	1520.13	1237.28	1815.6	1390.45	1554.05	1398.26	1565.44	1553.43
ENSRNOT00000099130	Slc8a3	0.0045	0.0873	0.5668	1.4813	299.595	202.254	262.142	163.208	223.094	229.308	136.421	166.065	235.721	444.176	247.019	222.8	288.961	264.967	329.539
ENSRNOT00000006371	Tc2n	0.0045	0.0873	-0.7735	-1.7094	149.182	255.013	163.088	288.247	176.616	222.524	407.408	170.978	356.155	160.12	83.948	163.334	225.933	173.599	88.6291
ENSRNOT00000072687	AABR07030823.1	0.0045	0.0877	-0.5687	-1.4832	2737.67	4060.45	3597.25	4852.29	5898.96	4115.96	3061.86	3204	3693.67	2143.04	4178.78	2296.15	3706.17	2591.43	1512.26
ENSRNOT00000094688	Fam110b	0.0045	0.0877	0.3269	1.2543	1599.26	1275.03	1043.56	1249.07	1089.44	1427.41	1124.78	1576.14	1417.41	1514.36	1548.7	1548.5	1462.26	1856.8	1665.42
ENSRNOT00000086890	Fuz	0.0046	0.0877	-0.5111	-1.4252	179.795	256.237	205.111	304.041	276.079	218.454	308.108	218.145	263.513	129.363	247.984	156.991	203.631	189.842	152.281
ENSRNOT00000008655	Lrrn3	0.0046	0.0877	0.3304	1.2574	1577.68	1254.71	1369.74	1038.48	1199.13	1240.16	1323.38	1480.83	1128.17	1732.38	1412.64	1500.14	1268.33	1649.7	1901.5
ENSRNOT00000099027	Spata18	0.0046	0.0877	-0.5785	-1.4933	410.419	612.879	700.379	1037.16	645.115	534.601	437.105	455.942	482.765	387.184	550.969	450.358	391.746	416.231	266.693
ENSRNOT00000105855	Cfap410	0.0047	0.0883	-0.3935	-1.3136	486.47	639.028	539.292	691.003	620.017	632.294	716.444	666.225	608.346	312.099	472.811	492.381	573.074	570.542	498.74
ENSRNOT00000037257	Crb2	0.0046	0.0883	-0.5442	-1.4582	894.5	1304.34	965.522	1092.44	1568.17	1314.79	1936.81	1043.56	1207.43	715.567	1152.11	760.375	1247.96	936.013	556.752
ENSRNOT00000007219	Egln3	0.0047	0.0883	-0.3618	-1.285	1058.39	1360.08	1246.67	1443.87	1617.43	1184.53	1693.67	1179.16	1152.87	920.919	1120.27	1243.24	1013.3	1175.6	877.428
ENSRNOT00000097027	Ncoa7	0.0047	0.0883	0.4339	1.3509	906.083	670.739	669.362	716.011	652.551	716.419	542.901	654.434	745.249	1264.68	882.901	1036.3	595.377	724.852	930.606
ENSRNOT00000113713	Pawr	0.0046	0.0883	-0.5453	-1.4593	219.101	319.731	412.223	297.46	363.458	293.08	329.453	216.179	325.274	322.05	181.405	178.399	271.507	195.933	165.978
ENSRNOT00000028057	Pbxip1	0.0046	0.0883	-0.4176	-1.3357	1345.95	1797.76	1479.8	1707.11	1817.29	1716.42	2310.81	1356.03	2195.6	1552.35	1290.1	1426.4	1578.62	1314.68	914.491
ENSRNOT00000042539	Ppard	0.0046	0.0883	-0.3019	-1.2327	399.749	492.781	505.273	525.162	424.809	529.173	512.276	488.369	467.325	385.375	414.915	432.121	443.139	346.183	376.271
ENSRNOT00000008868	Rab33a	0.0047	0.0883	0.4807	1.3954	309.37	221.703	190.103	182.951	190.56	321.574	192.104	269.241	207.929	303.053	293.336	319.532	245.326	309.636	384.328
ENSRNOT00000074114	Sephs2	0.0046	0.0883	0.2946	1.2266	977.078	796.6	682.369	689.687	845.9	854.818	800.895	824.429	877.006	1048.47	914.744	972.868	1041.42	1067.99	818.611
ENSRNOT00000032193	Sez6l	0.0046	0.0883	0.5871	1.5022	1169.46	778.484	798.432	696.268	729.705	801.901	583.735	734.027	1105.52	2193.74	925.358	847.592	786.402	1102.51	1161.04
ENSRNOT00000077810	Rwdd4	0.0047	0.0887	-0.3462	-1.2713	1159.01	1473.4	1577.85	1317.51	1378.54	1446.41	1449.59	1896.48	1245.51	1027.67	1151.15	1163.16	927.973	1297.42	1385.84
ENSRNOT00000084912	Six5	0.0047	0.0887	-0.4436	-1.36	211.052	287.025	334.181	226.386	273.291	263.23	372.143	267.276	269.69	222.54	196.844	179.985	223.024	264.967	180.481
ENSRNOT00000005432	---	0.0047	0.0887	0.443	1.3594	1345.03	989.425	768.602	788.571	1040.54	1067.33	1043.34	1139.98	1076.47	1349.66	882.666	1187.5	1926.04	1454.81	1270.43
ENSRNOT00000115181	Plch2	0.0047	0.0887	1.171	2.2517	215.341	95.6343	169.091	46.0669	85.5195	88.1955	69.6027	55.0274	155.432	626.008	119.65	122.897	70.7859	158.371	194.178
ENSRNOT00000005244	AABR07020879.1	0.0047	0.0888	-0.495	-1.4093	778.45	1097.05	1037.56	1510.99	1194.48	1080.06	1038.47	773.332	1046.85	863.927	910.884	842.835	920.216	715.715	418.168
ENSRNOT00000108533	---	0.0047	0.0889	0.9518	1.9342	196.958	101.827	91.0492	96.0823	103.181	129.964	24.1289	88.1013	181.166	237.014	86.8428	203.494	170.621	165.781	317.279
ENSRNOT00000017151	Mlf1	0.0047	0.0889	-0.5905	-1.5058	758.348	1141.9	1223.66	1942.71	1033.67	708.278	1162.83	676.051	1247.57	607.915	1028.6	566.912	821.31	845.66	680.833
ENSRNOT00000113143	Dnah1	0.0048	0.0891	-0.5238	-1.4378	773.176	1111.66	735.398	1509.68	1583.04	1040.71	1022.7	988.529	902.74	933.584	1045.97	654.922	801.916	635.514	568.032
ENSRNOT00000100733	Heg1	0.0048	0.0891	-0.2569	-1.1949	4670.18	5580.39	5503.98	5937.36	6194.59	5561.75	5574.72	5466.39	4824.56	4524.08	5162.32	5344.83	4682.53	4378.55	3928.69
ENSRNOT00000025851	Ikbkb	0.0048	0.0891	-0.3668	-1.2895	525.075	677.076	649.351	875.27	632.101	644.506	615.288	683.913	642.314	417.942	456.407	562.947	606.043	625.362	482.626
ENSRNOT00000080231	Odad4	0.0048	0.0891	-0.5199	-1.4338	339.641	486.982	454.246	701.532	610.721	496.609	385.135	310.512	452.914	334.715	434.214	340.147	383.019	285.271	261.053
ENSRNOT00000042584	AABR07039356.1	0.0048	0.0893	0.6752	1.5968	108.331	67.8427	42.0227	63.4692	84.59	73.2701	46.5435	81.7979	83.3773	76.894	104.461	94.3531	137.098	124.869	112.801
ENSRNOT00000015820	Kif3c	0.0048	0.0893	0.3249	1.2525	5432.61	4337.26	3703	4325.02	3876.27	4890.1	4025.82	5062.52	4480.76	6371.35	4147.22	5377.34	4948.22	5345.02	6404.66
ENSRNOT00000034216	Mamdc2	0.0048	0.0893	-0.5245	-1.4384	689.866	992.314	1121.61	905.543	1003	789.689	1399.48	683.913	1040.67	929.965	872.287	442.429	694.283	689.32	512.437
ENSRNOT00000066740	Tekt1	0.0048	0.0895	-0.5459	-1.4599	482.347	704.193	544.294	888.432	833.816	767.979	658.906	640.677	597.023	464.983	706.321	403.578	636.103	417.247	267.499
ENSRNOT00000113579	AABR07068694.1	0.0049	0.0897	0.3004	1.2315	1357.81	1102.55	1032.43	1064.53	1169.85	965.627	1280.63	1193.48	1007.14	1239.07	1324.8	1160.88	1650.69	1398.4	1374.77
ENSRNOT00000091571	Rfx4	0.0049	0.0897	-0.3669	-1.2896	647.944	835.586	708.383	876.586	955.588	705.564	1023.62	759.575	817.303	649.528	796.059	699.323	614.77	624.347	504.38
ENSRNOT00000109062	Slc2a10	0.0049	0.0897	-0.5542	-1.4684	625.443	918.376	912.493	523.846	1107.11	732.701	1370.71	1002.29	775.1	646.814	763.251	775.44	648.709	407.095	510.826
ENSRNOT00000082564	Slco3a1	0.0049	0.0898	0.8397	1.7896	177.206	99.0176	116.063	103.979	79.9422	134.329	108.58	42.2532	109.111	344.666	100.352	122.897	168.722	128.93	197.401
ENSRNOT00000072830	---	0.0049	0.0898	0.6561	1.5758	317.442	201.449	216.117	164.524	238.897	261.873	133.637	160.169	235.721	579.871	251.844	267.995	211.388	270.043	323.093
ENSRNOT00000022984	Galnt18	0.0049	0.0902	1.0316	2.0442	196.402	96.0763	109.059	57.9126	86.4491	151.968	116.005	60.9232	90.5828	476.743	63.6847	179.192	99.8759	123.854	234.464
ENSRNOT00000018359	Bmp6	0.005	0.0906	-0.3852	-1.3061	810.694	1058.81	908.491	1110.87	1280	1020.35	948.453	1010.15	1133.31	687.523	1041.15	839.664	861.066	871.04	565.615
ENSRNOT00000003237	Prkg2	0.0049	0.0906	-0.5654	-1.4798	345.175	510.774	643.348	429.08	441.541	283.583	670.97	565.014	538.35	308.481	494.039	345.697	253.084	403.034	267.499
ENSRNOT00000011675	Antxr1	0.005	0.0907	-0.3898	-1.3102	680.429	891.509	888.48	998.993	860.773	801.901	1044.97	727.148	918.18	752.657	716.935	667.608	880.46	578.663	487.46
ENSRNOT00000024080	Rexo1	0.005	0.0907	0.2424	1.183	1641.76	1387.8	1237.67	1354.37	1306.03	1636.37	1345.65	1386.5	1453.44	1563.21	1588.26	1534.23	1698.86	1777.61	1689.59
ENSRNOT00000024695	Bok	0.005	0.091	0.4667	1.3819	422.031	305.392	288.156	267.188	277.939	373.135	232.009	327.217	373.654	572.634	394.652	359.969	326.779	378.669	498.74
ENSRNOT00000025880	Dpysl3	0.005	0.091	0.4339	1.3509	18971.9	14043.8	15651.5	13483.1	13102.2	15694.7	11234.8	14709	14432.5	29247.8	14126.4	21485.6	13810	15501.1	19658.7
ENSRNOT00000049070	Erbb2	0.005	0.091	-0.4411	-1.3576	487.892	662.368	693.375	625.193	623.735	474.899	917.828	540.448	757.601	435.13	556.759	459.08	609.922	472.067	395.608
ENSRNOT00000029284	Fgfr1	0.005	0.091	-0.3896	-1.31	3773.79	4943.65	4985.7	4722.51	4969.43	4667.58	5937.56	4276.42	5044.84	5329.21	4601.7	3162.01	3170.82	3532.89	2847.41
ENSRNOT00000006454	Flrt3	0.005	0.091	0.4624	1.3778	623.749	452.705	650.352	465.933	378.331	381.276	397.2	393.053	502.323	748.133	464.126	605.763	656.466	496.432	770.268
ENSRNOT00000004224	Hdac8	0.005	0.091	-0.3976	-1.3173	264.319	348.185	383.207	290.879	379.261	352.782	381.423	340.974	306.746	269.581	253.774	321.911	209.449	308.62	222.378
ENSRNOT00000113821	Pja1	0.005	0.091	0.2905	1.2231	4011.94	3280.15	3501.89	2953.54	3020.14	3286.3	3351.14	3437.25	3409.21	4589.21	2880.28	4153.12	4082.31	4145.06	4220.36
ENSRNOT00000096509	Pnma2	0.005	0.091	0.4212	1.3391	887.023	662.415	623.337	766.026	661.847	624.153	483.507	684.895	794.658	1184.17	709.216	848.385	800.947	716.73	1061.13
ENSRNOT00000030811	---	0.0051	0.0911	-0.3094	-1.2392	2715.86	3365.4	3016.04	3231.74	3868.61	3523.68	3154.89	4037.87	2724.4	3253.79	2519.08	2907.96	2494.85	2436.68	2681.3
ENSRNOT00000046691	Dnai4	0.0051	0.0911	-0.4754	-1.3903	898.329	1248.96	1168.63	1620.24	1425.95	1107.19	1411.54	872.578	1137.43	972.483	1222.55	852.35	986.154	809.113	548.695
ENSRNOT00000072675	NEWGENE_1309446	0.0051	0.0911	-0.4657	-1.381	511.236	706.027	828.448	794.982	698.1	663.502	840.801	505.073	611.434	434.225	793.164	428.95	455.745	484.25	472.151
ENSRNOT00000019666	Slc4a2	0.0051	0.0911	-0.574	-1.4887	1597.87	2378.7	1775.96	2895.63	2621.36	2397.56	2756.27	1511.29	2693.81	1707.95	1149.22	1367.72	2678.23	1769.49	916.103
ENSRNOT00000038983	Tanc1	0.0051	0.0911	-0.3682	-1.2907	840.247	1084.51	1209.65	1109.55	1074.57	831.752	1444.95	960.032	957.295	891.066	741.058	759.582	925.064	965.454	760.599
ENSRNOT00000071010	Zfp560	0.0051	0.0911	0.4859	1.4005	375.457	268.089	320.173	332.998	253.77	260.516	326.669	180.804	202.782	356.426	427.459	375.034	307.385	319.788	465.706
ENSRNOT00000097613	Ado	0.0051	0.0913	0.4084	1.3272	939.313	707.726	803.434	748.915	601.426	812.756	613.432	566.979	810.098	1222.16	653.251	1014.89	867.854	962.408	914.491
ENSRNOT00000079980	RGD1564855	0.0051	0.0913	-0.3498	-1.2743	809.846	1032.03	864.669	920.763	1168.33	1194.89	1099.5	1151.21	824.807	838.538	824.649	823.407	690.191	707.96	972.509
ENSRNOT00000014498	Rims4	0.0051	0.0913	1.0893	2.1277	222.345	104.5	110.06	73.707	101.322	113.976	103.012	48.149	181.166	621.484	87.8077	165.713	91.1489	145.173	222.378
ENSRNOT00000065001	Sorcs3	0.0051	0.0913	0.7773	1.7139	215.411	125.686	116.063	157.944	137.575	141.113	112.292	69.7669	146.168	429.702	177.545	132.412	164.844	132.991	254.607
ENSRNOT00000000787	Arid5b	0.0052	0.0914	-0.339	-1.2649	1351.68	1709.77	1864.01	1988.77	1718.76	1549.53	1599.93	1563.37	1685.05	1159.74	1712.73	1427.98	1205.3	1544.12	1061.94
ENSRNOT00000108923	Dpf1	0.0052	0.0914	0.593	1.5084	951.294	630.655	582.315	415.918	575.398	856.175	509.492	718.305	757.601	1495.36	619.478	750.068	692.344	819.265	1330.24
ENSRNOT00000009946	Entpd6	0.0052	0.0914	0.4499	1.366	346.847	253.921	185.1	190.848	304.896	268.657	295.116	242.71	288.218	389.898	270.177	365.519	312.233	340.091	402.054
ENSRNOT00000092194	Mmp24	0.0052	0.0914	0.4753	1.3902	3077.28	2213.52	1809.98	1890.06	2085.93	2541.39	2039.82	2431.03	2696.9	4860.61	1959.75	2675.19	2495.93	2947.12	3524.22
ENSRNOT00000012195	Slitrk1	0.0052	0.0914	0.8089	1.7519	382.114	218.117	168.091	94.7661	183.123	261.873	233.865	265.311	319.098	681.19	137.019	426.571	345.202	377.654	324.705
ENSRNOT00000015084	Sv2b	0.0052	0.0914	2.1368	4.398	401.521	91.2967	125.068	176.37	48.3371	85.4818	22.2729	48.149	133.815	1584.02	27.9827	163.334	116.36	187.812	329.539
ENSRNOT00000082319	Tmem59l	0.0052	0.0918	1.0312	2.0437	157.948	77.2845	58.0314	80.2879	49.2667	111.262	53.8261	64.8538	124.551	375.424	74.2988	86.4243	106.664	89.3375	215.127
ENSRNOT00000007358	Adamts8	0.0052	0.0918	-0.6978	-1.6221	85.5127	138.708	187.101	121.09	187.771	86.8387	155.91	118.899	111.17	93.1774	125.44	88.8029	88.2399	49.7447	67.6804
ENSRNOT00000119575	Nectin1	0.0052	0.0918	0.3657	1.2885	1755.34	1362.29	1330.72	1460.98	1276.29	1625.51	1152.62	1362.91	1330.95	2405.43	1466.68	1607.17	1491.35	1527.87	2032.02
ENSRNOT00000004117	Olfml2b	0.0052	0.0918	-0.3587	-1.2823	819.702	1051.1	1076.58	1325.41	989.982	898.237	1005.06	1106.44	957.295	970.674	990.972	735.796	853.309	717.745	651.021
ENSRNOT00000091661	Unc13c	0.0052	0.0918	0.8558	1.8098	164.582	90.9394	131.071	69.7584	58.5623	169.607	73.3149	37.3401	98.8176	241.538	196.844	159.37	108.603	160.401	120.858
ENSRNOT00000012131	Ehbp1	0.0053	0.0919	0.253	1.1917	2539.21	2130.73	2341.27	1855.84	1986.47	2257.81	2250.49	1932.84	2289.27	2932.83	2523.26	2514.23	2306.84	2576.57	2381.71
ENSRNOT00000113542	Fbxo45	0.0053	0.0921	0.3059	1.2362	1838.79	1487.5	1535.83	1380.69	1372.96	1534.6	1512.7	1454.3	1621.23	2304.11	1435.8	2011.55	1681.41	1666.96	1930.5
ENSRNOT00000026150	Tfdp1	0.0053	0.0921	0.2746	1.2097	1779.16	1470.78	1314.71	1595.23	1394.34	1371.78	1446.81	1541.75	1631.52	1592.16	1705.01	1715.01	2143.94	1925.83	1595.32
ENSRNOT00000106077	P4ha1	0.0053	0.0921	-0.2872	-1.2202	733.955	895.602	1014.55	914.756	927.701	785.619	921.54	797.898	904.798	723.708	689.917	757.204	777.675	840.584	616.375
ENSRNOT00000101474	Akr1b1	0.0053	0.0923	0.3002	1.2313	809.406	657.353	682.919	721.091	734.353	577.762	564.963	601.162	718.897	838.008	854.02	749.519	891.482	693.402	830.003
ENSRNOT00000016749	Cpne4	0.0053	0.0923	2.1036	4.2979	185.166	43.0825	48.026	38.1697	62.2805	32.5645	24.1289	31.4443	64.849	782.51	17.3686	57.8805	37.8171	47.7143	167.59
ENSRNOT00000020554	Fbll1	0.0053	0.0924	0.4744	1.3893	630.315	453.677	348.188	480.411	406.218	569.879	327.597	527.674	518.792	758.989	400.442	590.698	627.376	664.955	738.844
ENSRNOT00000049967	Atr	0.0053	0.0925	-0.3066	-1.2368	692.761	856.794	801.433	959.507	814.295	758.481	934.533	942.345	786.423	572.634	755.532	606.556	736.949	769.52	717.09
ENSRNOT00000093405	AABR07072676.2	0.0054	0.0925	-0.8465	-1.7981	78.2562	140.715	71.4574	86.0518	143.715	171.443	118.561	279.934	113.433	55.0703	75.3349	53.3597	117.142	80.4251	88.5894
ENSRNOT00000108566	Zfp846	0.0054	0.0927	0.3438	1.2691	798.196	628.928	630.341	744.967	517.765	549.526	574.455	755.645	630.991	906.445	668.689	803.984	702.04	846.676	860.508
ENSRNOT00000009437	Kat14	0.0054	0.0929	-0.2746	-1.2097	673.189	814.325	776.42	831.836	857.984	799.187	752.638	953.154	728.779	696.569	648.426	697.737	587.62	743.125	665.524
ENSRNOT00000100435	Rela	0.0054	0.093	-0.376	-1.2977	687.404	892.077	1018.55	730.489	912.828	913.163	835.233	1012.11	820.392	463.173	791.234	736.589	757.312	762.414	614.764
ENSRNOT00000013230	Slco1c1	0.0054	0.093	-0.2773	-1.212	1955.33	2369.79	2599.41	2183.57	2111.03	2051.56	2317.31	2376.01	2946	1876.21	2036.95	1964.77	1807.46	2176.59	1870.88
ENSRNOT00000119471	Akap10	0.0054	0.0931	0.2868	1.22	612.53	502.091	483.261	459.352	495.456	470.828	497.428	561.083	544.526	676.667	570.267	689.016	595.377	605.058	538.22
ENSRNOT00000068493	Dlg4	0.0054	0.0931	0.5226	1.4366	2216.05	1542.58	1464.79	1312.25	1654.62	1898.24	1326.16	1512.27	1630.49	3868.22	1364.4	1849	1710.5	1882.18	2621
ENSRNOT00000086886	Kansl2	0.0054	0.0931	0.2718	1.2074	1348.65	1117.03	1066.58	939.917	1021.53	1133.87	1172.53	1287.26	1194.67	1256.48	1352.63	1515.42	1364.35	1198.23	1402.79
ENSRNOT00000056169	Kdelr3	0.0054	0.0931	-0.5084	-1.4225	116.735	166.057	207.112	143.465	134.786	145.183	190.247	166.065	173.96	109.461	131.229	113.382	127.996	139.082	80.5719
ENSRNOT00000050374	Mras	0.0054	0.0931	0.2472	1.1869	2600.99	2191.44	2254.22	2248.06	2000.41	2260.52	2177.17	2427.1	1974.29	3060.38	2339.93	2762.41	2469.75	2531.9	2440.52
ENSRNOT00000071701	---	0.0055	0.0932	0.5362	1.4501	497.676	343.198	351.054	320.384	391.182	383.339	305.49	316.475	334.79	548.263	302.186	497.385	764.876	563.737	310.716
ENSRNOT00000010929	Ikbip	0.0055	0.0932	-0.4399	-1.3565	1164.42	1579.51	1781.96	1836.09	1668.56	1312.08	1924.75	1055.35	1477.12	1131.7	1630.71	1220.25	1168.45	911.648	924.16
ENSRNOT00000110640	Cpne5	0.0055	0.0941	0.9165	1.8875	218.221	115.616	118.064	96.0823	144.082	175.034	54.7542	89.4196	132.786	279.532	126.404	147.476	121.209	146.189	487.46
ENSRNOT00000005614	---	0.0056	0.0944	-0.4543	-1.3701	4380.27	6001.58	6089.25	6995.15	6467.72	6112.52	5599.67	6835.24	3912.58	4412.55	6580.4	4668.06	2888.49	3550.64	4181.09
ENSRNOT00000083995	Rgl1	0.0056	0.0944	-0.3271	-1.2545	908.413	1139.63	1397.76	1021.37	1171.25	1074.63	1149.84	1073.04	1086.99	1109.99	884.831	1005.38	748.585	944.135	757.376
ENSRNOT00000027965	Rhbdf1	0.0056	0.0944	-0.4733	-1.3883	481.703	668.753	702.38	580.442	628.383	625.51	935.461	546.344	660.842	587.108	497.899	346.49	599.256	536.025	325.511
ENSRNOT00000096797	Vta1	0.0056	0.0944	0.2592	1.1968	877.251	732.995	718.388	739.702	724.127	716.419	824.096	736.975	670.107	916.396	745.883	949.874	923.125	818.25	908.045
ENSRNOT00000011203	Anapc13	0.0056	0.0945	0.3678	1.2903	505.871	392.042	413.223	451.455	474.076	317.504	361.006	338.026	388.065	578.062	483.425	562.154	484.835	403.034	522.106
ENSRNOT00000010555	C2cd4c	0.0056	0.0945	1.2133	2.3187	103.461	44.6206	75.0406	14.4782	52.9849	70.5564	16.7047	36.3574	46.3207	217.112	27.0177	79.2883	80.4825	73.0943	143.418
ENSRNOT00000021017	Eif3f	0.0056	0.0945	0.2718	1.2073	2954.33	2447.05	2240.21	2283.6	2453.11	2637.72	2524.26	2368.15	2622.78	2589.97	2535.81	2976.48	3482.08	3408.02	2735.42
ENSRNOT00000120292	Fads2	0.0057	0.0945	-0.2291	-1.1721	3566.93	4180.95	4064.2	3791.96	4398.68	4157.4	4694.94	3875.5	4280.04	3681.87	3664.76	3540.22	3425.84	3987.7	3103.63
ENSRNOT00000116071	Fzd8	0.0056	0.0945	-0.4557	-1.3715	632.801	867.872	782.423	797.615	928.631	696.066	989.287	1132.98	745.249	455.032	689.917	642.236	800.947	770.536	439.923
ENSRNOT00000007957	Grin3a	0.0056	0.0945	1.0108	2.015	269.594	133.793	237.128	103.979	111.547	116.689	90.9476	61.9059	214.105	633.245	232.546	213.286	92.1186	150.249	295.699
ENSRNOT00000114535	Nxn	0.0056	0.0945	-0.3446	-1.2698	1420.26	1803.42	1613.87	1742.64	2073.85	1706.92	2046.32	1772.67	1665.49	1356.95	1744.57	1243.24	1654.26	1497.42	1028.1
ENSRNOT00000025550	Rbm17	0.0057	0.0945	-0.3702	-1.2925	2033.13	2627.82	2159.17	2613.96	2761.72	2921.31	2467.65	3466.73	2005.17	1906.07	2480.81	2076.56	1585.41	1931.92	2217.34
ENSRNOT00000087265	Rexo2	0.0056	0.0945	0.5288	1.4427	290.483	201.343	264.143	260.607	200.785	192.673	154.054	148.378	190.43	332.001	368.599	341.733	207.509	247.708	244.939
ENSRNOT00000100554	Usp21	0.0056	0.0945	-0.3632	-1.2863	707.046	909.456	953.516	930.55	960.236	877.885	710.876	1148.7	784.364	626.008	894.48	671.572	601.195	763.429	686.473
ENSRNOT00000113520	Eef1b2	0.0057	0.0948	0.3933	1.3134	4255.3	3240.02	4201.26	3716.94	2572.09	2541.2	3829.08	2271.8	3547.13	4616.35	4273.63	4080.18	4241.27	3575.52	4744.06
ENSRNOT00000046060	Cntnap5c	0.0057	0.0949	0.4614	1.3769	307.457	223.3	260.141	265.872	204.503	194.03	163.334	225.023	251.161	402.212	316.494	292.574	220.115	316.742	296.505
ENSRNOT00000037115	Golim4	0.0057	0.095	-0.2896	-1.2223	2015.68	2463.86	2603.41	2969.34	2425.22	2430.13	2645.83	2008.5	2167.81	1842.74	2334.14	2116.21	1899.58	1828.37	2072.31
ENSRNOT00000010419	Ehd3	0.0057	0.0952	0.5068	1.4209	712.024	501.096	432.234	406.705	405.288	607.871	589.303	469.699	597.023	1177.84	536.495	631.928	741.797	591.861	592.204
ENSRNOT00000071381	Klhdc8b	0.0057	0.0952	-0.4825	-1.3972	367.075	512.865	442.239	388.278	567.961	521.032	644.057	424.497	600.111	387.184	247.984	317.153	515.864	412.171	323.093
ENSRNOT00000105058	Tpp1	0.0057	0.0952	-0.4083	-1.3272	791.389	1050.3	1168.63	1204.32	972.32	842.606	1189.74	944.31	1029.35	984.243	710.181	654.129	1061.79	748.201	591.398
ENSRNOT00000109265	---	0.0058	0.0952	0.269	1.205	3606.92	2993.38	3136.06	2868.51	2847.44	3100.09	3159.94	3065.18	2776.21	2865.56	3315.44	3437.11	4332.56	3859.06	3832.84
ENSRNOT00000099676	Eif1a	0.0058	0.0953	0.4135	1.3319	600.282	450.681	417.226	440.926	438.752	495.252	478.867	311.495	573.348	796.984	522.986	628.757	542.045	517.751	592.204
ENSRNOT00000089396	Negr1	0.0058	0.0955	0.3431	1.2685	1082.49	853.352	906.49	780.504	849.618	914.52	924.324	730.096	867.742	776.177	1049.83	1166.33	971.609	1206.06	1323.8
ENSRNOT00000092719	Mapk10	0.0058	0.0959	0.5127	1.4267	1029.16	721.353	779.421	810.777	551.229	823.61	430.609	886.335	769.953	1544.21	928.253	913.402	691.374	983.727	1113.5
ENSRNOT00000025119	Sncaip	0.0058	0.0959	-0.301	-1.232	4292.57	5288.31	5821.15	5658.33	5160.92	4865.68	5655.45	4957.38	4898.67	3509.98	5551.18	4724	3685.71	4099.37	4184.91
ENSRNOT00000118464	Dnm1	0.0058	0.096	1.1924	2.2854	590.786	258.504	364.197	176.37	303.037	268.657	187.463	171.961	337.627	1527.02	232.546	444.015	273.447	346.183	721.119
ENSRNOT00000037551	---	0.0059	0.0964	0.358	1.2816	11697.5	9127.01	9660.01	7957.42	8275.71	8721.08	11446.8	8450.39	9375.16	12514.3	10382	15458.5	8964.36	9617.45	13244.9
ENSRNOT00000055210	Trim34	0.0059	0.0965	-0.8002	-1.7413	59.7064	103.968	151.082	56.5964	96.6743	86.8387	163.334	74.6801	96.7589	73.2755	74.2988	76.9097	41.6958	37.5623	53.9832
ENSRNOT00000114935	Ltbr	0.0059	0.0966	-0.3691	-1.2916	881.49	1138.52	984.532	1005.57	1276.29	919.947	1495.99	1206.67	1075.67	687.523	981.323	1041.85	855.248	813.174	908.851
ENSRNOT00000110012	Postn	0.0059	0.0966	-0.6266	-1.5439	129.63	200.14	213.115	238.231	216.588	221.167	210.664	136.586	165.725	117.603	120.615	98.3176	227.872	83.2463	130.527
ENSRNOT00000015076	Atp1b2	0.0059	0.0968	-0.2994	-1.2306	3800.45	4676.98	4790.59	4739.62	5358.92	4606.52	4691.22	4298.04	4253.27	4521.37	4596.88	3918.43	3175.67	3264.88	3325.2
ENSRNOT00000036815	Drc1	0.006	0.0971	-0.5546	-1.4688	1104.93	1622.86	2092.13	1765.02	1781.04	1200.82	1541.47	1438.57	1539.91	1136.22	1874.84	1278.92	920.216	840.584	579.312
ENSRNOT00000095076	Fhad1	0.006	0.0971	-0.4765	-1.3913	452.744	629.913	396.214	909.491	736.212	518.318	518.772	602.354	729.809	482.171	557.724	452.736	421.806	425.368	377.077
ENSRNOT00000014603	Mthfd2	0.006	0.0971	0.5373	1.4512	241.682	166.538	129.07	132.936	205.433	180.462	174.471	203.405	138.962	369.996	216.142	201.392	247.266	188.827	226.407
ENSRNOT00000108999	Per3	0.006	0.0973	-0.375	-1.2968	667.448	865.577	876.474	867.373	816.154	826.324	1190.67	771.367	709.222	533.735	694.742	834.113	673.92	664.955	602.678
ENSRNOT00000021964	Nim1k	0.006	0.0974	-0.5047	-1.4188	1084.76	1539.09	1961.06	1542.58	1366.45	1160.11	2178.1	1427.77	1135.37	1128.08	1562.2	1282.09	926.034	873.071	737.233
ENSRNOT00000016447	Txn1	0.006	0.0974	0.4739	1.3888	253.158	182.281	135.073	211.908	191.489	203.528	151.27	174.909	209.987	266.867	223.861	198.221	335.506	279.18	216.738
ENSRNOT00000032620	Slc45a4	0.006	0.0979	-0.3081	-1.2381	642.932	796.017	834.451	930.55	846.829	824.967	733.149	589.58	816.274	644.1	677.374	685.051	599.256	654.803	597.038
ENSRNOT00000098344	---	0.0061	0.098	0.6434	1.562	606.896	388.541	391.212	290.879	434.105	443.691	307.18	496.23	356.155	983.339	274.037	535.989	409.2	583.739	854.062
ENSRNOT00000000874	Svop	0.0061	0.098	0.4489	1.365	703.347	515.265	382.207	423.815	607.003	641.792	375.855	662.295	514.675	860.308	577.987	593.87	791.25	714.7	682.444
ENSRNOT00000086678	Hes6	0.0061	0.0981	-0.4266	-1.3441	1351.72	1816.78	1602.87	1611.02	2111.03	1998.65	1718.72	2604.96	1069.49	1185.98	1495.63	1409.75	1310.99	1322.8	1385.03
ENSRNOT00000015560	Slc25a18	0.0061	0.0981	-0.4444	-1.3607	307.45	418.352	340.184	360.638	484.301	386.703	420.401	600.389	333.509	290.388	381.143	300.503	313.203	314.712	245.744
ENSRNOT00000113916	Frmd4a	0.0061	0.0984	0.3415	1.2671	3643.73	2875.68	3089.67	3168.08	2620.43	3268.66	2189.24	2820.16	2977.91	4550.32	3485.29	3760.65	2770.34	3203.97	4089.83
ENSRNOT00000108523	Ncbp2as2	0.0061	0.0984	0.3896	1.3101	389.242	297.117	330.179	261.923	298.389	240.163	283.051	272.189	391.153	367.282	323.248	355.212	442.169	435.52	412.528
ENSRNOT00000096129	Stxbp5	0.0061	0.0984	0.6794	1.6015	469.483	293.152	384.208	219.805	250.052	313.433	266.346	297.738	320.128	1028.57	375.354	388.513	369.444	291.362	363.379
ENSRNOT00000001844	Rph3a	0.0062	0.0987	0.7767	1.7132	461.171	269.193	261.141	309.306	285.375	327.002	164.262	213.231	325.274	1116.32	370.529	347.283	255.993	315.727	360.962
ENSRNOT00000079308	Ddo	0.0062	0.0993	-0.6984	-1.6228	87.1219	141.377	144.078	135.568	189.63	165.536	130.853	88.437	135.874	42.5179	77.1936	114.968	118.3	105.581	64.4575
ENSRNOT00000016509	Ndufc2	0.0062	0.0996	0.3833	1.3043	508.319	389.715	485.262	343.527	349.515	370.421	406.48	290.859	480.706	417.037	535.53	501.102	565.317	523.842	507.603
ENSRNOT00000012881	Obi1	0.0062	0.0996	0.3447	1.2699	523.527	412.266	509.275	398.807	435.964	390.774	369.359	427.445	353.067	639.577	483.425	522.51	485.804	562.42	447.98
ENSRNOT00000010471	Pak6	0.0062	0.0996	1.3084	2.4767	531.65	214.662	215.116	156.627	222.165	351.425	95.5878	193.579	268.66	1337.96	197.809	398.028	202.661	273.088	779.936
ENSRNOT00000092475	Srr	0.0063	0.0996	0.3597	1.2831	669.73	521.95	619.335	610.715	498.244	484.397	532.693	446.115	463.207	887.447	620.443	697.737	584.711	610.134	617.181
ENSRNOT00000108131	---	0.0063	0.0997	0.772	1.7076	121.019	70.8699	133.072	63.6565	47.4633	78.1336	49.8799	33.6558	90.7541	107.454	125.367	108.709	144.017	130.609	110.315
ENSRNOT00000045574	Bcam	0.0063	0.0997	-0.543	-1.457	680.212	991.096	839.454	1280.66	1075.5	997.288	1128.49	616.111	1001.56	554.541	720.795	654.129	1084.09	687.289	381.911
ENSRNOT00000009344	Casq1	0.0063	0.0997	-0.5112	-1.4252	444.912	634.102	647.35	554.118	727.846	458.617	801.823	486.403	759.66	272.295	621.408	435.293	430.533	542.116	369.019
ENSRNOT00000088026	Cdh4	0.0064	0.0997	-0.3218	-1.2499	4935.8	6169.03	5798.14	5177.91	6856.44	6067.85	7817.78	5860.42	5600.69	3705.39	5526.09	5656.43	4627.26	4915.59	5183.19
ENSRNOT00000083240	Cdhr4	0.0064	0.0997	-0.5172	-1.4312	231.843	331.818	256.139	401.44	469.428	302.578	290.475	355.713	247.044	218.017	212.282	184.742	303.506	290.347	183.704
ENSRNOT00000119428	Cdk5r1	0.0063	0.0997	0.4023	1.3216	7252.4	5487.39	4746.57	4651.44	5324.52	6987.8	3867.13	6898.08	5938.32	7162	5902.41	6079.04	6826.47	7978.44	9565.5
ENSRNOT00000057476	Gopc	0.0063	0.0997	0.3505	1.275	1281.72	1005.27	1058.57	1124.03	915.617	1123.48	910.404	864.717	1043.76	1675.38	1138.61	1097.35	1039.49	1237.53	1501.05
ENSRNOT00000076955	Itgb5	0.0063	0.0997	-0.3857	-1.3065	1775.44	2319.56	2010.09	2287.55	2388.97	2138.4	2883.41	1905.33	2621.75	1906.07	1992.56	1822.84	2142	1665.94	1124.78
ENSRNOT00000077814	Jakmip2	0.0063	0.0997	0.3989	1.3185	2391.69	1814	1912.03	1736.06	1712.25	2010.86	1346.58	2098.9	1882.68	3069.43	1776.42	2634.75	1731.83	2288.26	2847.41
ENSRNOT00000013276	Swap70	0.0063	0.0997	-0.3484	-1.2731	1297.71	1652.17	1710.93	1612.34	1686.22	1318.86	2231.93	1601.69	1398.89	1182.36	1439.66	1582.6	1236.33	1158.34	1186.02
ENSRNOT00000000607	Tead3	0.0063	0.0997	-0.4921	-1.4065	157.831	221.993	212.115	207.959	232.39	207.599	269.131	206.353	217.193	104.033	143.773	176.02	196.843	204.055	123.275
ENSRNOT00000106549	Ugp2	0.0064	0.0997	-0.2647	-1.2014	822.659	988.344	1076.58	1106.92	940.715	956.582	933.605	838.186	1068.46	893.78	862.638	815.084	807.734	833.478	724.342
ENSRNOT00000064292	Zswim6	0.0063	0.0997	0.3643	1.2872	979.314	760.798	603.326	637.039	778.972	862.959	656.122	922.692	864.654	933.584	871.322	823.806	951.245	1148.19	1148.15
ENSRNOT00000012597	Cdk6	0.0064	0.1007	-0.3156	-1.2446	1044.7	1300.19	1234.67	1146.41	1409.21	1299.87	1317.81	1375.69	1315.51	746.324	967.814	1106.87	1087.97	1276.1	1083.69
ENSRNOT00000109354	Ppp2r2c	0.0064	0.1007	1.7645	3.3975	1399.92	412.042	599.324	211.908	409.936	442.334	296.972	165.082	758.631	5210.7	333.862	868.207	415.018	458.87	1112.7
ENSRNOT00000015195	Ralyl	0.0065	0.101	0.9978	1.997	143.469	71.8414	66.0357	80.2879	60.4214	71.9133	56.6102	83.5238	84.4067	366.377	75.2637	116.554	41.6958	102.535	157.921
ENSRNOT00000083108	Cmtr1	0.0065	0.1016	-0.3173	-1.246	1969.01	2453.35	2514.36	2562.63	2392.69	2569.88	2428.67	2854.55	1851.8	2228.12	2249.23	2044.05	1989.76	1521.78	1780.64
ENSRNOT00000068003	Mfsd4a	0.0065	0.1016	-0.6421	-1.5606	197.637	308.426	179.097	369.851	318.839	255.089	502.068	276.12	257.337	212.589	210.352	301.296	183.267	155.325	122.469
ENSRNOT00000116247	Cgn	0.0066	0.1021	-0.6612	-1.5814	174.012	275.175	235.127	338.262	275.15	274.085	296.972	172.943	334.539	303.053	111.931	179.985	216.236	124.869	107.966
ENSRNOT00000003573	Magee1	0.0066	0.1021	0.5094	1.4235	1096.95	770.618	940.509	621.244	821.731	902.308	650.554	614.146	844.067	1555.97	615.619	1225.8	795.129	1051.75	1335.88
ENSRNOT00000011565	Mrps15	0.0066	0.1021	0.3955	1.3154	345.111	262.365	331.179	257.974	290.952	238.806	238.505	228.953	249.103	343.761	307.809	451.944	288.961	347.198	329.539
ENSRNOT00000105598	Med25	0.0066	0.1021	-0.2341	-1.1761	2435.6	2864.61	2984.61	2931.17	3072.2	2567.17	3033.75	2832.93	2626.9	2136.75	2616.86	2635.54	2397.99	2630.38	2197.2
ENSRNOT00000112585	Hoga1	0.0066	0.1021	-0.6721	-1.5934	69.1356	110.159	158.971	153.563	92.9589	63.5839	97.1825	108.007	96.7558	64.2291	72.6878	71.2356	88.6759	71.0472	47.4793
ENSRNOT00000119499	Nrep	0.0066	0.1021	0.2919	1.2242	5914.19	4830.99	4277.31	5247.67	4342.91	5365	3878.26	5952.79	4757.65	5687.44	5194.16	5787.26	6678.11	6282.05	5856.77
ENSRNOT00000084747	Rfc5	0.0066	0.1021	0.3569	1.2807	563.136	439.711	436.236	502.787	488.019	470.828	459.378	340.974	381.889	441.462	521.057	574.841	658.405	629.423	554.335
ENSRNOT00000049536	Stat2	0.0066	0.1021	-0.3017	-1.2326	535.372	659.909	621.336	567.28	722.268	632.294	804.608	646.572	620.698	501.168	566.408	581.184	582.771	505.569	475.374
ENSRNOT00000003397	---	0.0066	0.1022	0.2635	1.2004	3326.54	2771.28	3003.62	2891.68	2747.78	3008.15	2430.53	2772.01	2548.67	4098.9	2872.57	3144.58	3118.46	3225.29	3498.43
ENSRNOT00000098635	Csde1	0.0067	0.1024	0.1961	1.1456	8223.58	7178.58	7361.98	6831.06	6565.48	7474.91	6930.58	7382.52	7704.68	8020.5	7452.07	8907.25	7860.14	8739.84	8360.14
ENSRNOT00000011474	Snx11	0.0067	0.1024	-0.4292	-1.3465	422.916	569.444	561.304	575.178	489.878	496.609	601.368	765.471	495.117	433.32	598.25	365.519	310.294	430.444	400.442
ENSRNOT00000030279	Cfap298	0.0067	0.1025	-0.4797	-1.3944	1557.22	2171.42	2659.44	2714	2391.76	1694.71	2187.38	1575.16	1977.38	1687.14	2468.26	1497.76	1172.33	1120.78	1397.12
ENSRNOT00000031231	Disp2	0.0067	0.1026	0.6209	1.5378	1258.49	818.355	930.503	676.525	765.958	899.594	432.465	929.571	1094.2	2308.63	841.41	1032.33	793.189	1158.34	1416.45
ENSRNOT00000092043	Unkl	0.0067	0.1026	0.3093	1.2391	609.429	491.836	515.279	480.411	462.921	506.107	550.326	471.664	456.002	530.116	483.425	635.893	654.527	662.925	688.89
ENSRNOT00000075365	NEWGENE_1310680	0.0067	0.1027	1.0914	2.1308	110.061	51.6512	49.0265	32.9049	52.0554	46.133	22.2729	81.5585	77.2012	270.486	72.369	72.9453	47.5138	58.8815	137.778
ENSRNOT00000025284	Lars1	0.0068	0.1031	0.2319	1.1743	1784.72	1519.76	1480.8	1383.32	1463.13	1681.14	1418.97	1697.01	1515.2	1917.83	1626.85	1824.42	1815.22	1892.33	1632.39
ENSRNOT00000012295	Nptn	0.0068	0.1033	0.4132	1.3316	1126	845.576	789.427	875.27	762.239	824.967	989.287	689.808	988.176	1751.37	896.41	1022.82	985.184	1023.32	1076.44
ENSRNOT00000004923	Fam184b	0.0068	0.1034	1.1256	2.1819	183.809	84.243	134.072	119.774	45.5485	97.6935	63.1065	72.7148	57.6436	500.263	66.5795	145.891	45.5745	145.173	199.013
ENSRNOT00000003773	Gpr156	0.0068	0.1034	-0.5728	-1.4874	234.734	349.147	309.167	321.152	364.388	367.707	494.643	311.495	274.836	105.842	274.037	218.043	261.811	316.742	232.853
ENSRNOT00000007812	Megf9	0.0068	0.1034	0.2819	1.2158	1776.07	1460.78	1665.9	1404.38	1518.9	1469.47	1469.08	1409.1	1287.72	2240.78	1523.61	1887.86	1682.38	1644.62	1675.9
ENSRNOT00000014044	Xbp1	0.0068	0.1034	0.4225	1.3402	902.663	673.524	604.327	673.892	475.005	698.78	745.213	602.354	916.121	1025.86	892.551	666.022	985.184	1101.49	746.902
ENSRNOT00000006239	Dazap2	0.0068	0.1036	-0.4085	-1.3273	2383.01	3163.05	3159.71	3695.88	3294.36	2891.46	2773.9	3872.56	2453.97	1588.54	3369.5	2324.73	2520.17	2466.93	2029.61
ENSRNOT00000115708	---	0.0068	0.1036	0.3665	1.2892	317.55	246.31	281.864	224.069	229.147	283.368	247.981	227.573	231.128	328.525	293.11	404.511	311.134	281.562	285.053
ENSRNOT00000026893	---	0.0069	0.1037	1.5543	2.937	759.011	258.432	336.182	222.437	184.053	621.439	67.7467	142.482	235.721	1168.79	397.547	321.118	265.689	442.627	1957.9
ENSRNOT00000050204	Rpl6-ps1	0.0069	0.1039	0.2952	1.227	9099.4	7415.82	7069.4	6549.39	7198.52	7634.17	8341.2	8250.71	6865.31	8018.02	7343.61	9618.4	11431	9918.87	8267.42
ENSRNOT00000115671	Celf3	0.0069	0.104	0.3322	1.259	2243.96	1782.4	1768.96	1559.69	1685.29	2142.47	1298.32	2107.75	1916.65	2310.44	1957.82	2117	2149.76	2217.19	2710.44
ENSRNOT00000097031	Chpt1	0.0069	0.104	-0.4027	-1.322	721.517	953.854	925.5	1254.33	844.041	691.996	1212.94	776.28	971.706	717.376	895.445	650.164	712.707	751.247	603.484
ENSRNOT00000101188	Cox5a	0.0069	0.104	0.5681	1.4825	199.776	134.751	131.354	164.324	204.991	134.46	103.012	104.558	101.176	207.574	186.621	149.75	271.783	177.955	205.458
ENSRNOT00000041227	Mex3c	0.0069	0.104	-0.2696	-1.2055	2930.67	3532.9	3380.83	3191.77	3483.99	3671.65	3330.72	4406.13	3264.07	2897.55	3121.51	2890.85	2806.22	2481.15	3384.83
ENSRNOT00000073564	Reep2	0.0069	0.104	-0.3433	-1.2687	1332.41	1690.37	1350.73	1542.58	1796.84	1614.66	2196.66	1812.96	1515.2	1482.7	1600.8	1179.81	1070.51	1318.74	1342.33
ENSRNOT00000046973	Jam2	0.007	0.1043	-0.3124	-1.2418	1737.15	2157.14	2614.41	2238.85	1972.53	1892.81	2418.46	1963.3	1997.97	1498.08	2128.61	1749.89	1714.38	1896.39	1437.4
ENSRNOT00000037456	Notch3	0.007	0.1043	-0.4263	-1.3438	2590.81	3481.55	3161.71	2419.17	3385.46	2976.94	5153.39	3260.38	4009.32	2047.19	2606.25	2258.13	3107.79	3256.76	2270.52
ENSRNOT00000048270	Prdm1	0.007	0.1043	0.6583	1.5782	86.2193	54.6306	35.0189	52.6478	50.1963	50.2036	56.6102	51.0969	86.4654	74.1801	83.948	92.7674	76.6039	77.1551	111.995
ENSRNOT00000010714	Shc2	0.007	0.1043	0.8326	1.7809	217.873	122.336	171.093	118.458	142.223	103.121	62.1784	69.7669	189.4	370.9	188.159	126.861	113.451	198.979	308.59
ENSRNOT00000065184	Slc12a5	0.007	0.1043	1.2487	2.3763	371.307	156.253	169.091	159.26	149.659	206.242	74.2429	58.958	276.895	853.976	212.282	195.842	180.358	247.708	537.415
ENSRNOT00000109414	Rpl18a	0.007	0.1044	0.2558	1.194	12285.3	10289.4	10508.4	9141.85	9989.49	9979.38	13050.8	9017.29	10334.4	10758.7	12254.2	13075.2	12292	12246.5	13084
ENSRNOT00000050908	Zdhhc12	0.007	0.1047	0.5771	1.4919	154.939	103.855	99.0536	106.612	106.899	96.3366	73.3149	134.621	110.14	177.309	232.546	141.926	122.178	110.657	145.029
ENSRNOT00000100679	---	0.0071	0.1047	-0.6629	-1.5832	339.76	537.913	312.631	500.991	586.476	665.344	409.273	846.393	444.904	160.821	437.63	301.633	307.248	293.451	537.256
ENSRNOT00000002091	Gap43	0.0071	0.1047	1.2367	2.3565	3573.04	1516.22	2511.36	1102.97	1350.65	1666.22	833.377	860.786	2288.24	8855.47	1480.19	3308.7	1621.29	1797.92	4374.25
ENSRNOT00000007410	Pak5	0.0071	0.1047	0.4618	1.3773	1044.36	758.279	904.489	706.797	643.256	784.262	555.894	757.61	956.266	1518.88	843.34	1189.33	756.342	817.235	1139.29
ENSRNOT00000113479	Steap2	0.0071	0.1047	-0.5629	-1.4772	308.162	455.221	407.22	626.509	467.569	438.264	485.363	226.988	536.291	368.187	370.529	279.888	369.444	274.104	187.733
ENSRNOT00000105841	Tmed2	0.0071	0.1047	-0.2304	-1.1732	3669.46	4304.94	4707.55	4510.6	4409.83	3909.1	4234.63	4049.43	4311.95	3286.54	4372.05	3438.74	3819.53	3622.23	3479.9
ENSRNOT00000074824	Tmem170a	0.0071	0.1047	-0.4458	-1.362	163.713	222.982	218.118	192.165	252.84	192.673	236.649	222.075	243.956	204.448	152.457	190.292	152.238	109.641	171.618
ENSRNOT00000006519	Llgl2	0.0073	0.1071	-1.0364	-2.0512	47.2282	96.8729	77.0417	52.6478	75.2944	115.333	131.781	57.9753	167.784	73.2755	38.5968	61.052	69.8162	29.4408	11.2801
ENSRNOT00000119512	Nopchap1	0.0073	0.1071	0.3713	1.2935	513.115	396.69	448.242	409.337	320.698	405.699	393.487	445.133	355.126	539.163	377.284	653.336	480.956	530.949	495.517
ENSRNOT00000014704	Slc25a4	0.0073	0.1071	0.2916	1.224	7343.11	5999.43	6248.38	5776.78	5487.19	5488.48	7108.76	5781.81	6101.98	9500.48	6358.82	8136.57	6841.99	6626.2	6593.2
ENSRNOT00000103086	---	0.0073	0.1073	-0.3476	-1.2725	469.912	597.948	613.346	686.48	633.974	619.541	505.299	653.689	475.544	416.053	559.721	478.586	502.048	372.869	489.698
ENSRNOT00000092830	Clvs2	0.0073	0.1073	1.1887	2.2795	94.8447	41.6082	70.0379	19.7429	41.8302	36.6351	19.4888	17.6874	85.436	189.069	37.6319	102.282	56.2408	48.7295	134.555
ENSRNOT00000096773	Celf6	0.0073	0.1079	0.7291	1.6577	153.475	92.5855	65.0352	105.296	76.2239	120.76	67.7467	97.2807	117.346	251.489	118.685	107.832	80.4825	161.417	200.624
ENSRNOT00000099529	---	0.0074	0.1083	-0.3899	-1.3103	904.807	1185.56	1304.71	1108.24	1400.85	1012.21	1488.57	781.193	1200.22	929.965	1057.55	932.431	779.614	992.864	737.233
ENSRNOT00000074322	Dcx	0.0074	0.1083	0.2552	1.1935	32363.8	27116.3	27390.8	26937.3	23874.8	29972.9	22515.1	30059.7	29067.8	32736.9	29359.6	35487.9	28082.6	32631.5	35881.9
ENSRNOT00000008138	Slc38a1	0.0074	0.1083	-0.3692	-1.2917	1004.45	1297.41	1374.74	1391.22	1508.68	1396.2	852.866	1426.78	1133.31	986.052	1210.97	947.496	899.853	837.539	1144.12
ENSRNOT00000044231	---	0.0074	0.1085	0.6889	1.6121	106.864	66.2888	53.9985	91.6061	72.1647	48.3133	51.2965	39.2838	107.916	102.62	116.685	90.3043	130.859	98.9314	102.124
ENSRNOT00000015207	Pigs	0.0074	0.1085	-0.3163	-1.2451	654.335	814.745	836.452	767.342	811.506	713.705	924.324	738.94	907.886	622.389	535.53	633.514	736.949	807.083	592.204
ENSRNOT00000107072	Relch	0.0074	0.1085	0.2908	1.2233	1255.19	1026.08	953.516	943.712	1111.75	978.292	1057.03	1090.72	1044.79	1401.28	1024.74	1324.12	1034.64	1266.97	1476.88
ENSRNOT00000083366	Rgs8	0.0075	0.1086	0.514	1.428	487.707	341.531	268.145	356.689	329.994	453.189	270.987	371.435	342.773	417.942	304.915	416.264	509.076	503.538	773.49
ENSRNOT00000037918	Syn3	0.0075	0.1086	0.4812	1.3959	3948.81	2828.85	3288.78	3181.25	2332.27	3139.76	1615.71	3433.32	2813.21	4911.26	3518.1	4590.8	2622.96	2968.44	5079.25
ENSRNOT00000039149	Tmem130	0.0075	0.1086	1.1576	2.2309	2196.4	984.535	1232.67	891.065	987.193	1284.94	426.897	835.238	1234.19	5265.88	1091.32	1780.02	844.582	1159.36	3036.76
ENSRNOT00000094017	Myh14	0.0075	0.1086	-0.2757	-1.2106	1939.72	2348.26	1984.07	2720.58	2519.11	2221.17	2558.6	2320	2115.31	1963.06	1917.3	2095.59	1863.7	2207.04	1592.91
ENSRNOT00000018485	Ubtd1	0.0075	0.1087	-0.5011	-1.4153	301.938	427.328	377.204	335.63	440.612	356.853	560.534	509.986	407.622	279.532	482.46	291.781	259.871	290.347	208.681
ENSRNOT00000093821	Mpzl1	0.0075	0.1088	0.2843	1.2178	1251.85	1027.92	1149.62	1118.77	911.899	1035.28	983.719	1007.2	991.264	1460.99	1110.62	1064.05	1160.69	1255.8	1458.35
ENSRNOT00000113355	RGD1560065	0.0075	0.1089	0.3152	1.2442	501.389	402.987	392.212	336.946	486.16	393.488	370.287	413.688	425.121	549.114	447.723	448.772	503.258	489.326	569.643
ENSRNOT00000072048	Ak5	0.0076	0.1091	1.7866	3.45	231.551	67.1166	118.064	27.6401	68.7875	71.9133	13.9205	53.0622	116.316	810.553	84.9129	120.518	56.2408	87.3071	229.63
ENSRNOT00000002116	Atp5pf	0.0075	0.1091	-0.3252	-1.2528	873.304	1094.11	1014.55	1030.58	1256.77	1093.62	972.582	1113.32	1176.55	649.528	909.919	763.547	1078.27	977.636	862.925
ENSRNOT00000010210	Cse1l	0.0076	0.1092	0.3066	1.2368	1442.18	1166.06	1231.67	1026.63	1219.58	1310.72	864.002	1383.55	1127.14	1388.62	1516.85	1379.62	1502.99	1596.91	1269.81
ENSRNOT00000026730	Slc12a4	0.0076	0.1094	-0.4711	-1.3862	578.978	802.555	537.291	789.718	970.461	838.536	1034.76	618.076	828.626	540.972	618.513	509.031	771.857	659.879	375.465
ENSRNOT00000110443	Ddx39a	0.0076	0.1095	0.3512	1.2756	385.755	302.402	317.172	288.247	303.966	257.802	318.317	280.05	348.949	362.759	358.95	420.228	486.774	366.487	319.871
ENSRNOT00000022144	Enc1	0.0076	0.1095	0.363	1.2861	15168.1	11793.5	12214.6	9164.67	10779.2	14920	11767.5	11677.6	12032.1	16515.9	11363.9	16041.6	12148	14443.2	20493.5
ENSRNOT00000113465	Rap1gap2	0.0076	0.1095	0.7857	1.724	311.484	180.677	219.118	188.216	159.884	179.105	94.6597	215.197	208.958	683.904	179.475	222.007	167.753	236.541	378.688
ENSRNOT00000101847	Thap2	0.0076	0.1095	0.4564	1.3721	305.363	222.545	218.118	286.931	152.448	217.097	184.679	218.145	283.071	270.486	279.827	382.17	295.749	260.906	341.625
ENSRNOT00000034383	Clic6	0.0077	0.1095	-0.7877	-1.7263	1631.82	2817.08	2121.15	2936.43	3214.42	3021.71	3644.4	1467.07	3314.51	2304.11	1363.43	1419.26	2742.22	1267.98	694.53
ENSRNOT00000089073	Gldc	0.0076	0.1095	-0.3037	-1.2343	1306.41	1612.48	1754.95	1441.23	1692.73	1504.75	1906.19	1500.48	1483.29	1037.62	1527.47	1363.76	1310.99	1473.05	1127.2
ENSRNOT00000112178	Kcnd2	0.0077	0.1095	0.607	1.5231	1181.88	775.961	789.427	871.322	724.127	839.893	878.851	517.848	811.127	2330.34	789.304	1065.64	671.981	852.767	1380.2
ENSRNOT00000106509	Nek9	0.0077	0.1095	-0.2546	-1.193	2571.57	3067.82	3156.71	3074.63	3232.08	3025.78	3673.17	2702.24	2608.37	2238.07	2706.6	2778.26	2657.86	2452.72	2595.22
ENSRNOT00000022698	Shisa7	0.0077	0.1095	0.6125	1.5289	743.755	486.449	556.301	443.558	500.103	599.73	249.642	480.508	576.436	1189.6	493.074	645.407	424.715	694.396	1014.4
ENSRNOT00000109173	Stx1b	0.0077	0.1095	0.5408	1.4548	1919.13	1319.16	1400.8	1308.3	1294.88	1685.21	916.9	1344.24	1285.66	3526.27	1517.82	1610.35	1147.99	1540.06	2171.41
ENSRNOT00000083351	Thbs1	0.0077	0.1095	-0.4598	-1.3753	2384.63	3279.6	3777.04	3545.83	3463.54	2799.19	4011.9	1990.81	3368.03	1951.3	2873.53	2637.92	3157.24	2191.81	1497.03
ENSRNOT00000118002	Vopp1	0.0077	0.1095	0.2936	1.2257	3442.39	2808.6	2453.33	2328.35	2706.88	3145.19	2664.39	3634.76	2726.75	3777.76	2992.22	3512.47	3192.15	3489.24	3689.39
ENSRNOT00000034919	Gpatch11	0.0077	0.1097	-0.3528	-1.2771	554.429	708.043	609.329	885.8	706.466	708.278	795.327	722.235	531.144	537.353	667.724	520.132	496.471	491.356	613.152
ENSRNOT00000064274	Simc1	0.0078	0.1101	0.2469	1.1866	1015.79	856.028	864.467	818.674	843.111	928.088	757.278	824.429	958.324	1074.71	892.551	1015.68	1039.49	956.317	1114.31
ENSRNOT00000019769	Dbr1	0.0078	0.1106	-0.3865	-1.3072	534.15	698.252	861.466	734.437	648.833	591.588	759.134	779.228	511.587	445.985	683.163	587.527	464.472	472.067	551.112
ENSRNOT00000022348	Rps23	0.0078	0.1107	0.2333	1.1755	4345.05	3696.37	3823.01	3871.73	3167.26	3293.51	4120.5	3966.71	3629.91	4049.49	4251.35	4644.03	4854.24	4210.83	4060.51
ENSRNOT00000091176	---	0.0079	0.1108	-0.6056	-1.5216	632.168	961.92	961.684	1047.94	917.594	936.229	694.227	1429.73	746.367	335.62	1165.09	413.092	625.47	617.37	637.429
ENSRNOT00000114743	Dop1a	0.0078	0.1108	0.2814	1.2154	1021.14	840.173	744.403	891.065	759.451	917.233	735.005	873.561	964.5	1186.88	988.078	1013.31	872.702	1019.26	1045.82
ENSRNOT00000088264	Flnb	0.0079	0.1108	-0.2756	-1.2105	2872.87	3477.53	3797.05	3219.42	3842.8	3219.81	3841.14	2861.43	3557.43	2641.54	3288.45	2881.34	3165.97	2896.36	2365.59
ENSRNOT00000067916	Rsph3	0.0079	0.1108	-0.3613	-1.2846	347.268	446.099	413.223	556.751	383.908	388.06	464.946	501.143	415.857	286.769	317.459	393.27	373.323	403.034	310.202
ENSRNOT00000076274	Plch1	0.0079	0.1109	-0.3515	-1.2759	842.538	1074.98	1203.65	1005.57	1295.81	1000	1045.9	1073.04	898.622	746.324	1064.31	1015.68	786.402	790.84	651.827
ENSRNOT00000079823	Rpl11	0.0079	0.1109	0.2705	1.2062	3758.55	3116.02	2867.55	2811.39	3151.21	3151.63	3429.02	3361.5	3037.54	3235.79	3500.56	3724.87	4889.85	3651.42	3550
ENSRNOT00000066618	Tor1b	0.0079	0.1109	-0.3786	-1.3001	384.63	500.04	452.245	469.882	501.033	436.907	561.462	638.711	437.474	393.516	300.09	448.772	358.778	469.022	337.596
ENSRNOT00000079363	AABR07021734.1	0.0079	0.1111	0.355	1.279	1180.68	923.149	1030.05	881.886	763.761	814.22	799.014	1132.9	1039	1417.19	1020.63	1315.33	918.722	1099.84	1310.42
ENSRNOT00000001759	Adora2a	0.0079	0.1111	1.3907	2.622	221.438	84.4544	104.056	72.3908	69.717	170.964	38.0495	65.8364	71.0251	84.1311	133.159	105.454	168.722	134.006	702.587
ENSRNOT00000005615	---	0.008	0.1111	-0.3324	-1.2591	893.696	1125.23	1176.64	1196.42	1245.61	1123.48	1146.13	792.985	1196.1	924.537	1053.69	833.321	992.941	852.767	706.616
ENSRNOT00000071639	AABR07037520.1	0.008	0.1111	0.445	1.3613	1022.37	750.998	621.336	476.463	864.491	910.449	786.975	766.454	829.656	900.112	676.409	987.14	1342.02	1192.86	1036.15
ENSRNOT00000004038	AABR07039336.2	0.008	0.1111	0.5519	1.466	905.273	617.522	736.398	539.64	482.442	606.514	589.303	693.739	674.224	1572.26	647.461	957.01	588.589	570.542	1094.17
ENSRNOT00000006911	Ccdc157	0.008	0.1111	-0.3968	-1.3166	460.474	606.245	519.281	702.849	637.678	506.107	687.675	525.709	663.93	371.805	610.794	419.435	506.167	504.554	352.099
ENSRNOT00000115831	Cfap45	0.008	0.1111	-0.5155	-1.4295	612.589	875.672	849.459	1280.66	1154.51	778.834	658.906	784.141	624.815	692.951	836.585	632.721	660.345	453.794	399.637
ENSRNOT00000014770	Dusp7	0.008	0.1111	0.6259	1.5432	596.933	386.81	369.2	301.409	413.654	468.115	326.669	296.755	532.174	945.344	340.617	524.889	468.35	373.593	927.383
ENSRNOT00000002883	Fam114a1	0.008	0.1111	-0.423	-1.3407	389.911	522.75	587.418	427.894	532.145	444.234	632.671	433.141	598.733	443.751	415.699	420.69	440.744	377.116	242.414
ENSRNOT00000043345	Plxnb1	0.008	0.1111	-0.3273	-1.2547	5750.28	7214.69	5927.21	6679.69	7699.55	6873.82	9253.45	7204.66	6861.64	4311.49	6226.63	6010.85	6565.63	6548.03	4840.76
ENSRNOT00000086959	Rap2a	0.008	0.1111	0.312	1.2414	1782.47	1435.81	1461.79	1428.07	1376.68	1481.68	1484.86	1033.73	1784.89	1905.16	1564.13	1913.23	1619.35	1683.2	2007.85
ENSRNOT00000005753	Slc25a29	0.008	0.1111	-0.6218	-1.5388	158.79	244.348	218.118	121.09	241.686	223.881	410.192	200.457	292.335	133.886	169.826	119.725	147.39	214.207	168.395
ENSRNOT00000036140	Tmed9	0.008	0.1111	-0.2571	-1.1951	1380.75	1650.15	1773.96	1861.1	1802.42	1731.35	1533.12	1417.94	1434.91	1387.71	1532.29	1397.85	1429.29	1259.86	1277.87
ENSRNOT00000081537	Zfp758	0.008	0.1111	0.5746	1.4893	327.073	219.614	312.169	251.393	155.237	113.976	238.505	162.134	302.629	384.47	281.757	353.626	315.142	269.028	357.739
ENSRNOT00000107822	---	0.0081	0.1113	0.4839	1.3985	7373.28	5272.13	6539.54	5435.89	4587.38	5518.33	3771.54	5126.4	5926.99	12340.1	5275.22	7152.6	4956.95	5915.56	8597.83
ENSRNOT00000001872	Plbd2	0.0081	0.1113	-0.3841	-1.3051	414.519	540.972	555.3	518.581	584.693	464.044	568.886	565.997	527.027	422.465	378.248	343.319	500.349	548.207	297.31
ENSRNOT00000098974	Arhgap33	0.0081	0.1114	0.3448	1.27	3816.22	3004.99	2757.49	2739	2991.33	3487.12	2203.16	4096.6	2761.74	4372.1	3173.62	3581.45	3668.26	4065.87	4035.85
ENSRNOT00000080386	---	0.0081	0.1115	0.72	1.6472	689.483	418.586	355.192	225.069	422.02	569.879	363.79	304.616	689.664	1317.15	382.108	581.976	457.684	523.842	873.4
ENSRNOT00000019886	Galt	0.0081	0.1115	-0.6162	-1.5328	69.3864	106.355	110.06	82.9203	104.111	89.5524	121.573	107.107	127.639	35.2808	71.404	64.2236	73.6949	78.1703	93.4634
ENSRNOT00000091154	---	0.0082	0.1117	0.3412	1.2668	517.4	408.418	363.196	408.021	433.175	358.209	467.73	367.505	459.09	668.525	492.109	508.238	437.321	530.949	467.317
ENSRNOT00000111070	---	0.0081	0.1117	0.5614	1.4757	235.283	159.435	206.111	160.576	173.828	176.391	108.58	104.159	187.342	138.409	289.476	281.474	240.478	218.268	243.327
ENSRNOT00000013249	Bckdhb	0.0082	0.1117	-0.4685	-1.3837	413.245	571.812	658.356	808.144	418.302	393.488	595.799	425.48	704.075	449.604	461.232	336.183	404.352	456.839	372.242
ENSRNOT00000104633	Fnbp1l	0.0082	0.1117	0.2837	1.2173	7538.36	6192.76	6593.57	6565.18	5430.49	6412.49	5341.78	6478.5	6530.19	8196	7054.53	8230.92	5929.53	6725.69	9090.12
ENSRNOT00000034096	Fndc3b	0.0081	0.1117	-0.4021	-1.3215	1006.06	1329.46	1461.79	1451.76	1397.13	1124.83	1639.84	1016.04	1213.6	1181.45	1310.36	953.046	741.797	764.444	1084.5
ENSRNOT00000032944	Fzd2	0.0082	0.1117	-0.3911	-1.3114	1360.23	1783.82	1471.8	1529.42	1728.98	1620.08	2350.72	2213.87	1568.73	900.112	1445.45	1541.37	1522.38	1496.4	1256.12
ENSRNOT00000023613	Gmpr	0.0082	0.1117	-0.5158	-1.4298	262.181	374.875	381.206	367.219	411.795	271.371	502.996	219.127	468.354	253.298	215.177	229.936	344.233	306.59	224.796
ENSRNOT00000015799	Lzts1	0.0082	0.1117	0.336	1.2623	1815.45	1438.22	1283.69	1341.2	1355.3	1687.93	1311.32	1869.95	1219.78	1799.32	1487.91	1680.91	1773.52	2304.5	1847.51
ENSRNOT00000001913	Pop7	0.0082	0.1117	0.6202	1.5371	242.797	157.959	131.071	125.039	108.759	195.387	198.6	168.03	179.107	207.161	141.843	170.47	383.989	287.301	266.693
ENSRNOT00000106467	Tafa2	0.0082	0.1117	0.7821	1.7197	287.018	166.901	195.106	106.612	221.235	176.391	151.27	63.8711	253.22	512.928	194.914	371.069	189.085	202.024	251.384
ENSRNOT00000037072	Tmem98	0.0082	0.1117	-0.4367	-1.3535	490.991	664.547	728.394	706.797	641.397	522.389	773.982	629.868	647.461	297.625	699.567	448.772	432.472	538.055	530.163
ENSRNOT00000079860	Zfp275	0.0082	0.1117	-0.2539	-1.1924	1300.21	1550.4	1668.9	1842.67	1354.37	1350.07	1565.6	1603.66	1468.88	1294.53	1393.34	1189.33	1312.93	1390.82	1222.28
ENSRNOT00000003618	Tfb2m	0.0083	0.1124	0.387	1.3077	337.618	258.185	239.129	260.607	261.206	217.097	274.699	279.068	273.807	365.473	440.968	318.739	272.477	363.441	265.887
ENSRNOT00000083173	Rassf8	0.0083	0.1126	-0.3743	-1.2962	522.237	676.945	716.387	837.101	680.438	584.804	808.32	491.316	620.698	570.825	539.39	484.452	635.133	458.87	445.563
ENSRNOT00000025843	Slc13a3	0.0083	0.1128	-0.6575	-1.5774	411.618	649.273	661.358	359.321	705.536	401.629	1231.5	557.153	624.815	516.547	474.74	461.458	499.38	231.465	286.03
ENSRNOT00000051680	Septin5	0.0084	0.1129	0.4348	1.3517	4682.23	3463.93	4068.2	3905.15	3161.43	3778.84	2104.79	3714.35	3517.29	7031.22	4039.94	4234	3375.42	4324.75	5087.31
ENSRNOT00000022060	Grm5	0.0084	0.113	1.0314	2.044	1039.88	508.741	721.39	526.478	384.838	557.667	476.083	247.623	647.461	2285.11	585.706	735.003	639.012	483.234	1510.72
ENSRNOT00000057895	AC128960.1	0.0084	0.1132	0.3236	1.2514	2668.26	2132.17	1901.72	1994.36	2113.79	2125.7	2338.07	2134.79	2315.67	2212.61	2124.64	2370.16	3663.16	2832.8	2807.31
ENSRNOT00000002790	Boc	0.0084	0.1132	-0.3427	-1.2681	1340.12	1699.46	1686.91	1626.82	1742.93	1464.05	2133.56	1547.65	1691.22	984.243	1706.94	1353.45	1346.87	1515.69	1135.26
ENSRNOT00000002477	Dnm1l	0.0084	0.1132	0.2824	1.2162	2054.21	1689.02	2127.15	1783.45	1448.25	1641.79	1700.16	1531.92	1591.37	2451.56	1956.86	2073.39	1770.62	2026.34	2045.72
ENSRNOT00000101993	Gmfb	0.0084	0.1132	0.2382	1.1795	3167.68	2685.56	2414.31	2821.92	2717.1	2811.4	2703.37	2457.56	2876	3077.57	2763.53	2789.36	3553.84	3285.18	3537.11
ENSRNOT00000097268	Nav3	0.0084	0.1132	0.2758	1.2107	3307.77	2732.12	2789.51	2810.08	2560.01	3146.54	2103.86	3019.63	2699.98	3179.79	3103.18	3372.93	2855.68	3506.5	3827.17
ENSRNOT00000068747	Rsph9	0.0084	0.1132	-0.4974	-1.4117	425.36	600.473	513.278	697.584	721.339	511.534	710.876	424.497	623.786	438.748	664.83	357.59	439.26	266.997	385.134
ENSRNOT00000115425	Thsd7b	0.0084	0.1132	0.7002	1.6247	269.05	165.597	173.094	135.568	144.082	242.877	116.933	151.325	196.606	388.993	137.983	228.35	222.054	171.569	464.094
ENSRNOT00000038852	Dnai2	0.0085	0.1133	-0.565	-1.4793	181.28	268.176	181.098	277.717	369.965	271.371	323.885	264.328	188.371	105.842	214.212	210.114	188.116	227.404	142.612
ENSRNOT00000086991	Hectd2	0.0085	0.1133	0.4516	1.3675	475.492	347.702	368.199	396.175	301.178	314.79	327.597	281.033	445.708	706.52	447.723	535.989	370.414	383.745	407.694
ENSRNOT00000016904	Tsc1	0.0085	0.1133	0.3116	1.2411	1306.81	1052.96	1108.6	972.669	1087.59	1169.61	862.146	1096.62	1074.64	1557.78	979.393	1195.67	1248.93	1445.64	1413.23
ENSRNOT00000027836	Plekha1	0.0085	0.1133	0.3256	1.2532	828.711	661.292	611.331	590.972	547.511	625.51	682.107	751.714	818.333	936.298	767.111	813.498	692.344	793.885	967.669
ENSRNOT00000101057	Atg5	0.0085	0.1135	0.3104	1.24	418.207	337.253	297.161	342.211	337.43	290.367	425.041	354.73	310.864	425.179	434.214	395.649	439.26	415.216	400.442
ENSRNOT00000024827	Pgls	0.0086	0.114	-0.3481	-1.2729	859.354	1093.87	1244.67	892.381	1058.77	1143.83	1324.31	900.092	1091.11	948.962	1052.73	662.851	774.766	790.84	926.577
ENSRNOT00000081501	Gstm2	0.0086	0.1141	-0.3169	-1.2456	616.159	767.498	665.36	737.07	783.619	694.709	969.798	834.255	684.517	571.73	573.162	734.21	578.71	681.198	557.558
ENSRNOT00000016051	Ndufb5	0.0086	0.1142	0.4452	1.3615	230.533	169.322	185.1	221.121	188.701	164.179	150.342	112.02	165.725	279.532	227.721	198.221	242.417	209.131	226.407
ENSRNOT00000099166	Vmp1	0.0086	0.1142	0.3857	1.3065	523.469	400.671	433.097	407.188	432.064	386.703	411.855	366.856	366.472	737.438	453.512	610.484	471.068	396.933	469.877
ENSRNOT00000001077	Atat1	0.0086	0.1144	0.3295	1.2565	2398.25	1908.62	1923.04	2048	1802.42	2037.99	1324.31	2143.12	2084.43	2727.48	2087.12	2357.24	2125.51	2146.13	2944.1
ENSRNOT00000077171	Cnrip1	0.0086	0.1146	0.3111	1.2406	774.391	624.198	574.311	584.391	581.905	616.012	585.591	693.739	732.897	1003.24	732.374	738.175	652.587	757.338	762.21
ENSRNOT00000096925	AABR07028488.1	0.0087	0.1146	-0.4128	-1.3312	1323.49	1761.89	1906.03	1966.4	1953.01	1431.48	2104.79	1198.81	1771.51	1234.83	1927.91	1110.04	1425.41	1192.86	1051.46
ENSRNOT00000016329	Rps3a	0.0087	0.115	0.3763	1.298	2316	1784.33	1466.84	1942.99	1807.63	1842.64	1623.17	2011.1	1797.31	2083.67	1652.83	2186.3	3356.99	2655.75	1962.05
ENSRNOT00000103907	Nfe2l1	0.0087	0.1151	-0.2053	-1.1529	2696.45	3108.73	3001.62	2845.62	3369.66	3198.11	3414.25	3041.25	2887.33	2856.84	2472.12	2895.61	2611.32	2573.53	2766.84
ENSRNOT00000118794	Sin3b	0.0087	0.1151	0.2417	1.1824	2815.82	2381.53	2119.15	2130.92	2339.7	2423.34	2743.28	2388.78	2522.94	3128.23	2420.02	2612.55	2959.43	2991.79	2783.76
ENSRNOT00000084276	Cfap65	0.0087	0.1152	-0.5782	-1.493	550.055	821.21	769.416	1280.66	1085.73	887.383	609.72	600.389	517.763	552.732	875.182	566.912	532.348	378.669	394.802
ENSRNOT00000051371	Cacna1d	0.0088	0.1152	0.673	1.5944	432.402	271.194	238.129	310.622	258.418	298.508	142.918	293.807	357.184	858.499	346.406	450.358	243.387	291.362	403.665
ENSRNOT00000010679	Scg5	0.0088	0.1153	0.5753	1.49	349.34	234.459	219.118	198.746	226.813	301.222	194.888	236.815	264.543	398.04	326.143	294.953	220.115	235.526	619.598
ENSRNOT00000082522	Ak7	0.0088	0.1153	-0.5622	-1.4765	948.299	1400.19	1105.6	2225.69	1760.59	1350.07	1107.15	1271.53	983.029	864.831	1705.01	785.748	819.37	860.888	655.05
ENSRNOT00000078620	Selenoo	0.0088	0.1153	-0.3402	-1.2659	468.536	593.119	589.319	605.45	527.99	522.389	595.799	660.329	649.52	414.323	489.214	356.798	548.833	574.602	430.254
ENSRNOT00000057001	Tp53i11	0.0088	0.1153	0.2759	1.2108	3061.28	2528.35	2390.29	2358.62	2476.35	2834.47	1967.44	2949.86	2723.66	2571.88	2958.44	3047.84	3240.63	3324.77	3224.49
ENSRNOT00000018973	Erlin2	0.0088	0.1154	-0.3198	-1.2482	1436.44	1792.9	1875.01	1768.97	1766.16	1812.76	1835.66	1463.14	2028.85	1568.64	1256.33	1457.32	1769.65	1533.96	1034.54
ENSRNOT00000033978	Mdk	0.0088	0.1154	-0.3922	-1.3124	1560.28	2047.67	1958.06	1946.65	2316.46	2160.11	2190.17	2220.75	1540.94	1498.08	1228.34	1892.61	2165.27	1481.17	1096.58
ENSRNOT00000100146	Zfp40	0.0088	0.1155	0.4346	1.3516	907.435	671.393	730.395	805.512	601.426	578.02	625.497	631.833	727.75	771.654	945.621	882.479	756.342	637.545	1448.68
ENSRNOT00000081415	Pmp22	0.0089	0.1159	-0.3629	-1.286	524.6	674.622	643.348	781.82	699.029	554.953	820.384	608.25	613.492	597.059	585.706	601.006	519.743	463.946	380.299
ENSRNOT00000109571	Nuak2	0.0089	0.116	-0.4018	-1.3211	172.45	227.831	209.113	213.224	213.799	257.802	226.441	244.676	230.574	172.785	165.966	168.091	217.206	119.793	190.15
ENSRNOT00000027758	AABR07005533.1	0.0089	0.1163	0.6119	1.5283	227.185	148.651	109.345	217.146	126.127	114.784	142.273	162.194	169.605	316.671	144.832	285.172	164.024	163.674	287.232
ENSRNOT00000095855	Foxk2	0.0089	0.1163	0.2539	1.1924	3760.39	3153.51	3233.75	2791.65	3022	3264.59	3234.21	3075.64	3451.41	4710.44	3359.85	3391.16	3447.17	4034.4	3620.1
ENSRNOT00000098610	Gprin3	0.009	0.1169	1.341	2.5332	231.131	91.2403	116.063	122.406	68.7875	147.897	46.4018	40.2879	97.7882	462.269	124.475	124.483	67.8768	115.733	491.489
ENSRNOT00000106826	Ralgapa2	0.009	0.1169	-0.2578	-1.1957	1499.08	1792.4	1872.01	1701.84	1779.18	1715.06	1953.52	1837.52	1685.05	1849.07	1259.22	1573.08	1413.78	1550.21	1348.77
ENSRNOT00000102365	Trappc2	0.009	0.1169	0.3954	1.3153	278.596	211.806	205.111	186.9	211.01	211.669	251.498	186.7	228.516	312.099	218.072	310.017	276.356	220.298	332.762
ENSRNOT00000002809	Igfbp7	0.009	0.117	-0.4496	-1.3657	948.05	1294.74	1506.81	1403.06	1663.91	1179.11	1478.36	802.811	1028.32	735.468	882.901	1022.03	1342.02	769.52	936.246
ENSRNOT00000078779	Ccdc189	0.009	0.1172	-0.5634	-1.4778	194.909	288.031	366.198	340.895	334.642	217.097	263.562	209.301	284.1	207.161	324.213	169.677	193.934	147.204	128.109
ENSRNOT00000058900	Dnaaf3	0.0091	0.1172	-0.6147	-1.5313	232.707	356.342	211.114	448.823	507.54	341.927	358.222	340.974	286.159	282.246	381.143	210.114	215.267	177.66	130.527
ENSRNOT00000066590	AABR07046707.1	0.0091	0.1175	0.3737	1.2957	1833.11	1414.79	1584.86	1497.83	1276.29	1386.7	1283.47	1292.16	1583.14	2725.67	1360.54	1893.41	1618.38	1494.37	1904.72
ENSRNOT00000106999	Ppif	0.0091	0.1175	0.4316	1.3487	338.532	251.004	303.164	219.805	245.404	242.877	291.403	214.214	238.809	482.171	307.809	361.555	299.628	243.648	335.179
ENSRNOT00000101391	---	0.0092	0.1177	-0.572	-1.4866	194.651	289.361	306.166	218.489	316.05	264.587	338.733	388.14	191.459	111.27	275.002	233.901	141.572	189.842	215.933
ENSRNOT00000086232	Alas1	0.0092	0.1177	-0.3391	-1.2649	746.951	944.845	1084.59	1110.87	964.884	858.889	919.684	956.102	719.515	835.883	877.112	791.298	590.529	624.347	761.405
ENSRNOT00000008504	Hspa2	0.0092	0.1177	-0.5583	-1.4726	1538.7	2265.82	2435.32	3157.55	3196.76	1888.74	1813.38	1523.08	1846.65	1385.9	2834.93	1465.25	1226.63	1098.44	1221.47
ENSRNOT00000020885	Il11ra1	0.0091	0.1177	-0.4912	-1.4056	321.898	452.45	423.229	376.432	411.795	382.633	696.027	397.966	476.589	238.824	358.95	260.859	386.898	439.581	248.161
ENSRNOT00000100695	Rusc2	0.0092	0.1177	0.3556	1.2795	4014.61	3137.57	2918.58	2528.41	2822.15	3767.98	2627.27	3779.21	3520.38	4029.25	2915.02	3670.26	3900.98	4476.01	5095.37
ENSRNOT00000114612	Zfp2	0.0092	0.1177	0.3409	1.2666	691.075	545.626	473.256	642.304	489.878	481.683	532.693	461.837	739.073	696.569	638.777	790.505	681.677	691.35	646.992
ENSRNOT00000024785	Chrm1	0.0092	0.1178	1.0809	2.1153	153.442	72.5377	90.0487	56.5964	40.9007	134.329	48.2579	48.149	90.5828	332.906	55.9653	100.696	77.5735	65.9879	286.836
ENSRNOT00000020826	Gem	0.0092	0.1178	-0.549	-1.463	360.964	528.101	562.304	422.499	734.353	554.953	444.529	691.774	285.13	263.249	320.353	313.982	316.112	414.201	537.415
ENSRNOT00000019761	Pigt	0.0092	0.1178	-0.2748	-1.2098	1490.65	1803.38	1951.06	2038.79	1887.01	1625.51	1763.27	1723.54	1634.61	1551.45	1824.66	1342.35	1610.62	1346.15	1270.62
ENSRNOT00000009497	Poglut3	0.0092	0.1178	-0.3413	-1.2669	1202.65	1523.6	1625.88	1761.07	1596.98	1332.43	1644.48	1030.78	1673.72	1130.79	1540.98	1157.61	1104.45	1176.61	1106.25
ENSRNOT00000118005	Snrnp70	0.0092	0.1178	-0.4217	-1.3395	4058.59	5436.58	5554	5841.28	5248.3	5014.93	4785.88	7504.37	4107.1	3761.47	6210.22	3868.48	2793.62	3497.36	4220.36
ENSRNOT00000105971	Timm8b	0.0092	0.1179	0.324	1.2518	1133.41	905.444	971.525	1035.85	844.97	873.814	998.567	607.267	1007.73	1296.34	1096.15	1018.06	1119	1083.22	1187.63
ENSRNOT00000080668	AABR07002627.1	0.0093	0.1181	-0.459	-1.3746	233.49	320.95	370.293	418.413	274.437	234.364	242.863	336.253	370.689	272.268	252.395	173.175	237.41	269.53	197.549
ENSRNOT00000016175	Adcyap1r1	0.0093	0.1188	-0.2965	-1.2281	6497.59	7979.96	6943.75	7256.19	7917.99	6858.9	10001.4	8781.79	8094.8	5445.9	6264.26	7043.98	7150.34	7571.35	5511.12
ENSRNOT00000100591	Fkbp15	0.0093	0.1188	-0.2401	-1.181	1061.12	1253.23	1167.63	1470.19	1298.6	1259.16	1258.42	1116.27	1206.4	1132.6	1093.25	1143.34	953.185	968.499	1074.02
ENSRNOT00000015971	Hnrnpr	0.0093	0.1188	0.287	1.2201	1888.61	1547.87	1742.98	1793.85	1282.61	1482.8	1588.15	1468.53	1478.54	1813.42	1920.01	2202	1630.8	1610.29	2152.1
ENSRNOT00000011848	---	0.0094	0.1188	-0.7537	-1.6861	76.4282	128.862	51.7323	165.197	162.031	135.902	95.0392	167.947	124.975	53.6557	94.0805	77.2099	65.1061	119.529	49.7419
ENSRNOT00000008030	Nsg1	0.0094	0.1189	0.3878	1.3084	3804.78	2907.89	2777.5	2496.82	2620.43	3450.48	2704.3	3294.77	3011.88	5355.44	3358.89	3426.84	2739.32	3070.98	4875.41
ENSRNOT00000116118	Fbxl18	0.0094	0.1189	0.6055	1.5215	220.075	144.639	145.891	65.5542	204.761	137.534	178.546	118.642	158.908	237.422	161.793	236.414	169.081	304.765	211.058
ENSRNOT00000113706	Mtmr3	0.0094	0.1194	0.2358	1.1775	2919.57	2479.39	2166.17	2342.83	2626.94	2645.87	2488.07	2510.63	2575.43	2680.43	2560.9	3067.67	3223.18	3315.64	2670.96
ENSRNOT00000098345	Micu3	0.0095	0.1199	0.5382	1.4521	192.69	132.696	146.079	111.877	156.166	112.619	116.933	113.985	169.843	244.252	211.317	226.765	153.208	110.657	208.681
ENSRNOT00000012792	Rapgef2	0.0095	0.1199	0.2441	1.1843	1403.48	1185.05	1152.62	1130.61	1227.95	1151.97	1256.56	1129.05	1244.48	1679	1149.22	1433.53	1371.11	1393.87	1393.09
ENSRNOT00000007625	Sp4	0.0095	0.1199	0.3086	1.2385	1401.2	1131.33	1189.64	1088.49	950.94	1236.09	1068.17	1268.58	1118.9	1093.7	1130.89	1641.27	1523.35	1496.4	1520.39
ENSRNOT00000102887	Ddhd1	0.0095	0.12	0.2203	1.165	1157.38	993.46	930.503	1034.53	1074.57	960.653	894.627	995.407	1064.35	1261.06	1228.34	1171.88	1098.64	1101.49	1082.89
ENSRNOT00000076969	Dleu7	0.0095	0.12	0.6042	1.5201	130.621	85.9268	44.0238	84.2365	97.6038	59.7016	102.084	126.76	85.436	111.27	124.475	124.483	130.905	145.173	147.447
ENSRNOT00000027225	---	0.0096	0.1203	0.4464	1.3626	548.75	402.719	458.727	475.62	369.054	426.848	397.911	334.424	358.255	473.076	431.425	417.071	836.807	471.931	662.459
ENSRNOT00000084494	Txnrd3	0.0096	0.1203	-0.4195	-1.3375	150.486	201.273	217.117	205.327	186.842	138.399	241.289	210.283	206.899	159.216	170.791	158.577	148.359	147.204	119.246
ENSRNOT00000065897	Myo10	0.0096	0.1206	-0.268	-1.2041	4882.7	5879.25	5526.99	6174.27	6327.52	5373.14	6736.62	6062.85	4951.17	3803.99	4835.21	5378.92	4704.83	5507.45	5065.56
ENSRNOT00000096142	Pa2g4	0.0096	0.1208	0.2434	1.1837	2053.11	1734.42	1781.96	1921.65	1660.19	1701.5	1549.82	2002.61	1525.5	1872.6	2207.74	1851.38	2248.66	2041.56	2098.09
ENSRNOT00000106920	Parp10	0.0097	0.121	-0.7708	-1.7063	49.977	85.2745	103.056	64.4936	92.0265	80.0544	77.9551	73.6975	104.994	45.2318	25.0879	50.7445	97.9366	32.4864	48.3431
ENSRNOT00000099363	Ankrd46	0.0097	0.1211	0.2676	1.2038	2717.05	2257.08	2466.33	2103.28	2130.55	2071.92	2517.76	1986.88	2519.85	3220.5	2701.77	2967.76	2259.33	2500.43	2650.82
ENSRNOT00000057347	Arglu1	0.0097	0.1211	-0.4097	-1.3284	3884.33	5159.86	4531.45	4413.2	5450.01	5637.73	4875.9	7114.26	4095.78	3739.76	5174.86	3779.68	2772.28	2932.91	4905.22
ENSRNOT00000065212	Gulp1	0.0097	0.1211	-0.5101	-1.4241	239.653	341.292	466.252	408.021	325.346	253.732	370.287	219.127	345.861	241.538	280.792	291.781	232.721	245.678	145.835
ENSRNOT00000104723	Cmpk1	0.0098	0.1216	0.2613	1.1986	1532.06	1278.26	1482.8	1255.65	1214.01	1175.04	1294.61	1351.12	1172.43	1655.48	1389.48	1655.54	1686.25	1566.45	1240
ENSRNOT00000099679	Hddc3	0.0098	0.1216	-0.4073	-1.3262	272.215	361.021	267.144	318.519	386.697	369.064	397.2	458.89	328.362	195.401	314.564	278.302	285.083	312.681	248.161
ENSRNOT00000019473	S1pr3	0.0098	0.1216	-0.513	-1.427	1573.96	2245.99	2917.58	2527.1	2411.28	1704.21	2446.3	1543.72	2170.9	1364.19	2759.67	1348.69	1592.2	1458.84	921.743
ENSRNOT00000059625	St18	0.0098	0.1216	0.5038	1.418	1483.48	1046.19	765.414	1512.31	830.097	1080.06	606.008	1528.98	1003.62	1011.38	1658.7	1722.14	1579.59	1579.65	1349.58
ENSRNOT00000099682	Nmt2	0.0098	0.1219	0.2413	1.182	2102.91	1779.04	1992.08	1979.56	1651.83	1719.13	1560.96	1590.88	1961.94	1974.82	2188.44	2155.85	2046.97	2327.85	1924.86
ENSRNOT00000014756	AABR07040947.1	0.0099	0.1224	0.304	1.2345	11245.7	9109.25	6561.74	10015.1	9732.72	8308.46	9491.01	10920	8735.15	9959.85	10099.4	13756.8	10705.7	10839	12111.4
ENSRNOT00000111325	Cacna1h	0.0099	0.1224	0.5197	1.4336	680.253	474.502	423.229	334.314	525.202	628.223	459.378	357.678	593.935	1005.95	456.407	487.623	598.286	637.545	895.154
ENSRNOT00000108760	AABR07066379.1	0.0099	0.1224	0.9369	1.9144	121.558	63.4983	71.6384	33.1096	33.1919	68.295	36.6382	92.8209	108.582	254.483	91.1424	89.0296	64.5312	89.7198	140.148
ENSRNOT00000020663	Ppp2cb	0.0099	0.1226	-0.1893	-1.1402	2279.9	2599.65	2577.39	2445.49	2759.86	2599.73	2535.4	2739.58	2537.35	2158.46	2573.44	2372.31	2169.15	2212.12	2193.97
ENSRNOT00000036995	Adamtsl2	0.01	0.1232	0.6564	1.5761	117.734	74.6985	44.0238	80.2879	66.9283	93.6229	86.3074	78.6106	74.1132	147.456	61.7549	122.104	93.0882	116.748	164.367
ENSRNOT00000003685	Ccdc43	0.01	0.1232	0.2882	1.2211	943.998	773.052	878.475	742.334	714.832	696.066	776.767	821.481	779.218	1013.19	948.516	1028.37	694.283	1038.55	940.274
ENSRNOT00000083793	Efna3	0.01	0.1232	1.0594	2.0841	166.868	80.0684	141.076	56.5964	69.717	80.0544	30.6252	61.9059	120.434	443.271	84.9129	149.062	55.2711	97.4591	170.812
ENSRNOT00000002528	Far2	0.01	0.1232	0.8494	1.8017	192.898	107.063	163.088	89.5013	45.5485	111.262	85.3794	95.3154	159.549	366.377	129.299	157.784	96.9669	121.824	284.419
ENSRNOT00000103867	Socs2	0.01	0.1232	0.6388	1.557	162.584	104.422	119.064	165.841	75.2944	108.548	57.5383	125.777	81.3186	184.546	104.211	141.926	203.631	182.736	158.727
ENSRNOT00000105251	Zc3h10	0.01	0.1232	0.4131	1.3315	6742.96	5064.17	3931.13	4365.82	5399.82	5139.76	6243.83	5115.59	5251.74	6036.63	4499.42	5895.88	10799.2	6626.2	6601.26
ENSRNOT00000099123	---	0.0101	0.1235	0.3857	1.3065	573.465	438.92	375.396	327.666	474.219	433.56	515.104	425.132	518.652	581.616	506.36	462.836	773.45	611.068	507.084
ENSRNOT00000028315	Ftl1	0.01	0.1235	0.3154	1.2443	4001.33	3215.61	4463.35	3073.61	3002.87	2890.74	3424.22	2733.32	2919.07	4429.37	4026.27	4246.83	3598.51	3250.58	4454.52
ENSRNOT00000003369	Tom1l1	0.0101	0.1235	-0.4649	-1.3802	502.574	693.675	652.353	814.725	673.002	614.655	894.627	431.376	775.1	531.021	645.531	556.604	573.074	349.228	360.156
ENSRNOT00000107199	Cox4i1	0.0101	0.1239	0.3371	1.2632	2706.49	2142.56	1677.91	1907.17	2288.58	2024.43	2753.48	2152.95	2190.46	2898.45	1969.4	2641.09	3380.27	2828.34	2521.9
ENSRNOT00000096309	Fam13b	0.0101	0.1239	0.2341	1.1761	2577.64	2191.61	2581.4	1996.67	2181.68	2191.32	1877.42	2164.74	2346.92	2461.51	2388.18	2898.78	2469.75	2575.56	2670.15
ENSRNOT00000025158	Gpr155	0.0101	0.1239	0.4928	1.4072	234.333	166.53	173.094	165.841	137.575	172.32	127.141	186.7	203.811	313.004	175.615	186.328	188.116	234.511	307.785
ENSRNOT00000087920	Gtf2h1	0.0101	0.1239	0.2852	1.2186	717.72	588.992	614.332	610.715	577.257	603.8	565.174	465.768	687.605	726.422	686.058	852.35	693.313	686.274	660.69
ENSRNOT00000076669	Ppip5k2	0.0101	0.1239	0.2502	1.1894	2349.33	1975.2	1942.05	2219.11	1672.28	2135.69	1772.55	2170.64	1919.74	2139.46	2199.05	2308.08	2381.51	2284.2	2782.15
ENSRNOT00000104433	Ndufa7	0.0102	0.124	-0.381	-1.3023	609.517	793.748	748.405	826.571	922.124	762.552	653.338	948.241	694.811	525.593	812.462	420.228	674.89	606.073	619.598
ENSRNOT00000116727	Srsf12	0.0102	0.124	0.876	1.8352	130.011	70.8422	53.0287	42.1183	52.9849	104.478	78.8831	63.8711	100.876	190.878	172.721	114.968	31.9991	101.52	167.59
ENSRNOT00000099396	Ipcef1	0.0102	0.1242	0.6262	1.5435	146.52	94.9281	104.056	113.193	58.5623	107.191	69.6027	122.829	90.5828	131.172	142.808	113.382	101.815	153.295	236.076
ENSRNOT00000042055	Ndrg2	0.0102	0.1246	-0.3816	-1.3028	4620.64	6019.81	4405.38	4935.73	6256.87	5943.02	7862.32	7370.73	5361.88	3746.09	6142.68	4991.2	4583.63	4670.93	3590.28
ENSRNOT00000118207	Rab39a	0.0103	0.1246	0.3896	1.31	420.494	320.979	287.155	331.681	233.32	329.716	399.984	356.696	308.805	469.506	347.371	506.653	331.627	447.703	418.974
ENSRNOT00000024924	Otud4	0.0103	0.1249	-0.2539	-1.1924	1678.53	2001.54	2028.1	1836.09	2190.97	2100.41	1925.68	2066.48	1862.09	1486.32	1993.52	1646.03	1464.2	1550.21	1929.7
ENSRNOT00000107143	Tp53bp1	0.0103	0.125	0.2346	1.1766	4606.9	3915.41	3851.08	3814.34	3951.56	3967.44	3356.71	4467.05	4000.05	5162.75	3770.91	4762.85	4435.27	4668.9	4839.15
ENSRNOT00000106373	Scara3	0.0103	0.125	-0.3886	-1.3091	599.382	784.642	957.518	680.473	916.546	747.627	853.794	597.441	737.014	489.408	744.918	574.841	759.251	568.511	460.871
ENSRNOT00000058414	Tbc1d14	0.0104	0.1254	0.2608	1.1981	2384.49	1990.16	1784.97	1797.92	1859.12	2088.2	2229.14	2104.8	2065.9	2975.35	2076.51	2262.89	2514.35	2272.01	2206.06
ENSRNOT00000026862	Nr1h2	0.0104	0.1255	-0.2754	-1.2103	920.085	1113.58	1370.74	1049.01	1149.87	1035.28	984.647	1158.52	1044.79	790.651	1000.62	978.418	960.942	987.788	803.302
ENSRNOT00000067735	Exoc5	0.0105	0.1261	0.2581	1.1959	2291.58	1916.19	2364.28	1941.39	1869.35	1871.1	1795.75	1580.07	1991.79	2237.16	2035.98	2444.46	2136.18	2318.71	2575.08
ENSRNOT00000103218	Hs3st4	0.0104	0.1261	1.8591	3.6278	282.993	78.0062	202.109	36.8535	84.59	84.125	21.3448	30.4616	86.4654	1006.86	64.6496	135.583	91.1489	65.9879	333.568
ENSRNOT00000107744	Hyal1	0.0104	0.1261	-0.69	-1.6133	105.18	169.684	149.463	177.863	129.805	111.487	257.474	201.04	159.478	92.6423	47.4097	90.8524	90.4192	160.358	149.303
ENSRNOT00000111640	Klhl25	0.0105	0.1261	-0.4755	-1.3904	1265.36	1759.38	1539.83	1276.71	1869.35	1428.77	2636.55	1702.9	1857.98	773.463	1524.57	1120.34	1447.72	1740.05	987.812
ENSRNOT00000117470	Ctsd	0.0105	0.1261	-0.3709	-1.2931	3463.36	4478.64	3985.15	3955.17	4865.32	4533.25	5661.02	3029.46	5319.68	3866.41	3124.41	3316.63	4346.06	3544.06	2583.94
ENSRNOT00000081725	Rph3al	0.0105	0.1263	-0.4934	-1.4078	267.796	377.001	387.209	496.206	413.654	310.72	406.48	273.172	352.038	293.102	283.686	370.277	300.597	187.812	170.812
ENSRNOT00000067589	Kansl1l	0.0105	0.1264	0.2547	1.1931	956.322	801.568	854.462	718.643	781.76	862.959	838.945	769.402	784.364	921.823	1079.75	1033.92	947.367	983.727	772.685
ENSRNOT00000114183	Gga3	0.0105	0.1265	0.2861	1.2194	632.907	519.043	525.284	455.404	496.385	515.605	510.42	604.319	523.939	787.033	577.987	616.07	554.651	625.362	635.712
ENSRNOT00000100123	Dazap1	0.0106	0.1265	-0.3256	-1.2532	2943.6	3688.81	3576.77	3552.61	3583.23	3575.3	3747.59	4984.73	2800.09	2346.41	3510.61	3025.67	2768.77	2681.77	3327.68
ENSRNOT00000027237	Flnc	0.0106	0.1265	-0.3802	-1.3016	2721.49	3542.17	3660.98	3208.89	3924.6	3112.62	4510.26	3049.11	3325.83	2175.65	2833	2638.72	3761.35	3090.26	1832.21
ENSRNOT00000027785	Hcn3	0.0106	0.1265	0.4945	1.4089	280.378	199.008	201.109	179.003	184.982	195.387	167.047	169.013	296.453	338.334	186.229	213.286	283.143	302.529	358.545
ENSRNOT00000117389	Nr1d1	0.0106	0.1265	-0.3802	-1.3016	228.504	297.412	311.168	351.424	328.135	290.367	287.691	244.676	269.69	189.069	227.721	296.538	243.387	225.374	188.538
ENSRNOT00000047449	Nxph4	0.0106	0.1265	-0.5657	-1.4801	161.329	238.784	127.069	159.26	322.557	290.367	290.475	303.634	177.048	189.973	165.001	164.92	154.177	147.204	146.641
ENSRNOT00000113843	Nt5c1a	0.0106	0.1265	-0.3321	-1.2588	674.287	848.804	916.496	813.409	1048.54	763.909	907.62	770.384	718.486	644.1	826.936	639.064	715.616	717.745	504.38
ENSRNOT00000004228	Sdhc	0.0106	0.1265	-0.2944	-1.2264	1895.63	2324.78	2504.35	2398.11	2334.13	2175.04	2313.59	2738.6	1808.57	1845.46	2419.05	1987.76	1700.8	1765.43	1655.75
ENSRNOT00000068440	Cdyl2	0.0107	0.127	0.6955	1.6194	234.574	144.851	56.0303	150.046	137.575	207.599	103.94	216.179	144.109	382.661	248.949	228.35	198.782	174.614	174.035
ENSRNOT00000102929	Mast2	0.0107	0.127	0.2012	1.1496	3675.73	3197.29	3121.69	3156.24	3242.31	3426.06	3052.31	3230.9	3153.93	3769.62	3313.53	3388.78	3652.74	4325.76	3606.4
ENSRNOT00000116354	Mmgt2	0.0107	0.127	-0.5807	-1.4955	330.92	494.899	279.151	640.987	563.314	464.044	514.132	702.583	300.57	227.968	288.511	387.72	405.322	229.435	445.563
ENSRNOT00000035491	Rcor2	0.0107	0.127	-0.4664	-1.3816	1214.37	1677.8	1267.69	1308.3	2147.28	2025.78	1546.11	2412.36	1036.55	877.496	1167.55	1104.49	1465.17	1391.84	1280.29
ENSRNOT00000092186	Adap1	0.0107	0.1273	1.5994	3.0302	329.446	108.72	203.11	92.1337	86.4491	112.619	48.2579	36.3574	182.195	1136.22	82.0182	235.486	124.118	131.976	266.693
ENSRNOT00000101299	Pcdh17	0.0107	0.1273	0.4615	1.3769	1498.29	1088.14	1199.65	888.432	1003.93	1336.5	791.615	1048.47	1349.48	2221.78	1164.66	1483.48	960.942	1295.39	1862.02
ENSRNOT00000001418	Cers4	0.0108	0.1273	-0.271	-1.2067	1856.91	2240.69	2057.11	2187.52	2249.54	2374.49	2523.33	2150.98	2142.08	1992.91	1963.61	2183.6	1364.32	1814.16	1820.93
ENSRNOT00000019386	Sdc4	0.0108	0.1273	-0.4431	-1.3595	1413.56	1921.74	2333.26	1907.17	1949.29	1438.27	2395.26	1210.6	2216.19	1314.44	1840.1	1481.11	1665.89	1267.98	912.88
ENSRNOT00000024128	Sfrp1	0.0108	0.1273	-0.3356	-1.2619	7869.54	9930.63	9632.21	8563.17	11851.9	8597.03	12108.1	8099.84	10657.9	5904.55	7852.52	8942.93	9101.32	8927.66	6489.26
ENSRNOT00000109634	Tmem106c	0.0107	0.1273	-0.4012	-1.3206	265.34	350.413	440.238	335.63	325.346	287.653	340.589	413.688	307.775	220.731	338.687	261.652	304.476	263.952	203.847
ENSRNOT00000028633	Trank1	0.0108	0.1273	0.9331	1.9094	741.39	388.28	501.271	322.468	314.191	518.318	189.319	343.922	529.086	1214.93	443.863	615.278	361.687	479.174	1332.66
ENSRNOT00000109435	Vmac	0.0108	0.1273	-0.3441	-1.2694	433.996	550.914	501.271	568.597	515.906	523.746	633.849	544.379	568.201	382.661	389.828	561.362	530.409	387.806	351.294
ENSRNOT00000071590	Apoo	0.0109	0.1277	0.6177	1.5344	134.079	87.3824	105.057	103.979	94.8151	47.4899	77.9551	81.5585	99.8469	98.6052	177.545	150.648	174.54	86.2919	116.829
ENSRNOT00000028542	Ppp2r5b	0.0109	0.1277	0.4077	1.3265	1043.11	786.339	813.44	597.553	835.675	1000	729.437	775.297	753.484	1479.98	712.111	934.017	844.582	1172.55	1115.12
ENSRNOT00000116309	Slc2a12	0.0109	0.1277	-0.6483	-1.5674	321.382	503.722	405.219	564.648	541.004	469.472	746.141	268.259	531.144	377.233	355.09	310.81	494.531	273.088	118.441
ENSRNOT00000024863	Taldo1	0.0109	0.1277	0.3157	1.2446	2102.32	1689.16	1579.85	1410.96	1864.7	1706.92	1962.8	1731.4	1564.61	2345.72	1444.48	2003.62	2486.23	2214.15	2119.85
ENSRNOT00000037931	Btbd8	0.0109	0.1279	0.573	1.4877	892.898	600.201	665.027	598.435	570.535	651.032	624.442	482.454	609.91	1869.29	733.747	720.418	559.971	565.519	907.737
ENSRNOT00000018225	Inf2	0.0109	0.1279	0.7258	1.6538	260.42	157.471	149.081	176.37	141.293	203.528	97.4438	187.683	148.226	532.83	202.633	219.629	162.904	119.793	323.899
ENSRNOT00000028482	Znhit2	0.0109	0.1279	-0.3914	-1.3116	291.216	381.966	343.186	352.74	508.469	340.57	385.135	410.741	330.421	282.246	332.897	216.457	336.475	334	247.356
ENSRNOT00000082216	Begain	0.0109	0.1279	0.5306	1.4446	704.516	487.701	400.216	356.689	435.964	673	411.12	551.257	586.729	1109.08	515.267	571.669	455.745	644.651	929.8
ENSRNOT00000064779	Gabra2	0.0109	0.1279	0.5427	1.4567	803.808	551.797	572.309	519.897	447.118	584.804	510.42	554.205	674.224	1590.35	466.056	662.058	657.436	704.548	742.067
ENSRNOT00000102159	Ptprt	0.011	0.1279	0.2652	1.2018	856.544	712.697	691.374	719.959	725.987	797.83	673.754	615.128	767.895	776.177	808.603	834.113	771.857	929.922	1017.62
ENSRNOT00000118238	Ube2c	0.011	0.1279	0.4694	1.3845	480.934	347.37	307.166	410.653	372.754	335.143	203.24	479.525	324.245	393.516	420.705	594.663	584.711	516.736	375.465
ENSRNOT00000019033	---	0.0111	0.128	-0.4092	-1.3279	372.415	494.536	522.224	453.553	526.537	451.322	505.42	554.677	446.331	363.193	438.356	202.411	404.377	397.52	430.107
ENSRNOT00000086250	---	0.011	0.128	0.389	1.3094	517.042	394.857	356.674	417.014	384.743	404.348	317.546	416.251	468.681	359.041	436.548	546.286	532.761	703.473	524.821
ENSRNOT00000097598	---	0.011	0.128	0.7197	1.6469	87.6052	53.1951	35.0189	50.0154	71.5761	55.631	38.9775	74.6801	46.3207	72.3708	140.878	106.246	60.1195	79.1855	66.8747
ENSRNOT00000110628	Cadm1	0.011	0.128	0.3393	1.2652	3385.46	2675.9	2553.38	2817.98	2323.9	2793.76	2586.44	2702.24	2955.26	3731.62	2906.34	3146.16	2328.18	3480.1	4718.29
ENSRNOT00000105889	Dbndd1	0.0111	0.128	0.4527	1.3686	314.367	229.695	204.11	197.429	195.208	302.578	172.615	317.39	220.281	392.612	246.054	282.267	317.082	355.319	293.282
ENSRNOT00000112753	Eef1a1	0.0111	0.128	0.2456	1.1856	38927.3	32834.8	31595.5	31877.7	29644.3	32256	33919.1	34565.7	35984.3	34100.6	34064.7	37630.2	46829	45371.8	35569.9
ENSRNOT00000072225	Hmgn3	0.0111	0.128	-0.4126	-1.331	1389.61	1849.64	2402.3	2158.56	1563.52	1458.62	2092.72	1537.82	1733.42	1450.13	1924.05	1315.39	1026.88	1016.21	1604.19
ENSRNOT00000015759	Mfap3l	0.0111	0.128	-0.3006	-1.2317	1437.57	1770.58	1821.99	1913.75	1853.54	1729.99	1992.49	1368.81	1713.87	1628.34	1774.49	1407.37	1218.87	1399.96	1197.3
ENSRNOT00000094669	Neb	0.011	0.128	0.5712	1.4858	224.187	150.887	108.058	227.702	139.434	162.822	104.868	222.075	93.6708	234.301	225.791	278.302	190.055	209.131	207.07
ENSRNOT00000022963	Pgm2l1	0.011	0.128	0.5929	1.5083	763.885	506.449	673.364	442.242	442.471	548.169	349.87	469.699	619.668	1505.31	465.091	696.152	487.744	627.393	800.885
ENSRNOT00000070937	Shisa8	0.0111	0.128	-0.5172	-1.4311	368.729	527.698	454.246	451.455	837.534	668.929	351.726	433.341	497.176	340.143	266.318	324.289	531.379	426.383	324.705
ENSRNOT00000104427	Shtn1	0.011	0.128	0.4151	1.3334	2830.14	2122.44	2510.36	2128.29	1769.88	2010.86	1487.64	2592.19	2358.24	3838.37	2151.77	2349.31	2111.94	2963.36	3565.31
ENSRNOT00000023332	Wrnip1	0.0111	0.128	0.3626	1.2857	933.955	726.409	495.268	631.774	827.309	887.383	738.717	773.332	731.867	882.019	718.865	927.674	914.398	993.879	1165.88
ENSRNOT00000106248	Zc3h8	0.0111	0.128	0.4613	1.3768	266.976	193.91	155.084	171.105	171.969	179.105	236.649	203.405	238.809	358.236	224.826	245.001	209.449	222.328	340.819
ENSRNOG00000064955	---	0.0111	0.128	-0.4064	-1.3254	377.444	500.262	569.308	683.106	453.625	374.492	410.192	602.354	409.681	383.565	464.126	375.034	344.233	381.715	316.648
ENSRNOT00000051667	AABR07054361.1	0.0111	0.128	0.371	1.2933	696.04	538.193	653.557	581.464	513.288	583.334	430.886	502.859	504.104	927.106	793.385	541.937	550.088	663.196	700.947
ENSRNOT00000039275	Hspb8	0.0111	0.128	-0.4714	-1.3865	285.748	396.18	295.16	330.365	429.457	371.778	553.11	371.435	419.975	238.824	239.3	266.409	384.959	378.669	207.876
ENSRNOT00000042119	AABR07072440.1	0.0112	0.1282	0.4914	1.4058	394.211	280.413	339.627	181.332	315.092	280.927	306.964	233.348	303.577	351.521	342.184	390.897	576.325	458.771	246.926
ENSRNOT00000019553	Arhgef26	0.0112	0.1282	-0.3061	-1.2363	1328.78	1642.82	1581.86	1767.65	1820.08	1443.69	1955.37	1457.24	1471.97	1518.88	1594.05	1387.55	1187.84	1245.65	1039.38
ENSRNOT00000096478	Cdo1	0.0112	0.1282	0.4148	1.3331	472.966	354.773	378.205	415.918	275.15	371.778	406.48	244.676	393.212	652.242	441.933	394.856	499.38	416.231	433.477
ENSRNOT00000077726	Napg	0.0112	0.1282	0.2744	1.2095	748.097	618.508	618.334	701.532	574.468	639.078	588.375	545.361	665.989	810.553	897.375	688.223	670.041	678.153	744.484
ENSRNOT00000118648	---	0.0112	0.1282	-0.6206	-1.5375	93.2249	143.335	150.438	163.415	169.739	111.52	136.4	130.885	140.481	114.54	82.0894	53.3706	124.901	132.529	53.5362
ENSRNOT00000008719	---	0.0112	0.1283	-0.3202	-1.2485	28566.3	35665.6	41757.6	36492.8	31660.8	28886.1	43009.8	29270.7	38579	26144	35654.7	31071.5	23691.9	30680.3	24156.3
ENSRNOT00000113939	Cct2	0.0112	0.1283	0.2201	1.1648	4126.2	3542.43	3488.89	3693.25	3139.13	3407.06	3989.63	3438.23	3640.81	3708.1	3598.19	4274.43	4634.05	4295.3	4246.95
ENSRNOT00000058043	Map6d1	0.0113	0.1286	1.0021	2.003	93.7279	46.7942	7.0038	38.1697	62.2805	73.2701	28.7691	35.3748	83.3773	124.84	63.6847	95.146	74.6645	73.0943	130.527
ENSRNOT00000088430	Syt16	0.0113	0.1286	0.7896	1.7286	278.197	160.941	275.149	134.252	114.336	218.454	65.8906	144.447	174.989	482.171	249.914	199.807	136.723	193.903	406.082
ENSRNOT00000120113	Atp8a2	0.0113	0.1288	0.5433	1.4573	1596.42	1095.46	1116.6	921.337	1020.66	1173.68	815.744	1222.4	1397.86	2875.84	902.2	1787.95	1036.58	1193.87	1780.64
ENSRNOT00000028131	Axl	0.0113	0.1288	-0.3565	-1.2803	1013.29	1297.35	1259.68	1009.52	1280	1173.68	1609.22	1404.18	1341.24	770.749	1065.27	865.829	1178.15	1324.83	877.428
ENSRNOT00000022244	Kdm1b	0.0113	0.1288	0.291	1.2235	695.041	568.077	476.258	533.059	591.2	592.945	495.571	650.503	637.167	768.035	562.548	715.974	724.343	682.213	716.284
ENSRNOT00000060608	Mmd2	0.0113	0.1288	-0.3295	-1.2566	1962.83	2466.41	2364.28	2084.85	2584.18	2056.99	3339.08	2654.09	2176.04	1945.87	2261.77	1925.12	2256.42	1884.21	1505.08
ENSRNOT00000007721	Kif5a	0.0114	0.1289	0.7744	1.7105	6628.14	3874.97	4705.54	3838.03	3339.91	4508.83	2284.83	3995.39	4452.97	12976.1	4890.21	6389.85	3310.45	4911.53	7290.15
ENSRNOT00000106765	Tcf7l1	0.0114	0.1289	-0.4161	-1.3343	371.443	495.613	520.281	498.838	455.485	362.28	608.792	587.614	433.356	344.666	481.495	459.872	339.384	339.076	264.276
ENSRNOT00000075052	AABR07047219.1	0.0114	0.129	0.5293	1.4432	276.415	191.523	175.971	184.705	175.805	205.157	281.683	117.992	199.25	258.792	224.72	248.897	401.634	329.105	196.527
ENSRNOT00000015535	Aldoc	0.0114	0.129	-0.3322	-1.2589	10758	13543.1	13524.3	11324.5	13588.3	11462.7	17343.1	14084.1	13470.1	7899.28	11938.9	10766.6	10661.5	14103.1	9180.36
ENSRNOT00000080774	Ttyh3	0.0114	0.129	-0.2639	-1.2007	9182.54	11025.4	10620.7	9011.99	10959.5	10401.6	14103.4	11375.9	10699.1	9187.48	8757.61	8067.59	9888.69	10616.9	8579.3
ENSRNOT00000100302	---	0.0114	0.1291	0.4417	1.3582	733.786	540.264	432.407	417.336	640.919	663.03	532.962	522.021	573.151	511.319	598.277	560.221	896.147	828.403	1008.49
ENSRNOT00000037067	Cep112	0.0114	0.1291	-0.4364	-1.3532	288.548	390.46	409.221	429.08	380.19	316.147	412.048	428.428	357.184	189.973	400.442	340.147	285.083	207.1	307.785
ENSRNOT00000087331	Kcnh8	0.0115	0.1292	0.632	1.5497	144.134	93.0095	123.067	81.6041	82.7309	84.125	64.9626	130.69	83.3773	187.26	100.352	130.826	108.603	112.687	223.99
ENSRNOT00000033056	Hnrnpab	0.0115	0.1297	0.2388	1.18	14715.7	12470.9	11537.2	12473.6	11830.5	12561.8	11916.9	15451.9	11524.6	12732.7	13622.7	16670.4	15142.4	14132.6	15991.1
ENSRNOT00000102734	---	0.0116	0.1298	0.29	1.2227	29124.7	23820.5	22427.3	19661.4	24173.6	26071.6	21708.1	26054.5	26646.4	28535.6	21627.6	25660.7	33629.3	32470.8	32824.4
ENSRNOT00000077606	Aqp4	0.0116	0.1298	-0.3023	-1.2331	9892.5	12198.4	13055.1	13897.7	12302.7	11165.6	13550.3	9562.98	11855	10523.6	12351	9436.11	10249.4	9567.23	7229.72
ENSRNOT00000015725	Dusp26	0.0116	0.1298	0.6949	1.6188	271.962	168.003	148.08	148.73	199.855	237.449	141.99	146.412	154.402	468.601	247.019	169.677	207.509	116.748	421.391
ENSRNOT00000043384	Mcph1	0.0116	0.1298	0.3464	1.2714	532.592	418.903	343.186	550.17	329.994	502.036	402.768	429.411	380.859	591.631	578.952	522.51	516.834	473.082	512.437
ENSRNOT00000115525	Pml	0.0116	0.1298	-0.3371	-1.2632	423.815	535.363	509.275	597.553	528.92	426.052	548.47	641.659	494.088	371.805	379.213	526.475	466.411	442.627	356.128
ENSRNOT00000018169	Polr2e	0.0116	0.1298	-0.345	-1.2702	521.573	662.49	605.327	563.332	778.972	696.066	702.524	767.436	521.88	401.658	582.811	459.872	618.649	535.01	532.58
ENSRNOT00000111254	Smdt1	0.0116	0.1298	0.376	1.2977	414.772	319.619	376.203	319.526	389.141	298.422	280.112	284.98	288.074	568.883	403.336	429.3	383.747	350.178	352.814
ENSRNOT00000005677	Soat1	0.0116	0.1298	-0.3432	-1.2685	618.817	784.988	880.476	896.329	745.507	687.925	860.29	586.632	837.89	748.133	660.97	490.795	692.344	596.937	525.329
ENSRNOT00000056937	Tent5a	0.0116	0.1298	-0.5754	-1.4901	243.328	362.577	418.226	365.902	339.29	364.994	462.162	156.239	431.297	293.102	185.265	239.451	353.929	224.359	164.367
ENSRNOT00000024564	Abca1	0.0116	0.1299	-0.3138	-1.243	3244.72	4033.06	3677.99	4005.18	4446.09	4313.44	4532.53	3910.88	3345.39	2644.25	3756.43	4027.06	3388.99	3244.57	2407.49
ENSRNOT00000015705	Lrfn2	0.0117	0.1302	0.8298	1.7774	112.393	63.2347	73.0395	65.8098	72.5057	69.1996	34.3373	29.479	98.8176	189.069	52.1057	109.418	97.9366	80.2007	145.029
ENSRNOT00000082551	Rac3	0.0117	0.1302	0.4191	1.3371	991.83	741.768	706.762	525.903	776	934.251	612.502	785.285	851.973	1478.31	795.186	789.218	837.145	981.537	1069.4
ENSRNOT00000020946	Fuca2	0.0117	0.1303	-0.6284	-1.5458	199.022	307.65	205.111	327.733	389.486	282.226	417.616	132.655	398.358	211.685	184.3	246.587	259.871	172.584	119.246
ENSRNOT00000021170	Cdh2	0.0117	0.1306	-0.2038	-1.1517	12340.5	14212.5	14716	14432.1	13756.6	13392.2	14955.3	14863.3	13370.2	11459.9	12896.2	13752.6	10286.3	12978.3	12668.3
ENSRNOT00000094525	Eef1a2	0.0118	0.1306	0.7163	1.643	2186.55	1330.85	1491.81	1005.57	1265.13	1546.81	1047.75	1330.48	1628.43	3715.34	1098.08	1872	1379.84	1767.46	3285.72
ENSRNOT00000028636	Pygm	0.0117	0.1306	-0.6971	-1.6213	52.9748	85.8877	53.0287	48.6992	105.04	75.9838	116.005	87.4543	113.228	61.5152	39.5617	42.8157	73.6949	49.7447	50.7603
ENSRNOT00000116483	Mns1	0.0118	0.131	-0.5244	-1.4384	1938.44	2788.2	2590.4	4455.32	3163.29	2799.19	2365.56	2269.88	1876.5	1915.11	3236.34	2283.5	1415.72	1304.53	1475.27
ENSRNOT00000096026	Ndufa5	0.0118	0.131	0.3929	1.313	1026.33	781.673	936.506	1070.07	631.171	590.232	737.789	753.679	753.484	1238.45	1213.87	1120.34	830.037	786.779	967.669
ENSRNOT00000009008	Sumf1	0.0118	0.131	-0.3815	-1.3027	470.759	613.273	768.416	571.229	590.271	633.651	711.804	475.594	541.438	497.549	558.688	593.87	363.626	423.338	386.745
ENSRNOT00000024412	Tulp4	0.0118	0.131	0.2689	1.2049	8010.06	6648.14	6689.62	6724.44	6216.9	7796.48	5674.01	7086.75	6353.15	9361.17	6467.86	8358.58	6789.62	8073.87	9007.13
ENSRNOT00000082611	Ntrk2	0.0119	0.1315	-0.3465	-1.2714	17405.4	22129.8	20983.3	24264.1	23372.9	18906.4	28429.5	17532.1	21418.7	14741	22418.9	20535.7	13838.1	18764.9	14133.9
ENSRNOT00000022476	Dscaml1	0.0119	0.1315	0.376	1.2977	1904.52	1467.6	1306.71	1545.21	1464.06	1702.85	951.237	1805.1	1500.79	1990.2	1372.12	1994.89	1605.77	2195.87	2267.29
ENSRNOT00000014170	Glrb	0.0119	0.1315	0.5507	1.4648	468.306	319.702	469.254	325.1	279.798	356.853	297.9	186.7	323.216	790.651	375.354	463.044	307.385	390.851	481.82
ENSRNOT00000111085	Slc15a2	0.012	0.1321	-0.3346	-1.261	1491.3	1880.54	2241.21	1757.12	1842.39	1502.04	2000.85	1531.92	2285.16	1322.58	1711.77	1479.52	1461.29	1819.24	1155.4
ENSRNOT00000019181	Lrp11	0.012	0.1324	0.3174	1.2461	1081.04	867.563	760.411	859.476	815.224	883.312	862.146	958.067	934.649	1495.36	876.147	932.431	1017.18	1159.36	1006.34
ENSRNOT00000108100	Abi3bp	0.012	0.1324	-0.7949	-1.7349	59.656	103.499	102.055	102.663	89.2378	29.8508	187.463	103.176	108.082	87.7496	51.1407	47.573	47.5138	61.9271	62.0404
ENSRNOT00000099831	Mycbp2	0.012	0.1324	0.3957	1.3156	6609.54	5023.99	6102.3	4755.42	4407.05	5694.72	4036.96	4416.93	5756.12	9989.89	4926.88	6906.81	4815.38	5925.71	7091.13
ENSRNOT00000023708	Fbln7	0.0121	0.133	-0.6136	-1.5301	67.5334	103.331	119.064	134.252	99.463	86.8387	138.277	78.6106	66.9077	78.7033	92.6323	61.052	54.3015	50.7599	67.6804
ENSRNOT00000089455	Zic2	0.0121	0.133	-0.3836	-1.3046	755.659	985.831	1055.57	854.211	1002.07	989.147	1133.13	707.496	1158.02	971.578	605.969	696.945	980.336	648.712	630.878
ENSRNOT00000106933	Crmp1	0.0122	0.1335	0.3809	1.3021	10699.1	8216.74	9272.01	7911.65	7812.95	9487.12	5634.11	9743.79	7657.33	15703.6	8623.49	9754.85	8583.51	9532.71	11995.5
ENSRNOT00000074626	F2r	0.0122	0.1335	-0.2745	-1.2096	2313.85	2798.76	2956.6	2571.85	2652.04	2603.8	3236.06	2659	2908.94	1733.28	2497.21	2183.6	2656.89	2648.65	2165.77
ENSRNOT00000102604	Rnf152	0.0122	0.1335	0.5732	1.4879	981.208	659.472	845.457	548.854	545.652	739.486	531.765	510.969	894.505	1571.35	565.443	978.418	551.742	835.508	1383.42
ENSRNOT00000111120	Picalm	0.0122	0.1335	0.2111	1.1576	3036.86	2623.45	2595.4	2458.65	2538.63	2624.16	2863.92	2604.96	2676.31	3061.29	2548.35	2816.32	3256.15	3414.11	3126.19
ENSRNOT00000095256	Sntg1	0.0122	0.1335	0.5236	1.4376	186.353	129.632	121.065	126.355	120.843	147.897	82.5952	153.291	156.461	143.837	226.756	139.547	191.995	156.341	259.442
ENSRNOT00000103348	Unc13a	0.0122	0.1337	0.4001	1.3196	1092.77	828.118	865.468	784.453	814.295	905.022	747.069	817.551	863.624	1833.7	913.779	1014.1	820.34	996.925	977.337
ENSRNOT00000102575	Skiv2l	0.0122	0.1337	-0.2677	-1.2038	904.958	1089.43	1020.55	1046.38	1283.72	1097.7	1144.27	1155.58	875.976	891.97	934.042	814.291	1023.97	964.439	803.302
ENSRNOT00000102519	Aldh6a1	0.0123	0.134	-0.2978	-1.2292	1767.74	2172.98	2263.22	1937.44	2035.74	1869.75	2900.11	2185.38	2014.44	1453.75	1854.58	1936.22	1893.76	1939.03	1530.06
ENSRNOT00000024011	Klf15	0.0123	0.134	-0.5719	-1.4865	470.886	699.965	559.302	440.926	699.959	508.82	1323.38	515.882	848.184	348.285	446.758	490.002	633.194	553.283	354.516
ENSRNOT00000068778	Rtkn2	0.0123	0.134	-0.5218	-1.4357	159.023	228.317	237.648	352.96	243.64	166.888	190.089	205.756	202.456	128.556	225.387	185.547	123.704	123.912	166.486
ENSRNOT00000084753	Stmn4	0.0123	0.134	0.7065	1.6319	2231.49	1367.46	1859.01	1491.25	1198.2	1508.82	805.536	1278.41	1431.83	3619.45	1709.84	1967.14	1210.15	1520.77	3360.65
ENSRNOT00000104677	Tpbg	0.0124	0.1345	-0.3506	-1.2751	716.026	913.028	949.513	805.512	903.533	925.375	1250.07	759.575	795.687	539.163	870.357	669.987	806.765	678.153	732.399
ENSRNOT00000096261	---	0.0124	0.1345	0.3039	1.2344	2817.41	2282.32	2285.8	2494.43	2170.85	2269.75	1932.73	2640	2184.34	2744.59	2327.84	3373.69	3605.65	2421.98	2429.99
ENSRNOT00000024266	Cul7	0.0124	0.1345	-0.2237	-1.1677	3035.68	3544.89	3047.65	3165.45	3491.43	3668.93	3933.95	4130.01	3374.21	2801.66	2944.93	3042.29	3044.76	3073.01	3306.67
ENSRNOT00000082469	Dcaf8	0.0124	0.1345	-0.2922	-1.2245	2909.18	3562.39	3329.8	3082.53	3450.53	3268.66	4920.45	3640.65	3239.36	3011.53	3138.88	3362.62	2722.83	2694.34	2524.32
ENSRNOT00000058382	Nfatc1	0.0124	0.1345	-0.3119	-1.2413	453.212	562.576	611.331	588.34	577.257	510.177	573.527	546.344	530.115	449.604	371.494	404.371	597.316	495.417	402.86
ENSRNOT00000109956	Tbc1d30	0.0124	0.1345	0.6076	1.5237	419.666	275.42	344.186	221.121	240.756	303.935	251.498	277.102	289.247	737.278	280.792	406.749	184.237	350.243	557.558
ENSRNOT00000021756	Mblac2	0.0125	0.1348	0.3708	1.2931	424.956	328.633	428.232	338.262	326.276	264.587	283.979	301.668	356.155	522.879	437.109	405.163	314.173	416.231	453.62
ENSRNOT00000109318	Ttl	0.0125	0.135	0.3679	1.2905	1798.06	1393.29	1294.7	1256.97	1376.68	1450.48	1318.74	1668.51	1386.53	2760.95	1372.12	1884.68	1476.81	1492.34	1799.98
ENSRNOT00000101805	Sgsm3	0.0126	0.1357	0.3555	1.2795	515.435	402.852	415.225	510.684	374.613	394.845	486.291	324.269	316.01	632.34	452.547	465.423	521.682	531.964	489.072
ENSRNOT00000022073	Tcea2	0.0126	0.1357	0.4303	1.3475	231.21	171.578	187.101	160.576	175.687	160.109	215.304	118.899	182.195	318.432	226.756	218.836	209.449	209.131	204.653
ENSRNOT00000099665	Cdr2	0.0126	0.1359	-0.397	-1.3167	917.559	1208.17	1177.64	1367.53	1046.68	1177.75	1635.2	746.801	1306.24	1035.81	927.288	891.994	1119	849.721	682.444
ENSRNOT00000101873	---	0.0126	0.1359	0.2238	1.1678	2814.51	2410.07	2552.38	2263.86	2207.71	2450.48	2616.13	2277.74	2501.32	2684.05	2660.28	2970.14	2630.71	2548.15	3390.16
ENSRNOT00000020123	Apba1	0.0127	0.136	0.9145	1.8849	2099.83	1114.03	1584.86	929.234	1188.91	1154.68	821.312	654.434	1464.76	4911.26	1161.76	1810.95	1134.51	1301.48	2278.57
ENSRNOT00000101858	Cacnb2	0.0127	0.136	-0.3672	-1.2898	256.534	330.88	278.15	282.982	393.204	369.064	344.302	292.825	355.126	294.006	314.564	233.901	212.358	218.268	265.887
ENSRNOT00000117706	Esyt2	0.0127	0.136	0.2535	1.1921	1045.43	876.993	966.523	971.353	795.704	854.818	815.744	853.908	883.182	1212.21	938.867	953.046	1138.39	920.785	1108.67
ENSRNOT00000106702	Adgrl3	0.0127	0.1361	0.3406	1.2663	2545.61	2010.25	2058.11	2090.12	2123.12	2417.91	1430.1	1836.54	2119.43	3346.25	2204.84	2520.58	2153.64	2106.54	2940.07
ENSRNOT00000097784	Fstl1	0.0127	0.1361	-0.3844	-1.3053	3232.89	4219.82	3781.04	3499.76	4290.85	3938.95	5924.58	3163.1	4937.79	3128.23	3144.67	2794.12	4425.57	3506.5	2400.24
ENSRNOT00000041777	Eif4g1	0.0128	0.1365	-0.2605	-1.1979	2227.47	2668.26	2661.79	2776.41	2677.66	2840.67	2433.69	3012.43	2277.22	1959.88	2617.57	1946.83	2123.89	2622.15	2097.23
ENSRNOT00000081226	Lama5	0.0128	0.1365	-0.4712	-1.3862	1330.4	1844.22	1407.76	1732.11	1955.79	2006.79	2688.52	1183.09	1935.18	1094.61	1235.1	1296.36	1911.22	1615.18	831.502
ENSRNOT00000049956	Nap1l3	0.0128	0.1365	0.4244	1.342	716.461	533.879	632.342	459.352	527.99	525.103	583.735	527.674	479.677	1092.8	497.899	709.631	569.196	565.466	862.119
ENSRNOT00000014124	Tmod2	0.0127	0.1365	0.3013	1.2322	1472.6	1195.08	1364.74	1033.21	1067.14	1379.92	1262.13	1088.76	1170.37	1941.35	1201.32	1485.86	1397.29	1443.61	1365.69
ENSRNOT00000051134	---	0.0128	0.1368	0.4909	1.4053	1445.86	1028.87	800.026	782.394	1255.14	1098.56	1180.36	1051.33	1032.99	975.774	929.911	1256.26	2403.62	1852.86	1258.07
ENSRNOT00000006897	Vstm2a	0.0128	0.1368	0.8652	1.8216	301.49	165.506	174.094	103.979	214.728	199.458	108.58	99.2459	258.367	664.002	129.299	233.108	166.783	153.295	461.677
ENSRNOT00000117693	Agap2	0.0129	0.1369	0.7929	1.7326	3551.62	2049.91	2358.28	1449.13	1954.87	2857.53	1435.67	1949.54	2344.86	7195.47	1902.82	2777.47	2223.45	2508.56	4701.37
ENSRNOT00000085718	Ss18l1	0.0129	0.1369	0.3264	1.2539	1370.4	1092.94	978.529	1106.92	937.926	1128.9	835.233	1347.19	1317.57	1369.62	1031.5	1441.46	1393.41	1482.19	1503.47
ENSRNOT00000077516	Tarbp1	0.0128	0.1369	-0.3637	-1.2867	262.684	337.996	345.187	372.483	323.487	305.292	389.775	290.859	338.656	246.061	346.406	195.049	263.75	244.663	281.196
ENSRNOT00000114114	AABR07026317.1	0.0129	0.1375	0.4807	1.3955	970.397	695.394	457.612	744.21	695.73	804.937	726.998	613.997	825.68	786.367	604.502	767.75	1518.38	1246.06	900.642
ENSRNOT00000049520	Gm5471	0.013	0.1378	0.2946	1.2265	2262.72	1844.83	2062.84	2361.04	1911.91	1873.06	1497.29	1582.17	1630.21	2393.33	2067.99	2217.42	2715.76	2058.9	2123.23
ENSRNOT00000112799	Dpp10	0.013	0.138	0.6265	1.5438	321.307	208.129	214.116	179.003	228.672	202.171	201.384	132.655	298.511	589.822	192.019	421.021	223.024	245.678	255.413
ENSRNOT00000110793	Gapdh	0.013	0.138	0.2569	1.1949	1560.77	1306.16	1238.82	1279.3	1344.41	1386.48	1406.62	1194.28	1293.75	1413.12	1280.03	1456.84	1915.73	1575.19	1723.85
ENSRNOT00000017813	Nab1	0.013	0.138	0.336	1.2623	706.248	559.509	509.275	585.707	494.526	636.365	569.814	672.121	450.855	793.365	572.197	842.042	765.069	692.365	572.061
ENSRNOT00000041600	Stpg1	0.0131	0.138	-0.4776	-1.3925	312.569	435.236	338.183	440.926	550.3	404.343	374.927	459.872	477.618	309.385	279.827	297.331	481.926	336.031	172.424
ENSRNOT00000111057	Tigar	0.0131	0.138	0.4315	1.3486	311.874	231.256	251.136	176.37	296.53	195.194	202.685	269.547	224.351	414.323	241.23	259.17	327.748	357.35	272.235
ENSRNOT00000114310	Xpo1	0.0131	0.138	0.2498	1.189	4044.62	3401.69	4028.18	3878.83	3008.06	3251.02	2944.66	2984.26	3720.07	3986.73	4112.49	4437.77	3616.87	3854.71	4257.42
ENSRNOT00000014436	Zyg11b	0.0131	0.1381	0.271	1.2067	1782.3	1477.03	1655.9	1499.15	1303.24	1487.11	1317.81	1591.87	1485.35	2340.29	1586.33	1767.34	1732.8	1596.91	1669.45
ENSRNOT00000099619	Plcxd2	0.0131	0.1388	1.4433	2.7195	849.542	312.388	510.276	186.9	284.445	407.056	230.153	157.221	410.71	2646.06	175.615	698.53	257.932	339.076	979.754
ENSRNOT00000107832	Tia1	0.0132	0.1388	0.3163	1.2452	567.131	455.472	457.247	393.543	415.513	538.671	472.371	385.192	527.027	536.449	470.881	627.964	681.677	535.01	550.306
ENSRNOT00000107741	MGC116202	0.0132	0.1388	0.4083	1.3271	1400.78	1055.5	1129.61	871.322	1017.87	1264.59	714.588	1271.53	1119.93	2049.9	1202.29	1216.28	1113.18	1205.04	1617.08
ENSRNOT00000046590	Ei24	0.0132	0.1393	-0.2086	-1.1555	888.396	1026.57	983.532	973.985	1018.8	960.653	1114.57	1064.19	1066.34	817.79	842.183	948.289	960.942	922.815	838.754
ENSRNOT00000110954	Plcd1	0.0132	0.1394	-0.4058	-1.3249	791.598	1048.75	814.44	1052.96	1016.01	914.52	1594.37	1028.82	918.18	575.348	957.2	830.942	930.882	837.539	618.792
ENSRNOT00000006195	Fzd6	0.0133	0.1394	-0.3894	-1.3098	436.423	571.635	403.218	793.666	602.355	548.169	567.03	504.091	585.7	440.557	536.495	482.866	453.805	329.939	374.659
ENSRNOT00000096342	Calb2	0.0133	0.1395	0.8259	1.7726	204.936	115.611	138.075	102.663	102.252	119.403	38.9775	75.6627	232.633	370.9	157.282	133.204	118.3	204.055	245.744
ENSRNOT00000010043	Rab15	0.0133	0.1397	0.5864	1.5015	429.11	285.78	350.189	289.563	294.671	310.72	190.247	223.058	342.773	865.736	343.511	298.917	342.293	314.712	409.305
ENSRNOT00000113510	Trnau1ap	0.0133	0.1397	-0.5284	-1.4424	277.97	400.934	399.216	414.602	426.668	327.002	354.51	530.622	353.067	208.971	504.653	212.493	203.631	215.222	323.093
ENSRNOT00000058080	Pgbd5	0.0133	0.1397	0.6297	1.5473	152.63	98.643	42.0227	111.877	99.463	107.191	106.724	96.298	127.639	247.87	110.001	143.512	123.148	145.173	145.835
ENSRNOT00000097427	Parva	0.0134	0.1399	-0.317	-1.2457	1101.47	1372.1	1395.75	1384.64	1281.86	1256.45	1484.86	1425.8	1374.18	837.692	1157.9	1019.65	1481.65	1239.56	875.011
ENSRNOT00000100910	Mapt	0.0134	0.1402	0.8367	1.786	8932.51	5001.4	6023.26	4026.24	4384.74	6356.86	3323.3	4456.24	6439.61	19427.9	4072.93	7141.5	5568.81	6634.32	10749.1
ENSRNOT00000068174	Pitrm1	0.0134	0.1402	-0.3213	-1.2495	977.63	1221.53	1368.74	1321.46	1469.63	1232.02	1021.77	1148.7	989.205	1046.66	1086.5	1025.99	1047.24	688.305	970.086
ENSRNOT00000090273	Ank3	0.0135	0.1403	0.6501	1.5693	8607.64	5484.99	6407.46	5441.15	4742.62	6719.14	3564.59	5378.93	6142.13	15515.4	5985.4	8058.07	5421.42	6752.08	9912.76
ENSRNOT00000006191	Fance	0.0135	0.1403	-0.3103	-1.24	394.142	488.731	419.227	493.573	534.497	568.522	499.284	497.212	410.71	336.524	451.582	417.057	433.442	396.943	330.345
ENSRNOT00000023029	Nck2	0.0135	0.1403	0.3241	1.2519	906.64	724.219	645.349	673.892	637.678	782.905	708.092	708.478	914.062	1171.5	742.023	825.392	867.854	1031.44	802.496
ENSRNOT00000106588	Sgsm1	0.0134	0.1403	0.6537	1.5732	290.168	184.441	229.124	147.414	174.757	196.744	159.622	166.065	217.193	510.214	176.58	224.386	134.784	255.83	438.311
ENSRNOT00000018146	Plcl2	0.0135	0.1406	0.2431	1.1835	1064.74	899.621	966.523	852.895	831.956	934.873	768.414	1016.04	927.444	1226.69	992.902	960.975	1034.64	1088.29	1085.3
ENSRNOT00000064951	Pds5b	0.0136	0.1412	0.2344	1.1764	3370.68	2865.25	3239.75	3081.21	2864.9	2854.82	2349.79	2921.37	2747.33	3717.15	2790.55	3604.45	3322.09	3442.54	3346.15
ENSRNOT00000046381	Lmtk2	0.0136	0.1412	0.3309	1.2578	2547.53	2025.44	2143.16	1696.58	1932.56	2232.03	1876.49	2153.93	2143.11	3729.81	1917.3	2511.85	2234.12	2352.21	2538.82
ENSRNOT00000021144	Loxl4	0.0136	0.1416	-0.973	-1.9629	44.0313	86.43	77.0417	85.5527	68.7875	127.544	83.5233	71.7322	91.6121	60.6106	29.9125	49.1588	80.4825	39.5927	4.8343
ENSRNOT00000109562	Puf60	0.0137	0.1417	-0.243	-1.1835	3346.44	3960.36	3465.87	4275	4012.91	3891.46	3832.79	4867.96	3377.3	2968.11	3675.38	3240.51	3435.54	3181.63	3577.39
ENSRNOT00000045987	Ror1	0.0137	0.1417	-0.8157	-1.7601	61	107.366	156.084	136.884	124.561	94.9798	120.645	61.9059	56.6142	69.6569	77.1936	70.5666	91.1489	33.5015	24.1716
ENSRNOT00000101849	Syngr3	0.0137	0.1417	0.8506	1.8032	294.274	163.191	200.108	127.671	145.011	217.097	102.084	110.055	240.868	654.051	120.615	233.901	140.602	164.462	451.203
ENSRNOT00000003605	Lamc1	0.0137	0.1422	-0.2696	-1.2054	3810.89	4593.8	4406.38	5087.1	4658.03	4450.48	4741.34	3585.63	5229.1	4000.3	3561.52	3678.98	4811.5	3424.26	3389.66
ENSRNOT00000056570	Grm7	0.0138	0.1423	1.5464	2.9209	176.545	60.4426	138.075	39.4859	46.478	66.4859	39.9056	21.6179	71.0251	560.874	66.5795	111.004	24.2417	116.748	179.675
ENSRNOT00000000657	Nt5dc1	0.0138	0.1423	-0.865	-1.8213	122.002	222.204	250.135	185.584	145.011	103.121	121.573	263.346	485.853	195.401	201.668	103.075	105.694	61.9271	64.4575
ENSRNOT00000018058	Rgs7bp	0.0138	0.1423	1.0369	2.0519	198.841	96.9065	172.093	142.149	63.2101	97.6935	63.1065	47.1664	93.6708	582.585	85.8778	193.464	85.3309	76.1399	169.201
ENSRNOT00000013801	Spag1	0.0138	0.1423	-0.4615	-1.377	299.796	412.814	370.2	651.517	449.907	373.135	338.733	328.199	380.859	281.342	390.792	358.383	307.385	250.754	210.293
ENSRNOT00000026778	Paf1	0.0138	0.1425	-0.3429	-1.2683	2455.02	3113.64	3401.84	3431.32	3180.96	3164.18	2942.8	3387.14	2288.24	2202.79	3217.04	2932.08	1760.92	2077.1	2538.82
ENSRNOT00000073971	Arhgef10	0.0138	0.1427	-0.3471	-1.272	986.7	1255.09	1497.81	1146.41	1438.96	1093.62	1383.7	908.935	1313.45	1115.42	1071.06	776.233	847.491	1222.3	889.514
ENSRNOT00000118638	Ston1	0.0139	0.1428	-0.3514	-1.2758	723.316	922.783	923.499	1102.97	941.645	873.814	885.347	750.732	983.029	774.368	834.655	719.145	799.007	775.612	439.117
ENSRNOT00000073330	Apod	0.0139	0.1428	0.7113	1.6373	105.661	64.5327	84.0454	57.9126	105.97	71.9133	40.8336	34.3922	56.6142	124.84	146.668	95.146	62.0588	96.4439	108.772
ENSRNOT00000092887	Camta1	0.0139	0.1428	0.327	1.2544	3571.61	2847.35	2950.6	2833.77	2322.04	3336.5	2085.3	3380.26	3026.29	3729.81	3240.2	3441.11	2773.25	3731.87	4512.03
ENSRNOT00000002510	Mcm4	0.0139	0.1428	0.2872	1.2203	1843.3	1510.58	1590.29	1923.1	1376.33	1456.15	1199.43	1672.33	1360.6	1689.31	1740.37	2050.57	2135.74	1765.48	1678.25
ENSRNOT00000027244	Nme5	0.0139	0.1428	-0.4953	-1.4096	132.951	187.408	172.093	243.496	207.292	218.454	154.982	128.725	189.4	144.742	179.475	119.725	133.814	134.006	87.0177
ENSRNOT00000033627	Nnt	0.0139	0.1428	-0.2427	-1.1832	1443.21	1707.57	1548.84	1750.54	1745.71	1819.54	1736.36	1706.83	1646.96	1237.54	1417.47	1435.12	1831.71	1439.55	1299.62
ENSRNOT00000000313	Scarf2	0.0139	0.1428	-0.5827	-1.4977	170.029	254.651	244.132	251.393	290.952	188.603	319.245	217.162	269.69	87.7496	115.79	175.227	255.023	252.784	134.555
ENSRNOT00000080517	Dock11	0.014	0.1432	0.2367	1.1783	1819.72	1544.35	1665.9	1618.92	1429.66	1533.25	1425.46	1572.21	1566.67	1430.23	1977.12	1871.21	1969.4	1985.73	1686.37
ENSRNOT00000112368	Ankrd28	0.014	0.1434	0.1597	1.1171	2182.63	1953.92	1903.03	1955.87	1972.53	2016.29	1868.14	1976.07	1987.67	2109.61	2081.33	2114.62	2212.79	2223.28	2353.51
ENSRNOT00000118785	Tbp	0.014	0.1434	0.2785	1.2129	724.385	597.234	673.364	600.185	531.708	525.103	678.395	551.257	618.639	682.095	711.146	904.68	688.465	670.031	688.084
ENSRNOG00000054355	AC128212.1	0.0141	0.1436	0.4299	1.3471	490.077	363.794	343.186	377.748	366.012	337.857	407.408	356.696	357.184	440.557	274.037	532.818	688.465	595.921	409.305
ENSRNOT00000061047	Pcp4	0.0141	0.1436	0.75	1.6818	230.272	136.917	130.07	171.105	170.11	137.042	136.421	109.072	104.994	568.111	198.773	145.098	197.813	118.778	153.087
ENSRNOT00000017648	Pus3	0.0141	0.1436	0.4657	1.381	220.138	159.407	136.074	144.782	142.223	161.466	167.975	156.239	206.899	260.535	133.159	248.965	247.266	172.584	257.024
ENSRNOT00000077041	Tdg	0.0141	0.1436	0.2834	1.217	2860.32	2350.26	2327.26	2259.91	2454.97	2415.2	1965.58	2934.14	2094.73	2314.96	2560.9	3109.69	3448.14	3022.25	2706.41
ENSRNOT00000102650	---	0.0141	0.1438	0.5497	1.4637	196.307	134.112	146.079	142.149	145.941	135.685	124.357	86.4717	158.52	210.78	173.686	119.725	322.9	161.417	190.15
ENSRNOT00000092573	Nrxn3	0.0142	0.1438	0.3485	1.2732	3707.07	2911.63	2714.47	2944.33	2583.25	2982.37	1984.14	4125.09	3048.93	2954.54	3536.43	4147.57	3295.91	4219.16	4088.22
ENSRNOT00000114946	Rae1	0.0141	0.1438	0.3706	1.2929	547.508	423.488	325.176	325.1	503.822	435.55	574.455	372.418	425.121	473.124	553.864	605.763	626.406	479.174	546.278
ENSRNOT00000100584	Aco2	0.0142	0.1439	0.24	1.181	3661.78	3100.64	2876.56	2993.03	2889.07	3352.79	3157.18	2898.77	3538.9	3766.9	2940.11	3818.53	3875.77	4231.35	3338.9
ENSRNOT00000044810	Dmtf1	0.0142	0.1439	0.2694	1.2053	1179.73	978.772	1128.61	1008.21	976.038	891.453	801.823	1119.22	925.385	1318.05	1110.62	1228.97	1001.67	1309.61	1109.48
ENSRNOT00000104247	Pkdcc	0.0142	0.1439	-0.4677	-1.3829	459.721	635.755	535.289	533.059	621.876	565.808	950.309	598.423	643.343	390.802	703.426	423.4	537.197	421.307	283.613
ENSRNOT00000072210	Sgk3	0.0142	0.1439	-0.5573	-1.4715	259.696	382.146	417.226	480.411	341.149	339.214	488.147	239.762	369.536	355.522	202.633	274.338	396.595	170.553	158.727
ENSRNOT00000103597	Plekhf2	0.0142	0.1441	-0.2438	-1.1841	1220.46	1445.13	1711.93	1512.31	1415.72	1359.57	1466.3	1317.71	1331.98	1077.42	1444.48	1245.62	1153.91	1280.17	1122.37
ENSRNOT00000101697	Chd5	0.0143	0.1442	0.5272	1.4411	2220.99	1541.19	1663.9	1253.02	1568.17	1945.73	1336.37	1502.45	1519.32	3797.66	1333.52	2128.1	1229.54	1673.05	3162.45
ENSRNOT00000026303	Egr1	0.0143	0.1443	0.7649	1.6993	234.834	138.198	193.104	102.663	88.3082	257.802	105.796	82.5412	138.962	464.983	171.756	119.725	181.328	222.328	248.967
ENSRNOT00000083146	Bcl11a	0.0143	0.1444	0.3878	1.3084	4140.71	3164.71	3669.98	2820.61	2856.54	3812.76	2090.87	4006.19	2897.62	5506.51	3296.17	4117.44	3204.76	3799.89	4918.11
ENSRNOT00000057441	Tgfa	0.0143	0.1447	0.7675	1.7023	409.695	240.667	268.145	277.717	202.644	356.853	139.205	189.648	252.191	723.708	177.545	308.432	255.023	213.192	779.13
ENSRNOT00000097393	Kcna6	0.0144	0.1448	0.8318	1.7799	315.147	177.057	254.137	132.936	155.237	252.375	82.5952	163.117	199.694	575.348	135.089	206.15	143.511	238.572	591.398
ENSRNOT00000000018	Steap1	0.0144	0.1448	-0.7345	-1.6638	80.9796	134.734	106.057	239.548	167.321	101.764	141.062	63.8711	124.551	71.4662	68.5093	61.8449	150.299	69.0335	65.2633
ENSRNOT00000103882	Yipf3	0.0144	0.1448	-0.3052	-1.2356	737.101	910.772	758.41	818.674	962.095	823.61	1019.91	1136.91	852.301	588.013	831.761	705.666	821.31	794.9	682.444
ENSRNOT00000007197	Csrnp3	0.0144	0.1449	0.5687	1.4832	906.828	611.419	821.444	621.244	366.247	754.411	426.897	616.111	675.253	1478.17	672.549	853.143	483.865	709.624	1242.42
ENSRNOT00000001849	Gpc2	0.0144	0.1449	0.3397	1.2655	915.574	723.488	653.353	572.545	779.901	869.744	638.489	768.419	782.306	848.548	748.778	715.974	980.336	1133.98	1066.77
ENSRNOT00000023601	Ryr2	0.0144	0.1449	1.8928	3.7135	452.136	121.754	335.181	68.4422	103.181	66.4859	18.5607	91.3849	168.813	1694.38	57.8952	450.358	109.573	211.161	189.344
ENSRNOT00000105128	Aldh9a1	0.0145	0.145	-0.2216	-1.166	1618.96	1887.7	1884.02	2011.15	1919.54	1677.07	1991.57	1696.02	2032.97	1407.61	1846.86	1554.05	1553.41	1737	1616.27
ENSRNOT00000028907	Cavin2	0.0145	0.145	-0.4155	-1.3337	578.115	771.053	573.31	984.515	899.814	830.395	772.126	598.423	741.132	672.144	673.514	646.2	652.587	462.93	361.768
ENSRNOT00000118990	Eif3i	0.0145	0.1455	-0.4992	-1.4134	738.294	1043.54	998.54	1382.01	957.447	909.092	897.411	1461.18	699.958	593.441	1292.99	603.384	584.711	583.739	771.879
ENSRNOT00000026335	Med11	0.0145	0.1456	0.3972	1.317	242.772	184.34	164.089	135.568	226.813	225.238	173.543	188.666	176.019	226.159	216.142	242.622	263.75	303.544	205.458
ENSRNOT00000114744	Ccp110	0.0146	0.1457	0.2059	1.1534	1677.37	1454.32	1393.75	1711.05	1359.02	1568.52	1323.38	1380.6	1452.41	1668.15	1630.71	1760.99	1630.98	1764.41	1609.02
ENSRNOT00000025183	Crabp2	0.0146	0.1457	-0.6087	-1.5249	163.116	248.74	242.131	315.887	238.897	196.744	297.9	130.69	319.098	259.63	110.001	153.819	220.115	116.748	118.441
ENSRNOT00000013116	Cyp7b1	0.0147	0.1457	-0.378	-1.2996	307.507	399.622	494.267	361.954	337.43	320.218	534.549	330.165	415.857	284.96	366.669	332.218	309.324	273.088	278.779
ENSRNOT00000015113	Itga9	0.0146	0.1457	-0.5327	-1.4466	144.32	208.779	243.131	160.576	197.067	172.32	191.176	181.787	313.952	141.123	151.492	139.547	214.297	135.021	85.4062
ENSRNOT00000114100	Map3k1	0.0146	0.1457	0.2804	1.2145	998.329	821.997	734.397	881.851	884.012	862.959	781.407	794.95	816.274	1004.15	886.761	759.582	1023	1215.19	1103.03
ENSRNOT00000018553	Minar1	0.0146	0.1457	-0.431	-1.3482	916.934	1236.18	1712.93	931.867	1247.47	857.532	1470.94	1032.75	1395.8	758.989	1301.68	896.751	771.857	1050.73	722.73
ENSRNOT00000097083	Mrpl23	0.0146	0.1457	0.4319	1.349	224.446	166.383	116.063	193.481	200.785	188.603	161.478	146.412	159.549	215.303	171.756	237.072	299.628	206.085	216.738
ENSRNOT00000068739	Prkacb	0.0147	0.1457	0.2137	1.1596	5230.42	4510.41	4669.69	4284.24	4336.35	4527.3	4628.94	4413.53	4711.86	5626.44	5059.43	5251.16	4511.71	4646.5	6283.62
ENSRNOT00000065386	Tiam2	0.0146	0.1457	0.3659	1.2886	6493.16	5038.75	4882.64	5293.74	4193.25	5442.34	3458.79	7226.28	4776.18	4483.37	6350.14	7355.58	6839.08	7101.31	6829.28
ENSRNOT00000031267	Mfsd6	0.0147	0.1461	0.3926	1.3128	765.501	583.116	610.33	552.802	523.342	587.518	464.946	742.87	600.111	1172.41	707.286	751.654	550.772	692.365	717.896
ENSRNOT00000119350	Tmed5	0.0148	0.1466	-0.3114	-1.241	605.506	751.404	687.372	863.424	834.745	648.576	723.868	649.52	852.301	600.678	630.092	611.313	770.887	494.402	526.135
ENSRNOT00000102495	Aste1	0.0148	0.147	-0.6001	-1.5159	64.9389	98.439	112.061	121.09	62.2805	61.0584	144.774	92.3675	94.7002	78.7033	71.404	62.6378	55.2711	57.8663	63.6518
ENSRNOT00000102871	Tspyl1	0.0148	0.147	0.3168	1.2455	1966.59	1578.91	1826.99	1663.67	1274.43	1423.34	1673.25	1371.76	1818.86	2390.05	1998.35	2151.09	1483.59	1630.41	2144.02
ENSRNOT00000118245	Aldh1l2	0.0149	0.1471	0.4651	1.3804	543.102	393.433	385.208	386.962	295.6	381.276	305.324	576.806	423.063	583.49	545.18	607.349	286.052	571.557	663.913
ENSRNOT00000080429	Dll1	0.0149	0.1471	0.2802	1.2144	650.882	535.978	432.234	522.53	517.765	613.298	545.685	623.972	498.205	584.394	638.777	643.821	604.104	768.505	666.33
ENSRNOT00000066028	Ctsa	0.0149	0.1474	-0.2096	-1.1563	1045.39	1208.83	1147.62	1162.2	1198.2	1221.17	1388.34	1219.45	1123.02	1034.9	945.621	1037.88	1178.15	1045.65	1030.51
ENSRNOT00000086215	Gprin2	0.0149	0.1474	0.5252	1.4391	137.357	95.4454	92.0498	107.928	113.406	115.333	70.5308	72.7148	97.7882	196.306	112.896	103.075	114.421	158.371	139.389
ENSRNOT00000016499	S100a16	0.0149	0.1475	-0.3305	-1.2575	1021.15	1284.06	1221.66	1255.65	1557.94	1154.68	1148.91	1424.82	1222.87	679.381	1227.38	956.217	1238.27	1045.65	981.366
ENSRNOT00000012455	Fuca1	0.015	0.1477	-0.3445	-1.2697	987.179	1253.4	983.532	1058.22	1386.9	1204.89	1538.68	1149.68	1449.32	925.442	871.322	968.111	1390.51	917.739	850.839
ENSRNOT00000027042	Lrig2	0.015	0.1477	0.2405	1.1814	1280.39	1083.81	944.511	973.985	987.193	1203.53	1268.63	1059.28	1149.78	1239.35	1202.29	1316.19	1181.06	1420.26	1322.99
ENSRNOT00000088364	Pip5k1c	0.015	0.1478	0.3022	1.233	3259.73	2643.78	2821.53	2369.15	2507.95	3001.36	2437.02	2611.84	2758.66	4541.27	2530.98	3211.97	2726.71	3137.98	3408.19
ENSRNOT00000054776	RGD1560242	0.0151	0.1482	-1.1037	-2.149	40.8763	87.8448	103.056	213.224	103.181	51.5605	20.4168	64.8538	59.7023	45.2318	66.5795	54.709	38.7868	9.1368	30.6173
ENSRNOT00000013881	Nol4l	0.0151	0.1487	0.4682	1.3833	1725.17	1247.1	1444.78	1131.93	1108.97	1312.08	975.366	1248.93	1508	2969.92	1030.53	1680.12	1246.99	1438.54	1983.68
ENSRNOT00000060690	Cbarp	0.0152	0.1491	0.2842	1.2177	1873.45	1538.53	1331.72	1226.69	1620.22	1816.83	1564.67	1583.02	1626.37	2192.84	1589.22	1637.3	1710.5	1950.2	2160.13
ENSRNOT00000104376	Lingo2	0.0152	0.1493	0.602	1.5178	202.137	133.177	122.066	138.201	145.011	162.822	103.94	88.437	172.931	254.203	137.019	241.829	140.602	124.869	312.619
ENSRNOT00000095609	Dyrk1b	0.0153	0.1499	-0.3891	-1.3096	532.934	697.911	772.418	569.913	555.877	723.203	714.588	926.623	621.727	387.184	448.688	536.782	680.708	665.97	479.403
ENSRNOT00000027417	Ina	0.0153	0.1499	0.6867	1.6096	2483.06	1542.62	1761.95	1354.37	1567.24	1785.62	752.638	1427.77	2149.28	4162.23	1575.71	1890.23	1704.68	2193.84	3371.13
ENSRNOT00000104618	Cfl1	0.0154	0.1502	0.2019	1.1502	17235	14984.5	16391.9	16177.4	14279.9	14578	14149.8	15421.4	13895.2	19846.8	16371.8	18420.3	15326.6	15770.1	17671.8
ENSRNOT00000107426	Lpp	0.0154	0.1502	-0.4153	-1.3336	351.72	469.06	446.241	484.36	403.429	458.617	567.03	333.113	590.847	404.372	327.108	420.228	423.745	300.499	234.464
ENSRNOT00000008106	Sostdc1	0.0154	0.1502	-0.8064	-1.7489	1531.11	2677.75	2359.28	3960.43	2853.75	2458.62	3053.24	1192.92	2866.74	1937.73	1467.64	1527.09	2554.11	1154.28	546.278
ENSRNOT00000070868	Gatc	0.0154	0.1503	0.3567	1.2805	392.135	306.233	354.192	284.298	281.657	299.865	289.547	290.859	342.773	361.854	297.195	320.325	511.016	443.642	419.78
ENSRNOT00000111419	Tns1	0.0154	0.1503	-0.3157	-1.2446	845.994	1052.95	913.494	1088.49	1164.74	1014.93	1141.48	848.012	1199.19	948.962	708.251	755.618	1004.58	983.727	676.804
ENSRNOT00000042619	AABR07062466.1	0.0154	0.1503	0.5964	1.5119	329.05	217.636	281.776	245.327	169.857	182.748	268.615	118.458	256.623	175.088	422.906	257.492	261.756	343.465	513.355
ENSRNOT00000028740	Ecm1	0.0154	0.1503	-0.6025	-1.5183	95.5773	145.119	124.067	157.944	153.377	160.109	136.421	117.916	166.755	71.4662	48.246	67.3951	149.329	115.733	121.664
ENSRNOT00000007994	Gdap1	0.0155	0.1503	0.4973	1.4116	910.875	645.284	837.453	694.951	552.159	696.066	384.207	716.339	637.167	1567.73	724.655	792.883	660.345	680.183	1038.57
ENSRNOT00000119036	Harbi1	0.0154	0.1503	-0.6001	-1.5158	118.842	180.141	177.096	143.465	191.489	109.905	223.657	280.05	132.786	97.7006	119.65	133.204	82.4219	94.4135	184.51
ENSRNOT00000120063	Usp8	0.0155	0.1503	-0.2921	-1.2244	2543.73	3114.67	3503.89	3784.06	3000.62	2824.97	2837.94	3115.93	2737.04	2641.54	3244.06	2517.41	2020.79	2132.93	2704.8
ENSRNOT00000071777	AABR07018273.2	0.0155	0.1504	-0.5477	-1.4618	84.677	123.778	126.416	131.942	115.628	111.873	105.796	141.678	133.141	78.7033	101.012	41.2299	81.3008	118.507	88.6291
ENSRNOT00000021792	Dmrt3	0.0155	0.1508	-0.6963	-1.6203	90.5659	146.744	167.09	134.252	131.998	103.121	180.967	154.273	154.402	68.7523	76.2286	53.9161	194.904	98.4742	52.3717
ENSRNOT00000094350	Sox6	0.0155	0.1508	-0.2824	-1.2163	1251.27	1521.87	1542.83	1730.8	1569.1	1354.14	1435.67	1701.92	1318.6	996.908	1430.01	1245.62	1045.3	1473.05	1317.35
ENSRNOT00000082893	H2az2	0.0156	0.1508	0.4561	1.3718	660.071	481.163	422.55	475.008	583.559	477.521	579.876	481.838	346.98	422.685	454.875	632.087	1004.78	700.219	746.027
ENSRNOT00000111052	Trpm7	0.0156	0.1508	-0.2451	-1.1852	1872.18	2218.87	2195.19	2571.85	2227.23	2084.13	2192.95	2165.72	2096.78	1828.27	2371.77	1708.66	1741.53	1612.14	1970.79
ENSRNOT00000089242	Bbof1	0.0156	0.151	-0.4616	-1.3771	441.98	608.657	611.331	930.55	616.298	432.836	602.296	520.795	547.614	522.879	664.83	419.435	332.597	368.517	344.042
ENSRNOT00000010333	Col27a1	0.0156	0.1512	-0.4511	-1.367	231.212	316.077	235.127	326.417	309.544	302.578	472.371	267.276	298.511	244.252	297.195	238.658	225.933	235.526	146.641
ENSRNOT00000051843	Orc2	0.0157	0.1513	-0.2885	-1.2214	726.447	887.255	827.447	1095.07	772.465	816.826	856.578	1036.68	808.039	649.528	794.129	727.074	611.861	842.615	734.01
ENSRNOT00000023972	AABR07012795.1	0.0157	0.1517	-0.2782	-1.2127	1725.12	2092.09	2173.78	2520.36	2095.49	2001.95	1964.08	2106.47	1784.88	1592.75	2292.62	1705.17	1731.99	1492.55	1536.5
ENSRNOT00000102785	Fgd3	0.0157	0.1517	0.5355	1.4494	363.981	251.123	184.1	169.789	264.925	291.724	253.354	339.008	254.249	364.568	157.282	369.484	398.534	433.49	460.066
ENSRNOT00000081351	Olfml1	0.0157	0.1517	-0.3775	-1.2991	628.467	816.44	857.464	812.093	948.151	636.365	894.627	663.277	900.681	589.822	715.005	685.844	728.222	681.198	372.242
ENSRNOT00000102681	Pdk2	0.0158	0.1519	-0.3207	-1.2489	1016.79	1269.92	1419.77	1399.12	1181.47	1131.62	1535.9	1135.92	1084.93	784.319	1311.33	995.862	1086.03	1074.08	850.839
ENSRNOT00000090080	Ddr1	0.0158	0.1521	-0.3217	-1.2498	3966.39	4957.13	4215.28	4018.35	5761.41	5112.63	5814.15	5357.31	4417.97	2866.79	4128.89	3781.26	4925.92	4646.56	3450.9
ENSRNOT00000101272	Nbl1	0.0158	0.1521	-0.2374	-1.1788	1143.11	1347.55	1247.67	1321.46	1481.72	1208.96	1453.31	1464.12	1251.69	951.676	1191.68	1274.96	1228.57	1157.33	1054.69
ENSRNOT00000013841	Sem1	0.0158	0.1521	0.2462	1.1861	1607.44	1355.27	1405.76	1491.25	1488.23	1150.61	1495.07	1217.48	1236.25	1660.01	1567.99	1669.81	1816.19	1340.06	1589.68
ENSRNOT00000046179	AABR07068536.1	0.0159	0.1524	-0.6585	-1.5785	193.574	305.553	126.868	244.716	339.68	384.687	313.931	449.699	279.359	171.518	154.45	106.329	353.935	205.18	170.979
ENSRNOT00000055877	Adamts17	0.0159	0.1524	-0.3609	-1.2842	262.28	336.816	324.175	339.579	375.542	308.006	376.783	318.373	313.952	332.906	239.3	322.704	226.903	258.876	192.567
ENSRNOT00000008492	Aurkb	0.0159	0.1524	-0.3816	-1.3028	1141.18	1486.77	1317.71	2025.63	1789.4	1383.99	1115.5	1664.58	1112.73	1010.48	1574.75	995.862	1159.72	1115.7	991.84
ENSRNOT00000105685	Mtmr7	0.0159	0.1524	0.4268	1.3442	284.711	211.802	253.137	200.062	151.518	233.379	232.937	182.77	229.545	388.089	201.668	310.81	237.569	279.18	290.059
ENSRNOT00000113642	Itpripl1	0.0159	0.1525	-0.5137	-1.4277	487.038	695.347	414.224	750.232	720.409	686.568	1008.78	576.806	710.251	626.912	400.442	417.057	740.827	460.9	277.167
ENSRNOT00000017190	Gucy1a1	0.016	0.1529	0.7851	1.7232	1324.34	768.524	1008.55	640.987	575.398	838.536	578.167	809.69	928.473	1592.16	774.83	1050.57	739.858	893.375	2894.14
ENSRNOT00000026496	Coro1a	0.016	0.1529	0.5332	1.4471	453.151	313.138	234.127	192.165	293.741	398.915	325.741	396.984	349.979	771.654	319.388	302.089	473.199	455.824	397.22
ENSRNOT00000104290	---	0.016	0.1531	0.5021	1.4163	298.135	210.508	200.108	227.702	198.926	213.026	177.255	234.849	222.339	194.497	171.756	380.584	388.837	406.079	247.356
ENSRNOT00000002366	Bdh1	0.0161	0.1534	0.5856	1.5007	400.119	266.624	296.16	238.231	270.502	225.238	245.002	246.641	343.803	837.692	313.599	377.413	343.263	217.252	311.008
ENSRNOT00000022865	Sfmbt1	0.0162	0.1542	0.2313	1.1739	935.589	797.008	764.413	704.165	827.309	867.03	858.434	794.95	761.719	932.679	860.708	1117.17	887.247	884.238	928.994
ENSRNOT00000117501	Slc6a6	0.0162	0.1543	0.4102	1.3289	1482.52	1115.63	1233.67	931.867	865.421	1240.16	1268.63	975.754	1293.89	2269.73	1177.2	1523.92	1103.48	1104.54	1714.57
ENSRNOT00000055970	Chd4	0.0162	0.1545	-0.2256	-1.1692	13367.1	15629.2	14736	15454.8	15839.7	16960.7	15463.9	18398.8	12551.9	11341.4	13949.8	13833.4	13275.7	13820.9	13980.8
ENSRNOT00000064946	Eya1	0.0163	0.1545	-0.3624	-1.2855	322.634	414.755	471.255	373.8	497.315	451.832	367.502	385.192	356.155	363.663	312.634	293.367	355.869	389.836	222.378
ENSRNOT00000066855	Stac2	0.0163	0.1545	0.8349	1.7837	92.873	52.0665	23.0124	34.2211	80.8717	90.9092	47.3299	38.3227	50.4381	132.981	76.2286	38.8513	107.633	83.2463	118.441
ENSRNOT00000065775	Tmeff1	0.0163	0.1545	0.3211	1.2493	2654.49	2124.78	2612.41	2091.44	1860.05	2113.98	1668.61	2217.8	2309.86	3392.38	2542.56	2525.33	2042.12	2250.69	3172.12
ENSRNOT00000081280	Cyfip2	0.0163	0.1547	0.2981	1.2295	5724.28	4655.82	4655.52	4572.46	4104.94	5054.28	4268.97	4893.51	5042.78	8135.39	4688.54	5806.29	4681.56	5093.25	5938.96
ENSRNOT00000067566	Mob3c	0.0163	0.1549	-0.492	-1.4064	103.882	146.095	111.06	155.311	112.477	142.47	180.039	167.048	154.402	139.314	93.5972	76.9097	102.785	127.915	83.7948
ENSRNOT00000025031	AABR07026797.1	0.0163	0.155	-0.4966	-1.4109	401.643	566.688	644.361	666.454	582.965	588.582	439.22	746.209	299.989	329.401	623.683	412.501	306.579	422.493	315.829
ENSRNOT00000108154	Rpgr	0.0164	0.1551	-0.3728	-1.2949	562.144	727.914	593.046	883.585	833.196	570.606	855.288	599.104	759.824	673.142	604.589	644.287	548.049	383.223	518.488
ENSRNOT00000088441	Tec	0.0164	0.1558	-0.6306	-1.5482	77.9703	120.715	142.077	135.568	102.252	88.1955	136.421	80.5759	159.549	85.0357	79.1234	103.868	105.694	40.6079	53.1775
ENSRNOT00000086352	Col5a1	0.0165	0.156	-0.4866	-1.4011	557.121	780.58	760.411	652.833	913.758	584.804	1065.39	609.232	874.947	845.834	428.424	589.112	594.407	589.83	295.699
ENSRNOT00000015440	Echdc1	0.0165	0.1563	-0.236	-1.1777	955.59	1125.42	1035.56	1228.01	1028.09	982.362	1292.75	1240.08	1069.49	944.439	1036.32	910.23	943.488	867.995	1030.51
ENSRNOT00000112932	Ttc28	0.0165	0.1563	-0.1973	-1.1465	6456.48	7402.52	7005.79	6367.76	7668.87	8681.15	7465.13	7775.57	6854.44	6211.23	6234.35	6588.07	6191.34	6881.02	6632.68
ENSRNOT00000085703	Epn2	0.0166	0.1568	0.2628	1.1998	1315.62	1096.53	1159.63	1025.32	933.279	1134.33	1071.88	1089.74	1261.98	1461.89	1104.83	1092.59	1437.05	1487.27	1311.71
ENSRNOT00000097375	Stum	0.0166	0.1569	2.0877	4.2506	487.293	114.64	237.128	107.928	58.5623	85.4818	26.9131	36.3574	250.132	2155.75	37.6319	333.804	71.7555	105.581	219.156
ENSRNOT00000092546	Septin6	0.0168	0.1581	0.2721	1.2076	1678.67	1390.12	1358.73	1438.6	1200.99	1411.13	1091.37	1645.91	1586.23	1799.32	1764.84	1659.51	1451.59	1495.39	1899.89
ENSRNOT00000075793	Ctdspl	0.0168	0.1584	-0.2931	-1.2253	428.267	524.74	488.264	505.419	573.539	497.965	479.795	519.813	607.316	536.449	378.248	402.785	409.2	478.158	365.796
ENSRNOT00000119013	---	0.0169	0.1589	-0.6096	-1.5259	148.555	226.676	207.279	214.34	361.829	204.899	129.742	334.262	133.56	131.387	225.563	143.481	128.606	110.022	152.225
ENSRNOT00000080999	Ctnna2	0.0169	0.1589	0.2322	1.1746	2889.54	2460.02	2110.14	2558.68	2409.42	2546.82	2177.17	2822.12	2598.08	3128.23	2532.91	2919.4	2523.08	3165.39	3067.37
ENSRNOT00000089060	Ddn	0.0169	0.1589	1.6089	3.0501	310.822	101.906	190.103	68.4422	44.6189	169.607	28.7691	62.8885	149.256	784.319	74.2988	306.053	77.5735	63.9575	558.363
ENSRNOT00000074347	Hpcal4	0.0169	0.159	1.3061	2.4727	397.389	160.714	254.137	98.7147	171.969	156.038	82.5952	62.8885	298.511	1029.47	150.527	222.007	137.693	222.328	622.015
ENSRNOT00000086380	Tspan17	0.0169	0.159	1.0945	2.1353	110.363	51.6841	63.0341	51.3316	65.0692	31.2076	12.9925	20.6353	117.346	265.058	113.861	38.8513	73.6949	78.1703	92.6577
ENSRNOT00000105534	Arap1	0.017	0.1591	-0.2912	-1.2236	979.07	1198.02	1113.6	1041.11	1355.3	1118.05	1388.34	1380.6	985.087	813.267	1077.82	950.667	1089.91	1099.46	845.199
ENSRNOT00000101371	Ate1	0.017	0.1591	0.2053	1.1529	1600.65	1388.32	1348.73	1429.39	1277.22	1298.51	1417.11	1482.79	1463.73	1830.98	1489.84	1742.76	1492.32	1497.42	1548.59
ENSRNOT00000108350	Ppfia4	0.017	0.1591	0.9794	1.9717	462.04	234.34	250.135	251.393	229.601	284.939	178.183	175.891	270.719	1331.62	253.774	260.066	265.689	258.876	402.054
ENSRNOT00000007112	Rapgef5	0.017	0.1591	0.4246	1.3422	1709.59	1273.74	1628.88	1353.05	932.349	1426.05	980.935	1301.99	1294.92	1468.22	1726.24	1635.72	1167.48	1462.9	2795.04
ENSRNOT00000096526	Stimate	0.017	0.1591	-0.3288	-1.2559	193.271	242.738	203.11	242.18	258.418	249.661	257.994	265.311	222.339	205.352	203.598	229.936	165.813	181.721	172.424
ENSRNOT00000013516	Tgfb3	0.017	0.1592	-0.4451	-1.3614	135.375	184.296	204.11	193.481	158.025	195.387	204.168	172.943	162.637	96.796	190.089	139.547	161.935	102.535	121.664
ENSRNOT00000013225	Pip4p1	0.0171	0.1593	-0.3606	-1.284	291.484	374.266	380.206	325.1	328.135	419.268	399.056	358.661	409.681	372.71	313.599	198.221	309.324	248.724	306.979
ENSRNOT00000030074	Sema5b	0.0171	0.1596	-0.3068	-1.2369	1436.33	1776.62	1832.99	1504.41	1677.86	1624.15	2129.84	2013.41	1650.05	985.148	1572.82	1709.46	1479.72	1539.04	1331.85
ENSRNOT00000039827	Znf454	0.0171	0.1596	-0.3386	-1.2645	299.959	379.297	468.597	310.622	345.796	397.558	294.188	445.133	392.587	325.669	332.897	318.739	270.538	262.936	288.447
ENSRNOT00000072915	Mef2a	0.0172	0.1598	0.3501	1.2747	907.107	711.648	689.373	735.753	712.973	784.262	838.017	464.785	757.601	1040.33	638.777	955.425	824.219	940.074	1042.6
ENSRNOT00000111164	Dpysl2	0.0172	0.1603	0.2346	1.1766	36202.4	30770	28167.2	26963.6	29879.8	33726	30084.2	32951.6	33617.5	40911.2	28316.5	34921.8	34454.3	40229.3	38381.2
ENSRNOT00000013114	Mrpl10	0.0172	0.1603	-0.2761	-1.2109	559.765	677.808	600.325	713.378	661.847	689.282	595.799	868.648	616.58	547.304	616.584	506.653	619.619	519.782	549.5
ENSRNOT00000018599	Nefl	0.0172	0.1603	2.1567	4.4588	705.49	158.223	272.147	64.4936	110.618	150.611	13.9205	52.0795	443.65	2875.84	102.281	237.072	95.9973	116.748	804.913
ENSRNOT00000009900	Plxna2	0.0173	0.1605	0.2204	1.1651	11534.6	9900.15	10354.6	8792.19	9457.35	11595.7	8546.29	10944.6	9613.09	10999.5	10881.4	11167	10715.8	12342.8	13100.2
ENSRNOT00000073967	Nrn1	0.0173	0.1606	-0.3957	-1.3156	485.505	638.734	560.303	588.34	829.168	744.913	607.864	734.027	406.593	511.119	493.074	546.297	496.471	324.864	539.832
ENSRNOT00000023456	Imp3	0.0173	0.1606	0.4647	1.38	592.052	429.026	563.305	444.874	329.064	282.226	544.757	293.807	543.497	740.896	571.232	574.841	631.255	384.76	648.604
ENSRNOT00000066940	Kcnj6	0.0173	0.1606	1.2254	2.3382	427.008	182.621	118.064	139.517	196.137	177.748	129.925	192.596	324.245	1366.9	188.159	378.205	137.693	290.347	200.624
ENSRNOT00000004583	AABR07029195.1	0.0174	0.1608	0.3583	1.2819	3621.09	2824.73	2550.48	2807.68	2910.95	3309.98	2730.77	2487.11	2977.91	3097.26	4159.31	2540.13	4649.34	4715.23	2568.74
ENSRNOT00000107136	Shisa9	0.0174	0.1609	0.8277	1.7748	205.41	115.736	159.086	82.9203	131.068	99.0504	75.171	90.4022	171.901	493.931	91.6674	99.9033	115.391	209.131	222.378
ENSRNOT00000103600	Sphkap	0.0174	0.1609	1.6202	3.0743	389.533	126.708	185.1	117.141	92.956	147.897	30.6252	54.0448	259.396	1281.87	80.0883	370.277	91.1489	118.778	394.802
ENSRNOT00000100697	Slc30a9	0.0174	0.1611	0.1738	1.128	2628.4	2330.07	2238.21	2411.27	2248.61	2257.81	2425.89	2203.06	2526.02	2706.67	2355.37	2517.41	2718.95	2760.32	2712.05
ENSRNOT00000106172	Ndufv2	0.0175	0.1612	0.319	1.2475	670.336	537.353	650.352	534.376	493.597	507.463	582.807	433.341	558.937	789.747	629.128	826.977	650.648	592.876	531.775
ENSRNOT00000015570	Clstn3	0.0175	0.1616	0.5004	1.4146	783.172	553.616	592.32	402.756	607.003	582.09	600.44	530.622	558.937	1493.55	522.021	654.129	519.743	650.742	858.091
ENSRNOT00000004443	Glra2	0.0175	0.1616	0.9466	1.9274	221.921	115.142	178.096	78.9718	95.7447	145.183	45.4738	79.5933	183.224	626.008	82.9831	163.334	157.086	115.733	186.121
ENSRNOT00000017347	Prmt9	0.0175	0.1616	-0.2687	-1.2047	405.929	489.038	470.254	473.831	514.047	435.55	462.162	572.875	492.029	434.225	411.056	437.672	338.415	367.502	444.757
ENSRNOT00000083915	Rims1	0.0175	0.1616	0.5001	1.4143	1235.76	873.74	1024.55	775.239	793.844	898.237	766.558	806.742	1050.97	2461.51	916.674	1152.85	848.461	826.372	1207.77
ENSRNOT00000002727	Atp6v1a	0.0176	0.1618	0.2971	1.2287	2329.48	1895.94	1934.69	1926.08	1696.29	1814.44	1749.16	1831.87	2319.47	3139.38	1739.13	2231.39	2362.48	2086.99	2416.5
ENSRNOT00000030625	Flrt1	0.0176	0.162	0.3125	1.2418	2122.88	1709.49	1669.9	1804.5	1669.49	1981.01	1445.88	1867	1531.67	3060.38	1659.66	1933.05	2075.09	1969.48	2039.28
ENSRNOT00000025548	Ttc13	0.0176	0.162	0.2154	1.161	909.91	783.728	743.402	780.504	839.393	754.411	879.779	711.426	775.1	920.919	880.007	879.308	984.214	981.697	815.388
ENSRNOT00000090428	Fbxl19	0.0177	0.1621	0.3415	1.2671	894.927	706.274	589.875	599.56	708.524	959.581	720.142	587.51	781.302	1089.59	705.46	862.742	753.663	987.666	969.945
ENSRNOT00000075930	AABR07039325.1	0.0177	0.1623	0.5159	1.4299	1119.96	783.255	372.314	661.843	902.671	943.184	1032.12	704.27	866.314	802.8	823.288	1081.45	1896.17	1135.7	981.019
ENSRNOT00000075427	Nkain2	0.0178	0.1632	0.5884	1.5036	578.249	384.573	377.204	422.499	303.037	348.712	324.813	323.286	592.905	913.682	270.177	692.98	437.321	347.198	806.525
ENSRNOT00000115325	Pitpnb	0.0178	0.1632	0.3232	1.2511	1502.59	1201.01	1308.71	1068.75	986.263	1198.1	1416.18	1109.39	1318.6	1480.89	1093.25	1805.4	1790.98	1644.62	1200.52
ENSRNOT00000115360	---	0.0178	0.1633	0.488	1.4025	255.712	182.329	256.139	156.627	147.8	165.536	179.111	180.804	189.4	369.996	152.457	226.765	216.236	320.803	248.161
ENSRNOT00000088576	Prrc2b	0.0179	0.1635	0.2162	1.1617	23355.3	20104.5	19694.6	19057.2	19714.1	22487.1	17864.7	22368.7	19547.3	25143.4	19313.8	23708	21546	23892.7	26525.9
ENSRNOT00000023163	Atp11a	0.0179	0.1637	-0.296	-1.2278	1598.18	1962.18	1777.3	2308	1970.67	1809.98	2168.8	1453.04	2248.68	1795.38	1585.5	1661.13	1811.19	1502.33	1234.37
ENSRNOT00000004621	Rnf150	0.0179	0.1639	0.3686	1.2911	342.352	265.168	272.147	286.931	266.784	265.943	166.119	313.46	286.159	297.625	331.932	317.153	320.961	361.411	424.614
ENSRNOT00000040965	Ccdc177	0.018	0.1641	-0.2678	-1.204	1463.67	1762.2	1770.96	1339.89	2075.71	1705.57	2077.87	1600.71	1759.16	1491.74	1706.94	1316.19	1508.81	1414.17	1345.55
ENSRNOT00000022115	Necab3	0.018	0.1641	-0.3873	-1.3079	598.428	782.707	709.384	608.082	848.689	746.27	793.471	1170.32	600.111	439.653	728.514	533.611	649.678	669.016	571.255
ENSRNOT00000118658	Ptpdc1	0.018	0.1641	-0.5092	-1.4233	115.847	164.886	156.084	196.113	145.011	154.681	115.077	238.78	149.256	113.984	120.615	154.612	135.754	80.2007	89.4348
ENSRNOT00000025808	Sbk1	0.018	0.1641	0.2493	1.1886	9372.28	7885.01	7201.88	6619.15	7816.67	8976.91	7358.4	8872.19	8350.05	8948.63	7644.06	8373.64	10484	10553.9	10230.2
ENSRNOT00000117057	---	0.018	0.1641	0.431	1.3482	742.587	550.807	576.521	579.991	506.785	613.532	389.357	527.212	663.994	1119.46	520.692	765.977	482.266	716.65	849.259
ENSRNOT00000002960	Klf3	0.0181	0.1645	-0.2792	-1.2135	1674.56	2032.09	2459.33	1713.69	1853.54	1815.47	2552.1	1621.34	2204.87	1801.13	1683.78	1598.45	1698.86	1715.69	1550.2
ENSRNOT00000026843	Sipa1l2	0.0181	0.1646	0.2882	1.2212	1856.36	1520.16	1434.78	1320.14	1377.61	1903.67	1510.84	1643.94	1452.41	2494.98	1564.13	1727.69	1727.95	1850.71	1772.58
ENSRNOT00000115817	Nfya	0.0181	0.1647	0.25	1.1892	1651.63	1388.87	1496.81	1180.63	1234.46	1453.19	1223.15	1652.79	1480.2	1724.23	1597.91	1435.12	1549.53	1741.07	1862.02
ENSRNOT00000109113	Rpl8	0.0182	0.1648	0.297	1.2286	726.83	591.592	658.118	515.963	612.785	600.454	577.21	557.855	617.433	874.45	528.097	781.357	821.761	716.633	638.441
ENSRNOT00000017592	Tram2	0.0182	0.1648	-0.6216	-1.5386	71.5954	110.159	127.069	93.4499	128.279	84.125	123.429	78.6106	134.845	38.8993	90.7024	43.6086	76.6039	80.2007	99.9092
ENSRNOT00000108050	Kcna3	0.0182	0.1648	0.3061	1.2364	988.9	799.826	734.397	867.373	786.408	811.399	696.027	953.154	751.425	1039.43	1047.9	1066.43	770.887	772.566	1233.56
ENSRNOT00000022157	Chst15	0.0183	0.1653	0.7259	1.6539	328.216	198.445	193.104	193.481	165.462	221.167	194.888	142.482	278.954	547.304	152.457	226.765	207.509	168.523	665.524
ENSRNOT00000010598	Cinp	0.0183	0.1653	0.3493	1.2739	288.236	226.256	223.121	193.481	224.954	191.316	230.153	254.502	263.513	339.238	234.475	355.212	271.507	256.845	270.722
ENSRNOT00000112044	Arl15	0.0183	0.1655	0.3778	1.2993	572.067	440.273	513.278	446.19	298.389	451.832	412.976	432.358	528.056	813.267	517.197	562.154	479.017	465.976	593.815
ENSRNOT00000005143	Cxcr4	0.0183	0.1655	-0.2499	-1.1891	2149.12	2555.58	2510.36	2240.17	2623.22	2347.36	2966	2308.2	2889.38	1885.26	2548.35	1951.29	2007.22	2062.88	2439.72
ENSRNOT00000046772	AABR07007675.1	0.0184	0.1659	0.5856	1.5007	221.545	147.63	167.535	154.385	98.0763	97.7667	271.729	80.1601	162.425	219.347	253.744	230.48	230.807	227.003	168.244
ENSRNOT00000112655	Tm2d2	0.0184	0.1659	-0.2143	-1.1601	759.723	881.381	884.478	981.882	840.323	792.403	901.123	884.37	885.241	816.886	810.532	789.712	665.193	703.533	771.073
ENSRNOT00000007637	---	0.0185	0.1667	-0.4252	-1.3428	2521.97	3386.47	2734.52	4606.68	3972.79	3670.06	2447.96	4067.04	2208.95	2472.7	3572.28	2186.85	1752.47	2845.23	2303.16
ENSRNOT00000104480	---	0.0186	0.1667	0.4369	1.3537	194.141	143.418	131.071	138.201	114.336	154.681	103.012	190.631	172.931	181.832	207.458	141.926	218.176	201.009	215.127
ENSRNOT00000007437	AABR07060778.1	0.0185	0.1667	0.3331	1.2597	5634.91	4473.14	3777.2	3668.81	4324.27	4149.05	6443.37	3823.61	5122.29	6433.89	4254.44	6491.08	5964.71	4946.59	5717.4
ENSRNOT00000022487	Cox5b	0.0186	0.1667	-0.3372	-1.2633	863.459	1090.84	887.48	1478.06	1134.06	1067.84	928.036	1198.81	944.943	972.483	1114.48	697.737	743.736	823.326	829.891
ENSRNOT00000097843	Eif3m	0.0186	0.1667	0.3126	1.2419	1025.88	826.048	931.504	962.139	652.551	735.415	788.831	703.565	1009.79	891.066	870.357	1167.12	1221.78	962.408	1041.79
ENSRNOT00000067727	Nphp1	0.0185	0.1667	-0.326	-1.2535	1159.19	1453.05	1493.81	1838.73	1653.69	1257.8	1367.93	1313.78	1246.54	1175.12	1549.66	1191.7	836.825	1051.75	1149.76
ENSRNOT00000015624	Prkra	0.0186	0.1667	0.2822	1.2161	1023.21	841.407	895.484	938.448	794.774	705.564	830.593	726.166	998.469	910.063	846.234	949.082	1172.33	1158.34	1103.84
ENSRNOT00000003177	RGD1310587	0.0185	0.1667	-0.4978	-1.412	421.238	594.803	655.354	687.054	564.243	606.514	719.228	271.207	660.842	548.209	362.81	409.921	590.529	327.909	288.447
ENSRNOT00000115576	Tex52	0.0185	0.1667	1.3933	2.6267	245.403	93.4252	44.4477	194.916	82.8179	107.064	70.7951	19.56	135.19	69.9308	49.4589	161.481	404.25	391.011	396.357
ENSRNOT00000030476	Yod1	0.0186	0.1667	-0.4643	-1.3796	162.479	224.157	225.122	260.607	178.476	268.657	160.55	199.474	278.954	111.27	222.896	164.127	144.481	191.873	141.001
ENSRNOT00000110592	Marchf1	0.0186	0.167	1.0719	2.1022	295.06	140.358	196.106	56.5964	124.561	200.814	153.126	107.107	144.109	700.188	121.58	318.739	247.266	83.2463	298.922
ENSRNOT00000021592	Cnnm3	0.0187	0.1675	-0.221	-1.1655	998.145	1163.35	1229.66	993.728	1263.27	1100.41	1199.95	1142.8	1208.46	926.347	994.832	926.088	1031.73	1170.52	941.886
ENSRNOT00000038055	Maneal	0.0188	0.1683	0.4126	1.3311	341.851	256.813	250.135	277.717	277.009	322.931	249.642	159.187	263.513	355.522	286.581	340.94	245.326	386.791	435.088
ENSRNOT00000037177	Dlgap4	0.0189	0.1685	0.2159	1.1614	1972.45	1698.35	1790.97	1643.93	1435.24	1824.97	1624.99	1845.38	1725.19	2294.16	1731.07	2010.75	1899.58	1953.24	1945.01
ENSRNOT00000065947	Abca8a	0.0189	0.1685	-0.4327	-1.3498	131.112	176.971	244.132	221.121	140.364	146.54	160.55	162.134	164.696	154.693	155.352	119.725	113.451	122.839	120.858
ENSRNOT00000044742	Dclk3	0.0189	0.1685	0.9004	1.8666	156.451	83.8141	109.059	68.4422	101.322	127.544	44.5457	53.0622	83.3773	174.595	130.264	114.175	74.6645	50.7599	393.191
ENSRNOT00000084049	Fbxo41	0.0189	0.1686	0.5366	1.4505	496.342	342.179	321.174	280.35	324.417	306.649	381.423	348.835	431.297	916.396	235.44	385.341	421.806	445.672	572.866
ENSRNOT00000087785	Homer2	0.0189	0.1686	0.3868	1.3075	538.442	411.813	383.207	367.219	435.034	428.766	391.631	423.515	452.914	867.545	387.898	468.594	541.075	473.082	492.294
ENSRNOT00000020786	Emx1	0.0189	0.1687	-0.5547	-1.4689	230.168	338.093	344.186	130.303	421.091	393.488	394.415	395.018	286.159	215.303	138.948	233.901	316.112	208.116	268.304
ENSRNOT00000115392	Ywhaq	0.019	0.1687	0.2282	1.1713	8496.83	7253.96	6916.74	6545.44	7336.09	7261.88	7452.13	6878.43	8385.08	8171.57	6959.96	7800.39	10256.2	9085.01	8709.02
ENSRNOT00000018718	Hey2	0.019	0.1687	-0.4184	-1.3365	247.78	331.155	327.177	340.895	238.897	217.097	457.522	318.373	415.857	256.916	263.423	283.059	231.751	247.708	203.847
ENSRNOT00000042825	---	0.0191	0.1687	-0.6069	-1.523	53.6215	81.6643	69.4871	100.523	81.8698	99.898	58.1084	85.251	78.1473	36.8607	85.2795	51.1566	64.378	40.7068	43.7795
ENSRNOT00000099455	---	0.0191	0.1687	0.377	1.2986	1539.58	1185.56	973.665	974.448	959.467	1054.87	1849.04	1079.18	1405.4	1795.38	1204.63	1662.27	1753.63	1475.98	1345.46
ENSRNOT00000023326	Cspg4	0.0191	0.1687	0.3478	1.2726	831.826	653.643	679.367	783.137	783.619	751.697	471.443	516.865	592.905	962.532	829.831	623.206	764.099	889.314	922.548
ENSRNOT00000020858	Dipk1c	0.019	0.1687	-0.4453	-1.3616	892.188	1214.77	808.437	1371.48	1267.92	925.375	1660.26	1251.87	1216.69	527.402	1373.08	873.758	871.733	932.967	775.102
ENSRNOT00000071986	Efcab1	0.0191	0.1687	-0.3998	-1.3193	501.759	661.971	620.335	812.093	800.351	514.248	728.509	393.053	764.807	532.83	571.232	465.423	605.074	431.459	405.277
ENSRNOT00000011573	Gabbr2	0.0191	0.1687	1.2762	2.422	1311.87	541.647	900.487	358.005	438.752	706.921	251.498	419.584	716.427	4297.02	528.776	1140.17	483.865	522.827	898.377
ENSRNOT00000060595	Parp8	0.0191	0.1687	0.3875	1.3081	370.212	283.006	339.183	284.298	276.079	265.943	239.433	268.259	307.775	552.732	371.494	375.827	266.659	318.772	335.179
ENSRNOT00000090506	Pdzrn3	0.0191	0.1687	-0.2589	-1.1966	3550.73	4248.75	4206.27	3874.88	4688.7	3717.78	5168.24	4203.7	3876.53	3376.1	4091.26	3960.45	3437.48	3698.37	2741.86
ENSRNOT00000037405	Sez6l2	0.0191	0.1687	0.3756	1.2974	2137.29	1647.4	1555.84	1442.55	1572.82	2031.21	1090.44	2162.78	1677.84	2930.11	1669.31	1990.14	1787.1	1964.41	2481.61
ENSRNOT00000027666	Stxbp3	0.019	0.1687	-0.3152	-1.2442	537.728	669.025	679.367	752.864	519.624	554.953	822.24	676.051	677.312	440.557	648.426	547.882	597.316	492.371	500.352
ENSRNOT00000018464	Tinagl1	0.0191	0.1687	-0.5956	-1.5111	133.557	201.814	128.069	219.805	243.545	211.669	236.649	138.551	234.692	134.791	74.2988	173.641	215.267	118.778	84.6005
ENSRNOT00000107665	Tln1	0.0191	0.1687	-0.2498	-1.1891	3529.22	4196.45	4717.55	4242.1	4169.08	3964.73	4736.7	3626.9	3916.67	2863.17	3673.45	3614.76	4237.45	3773.49	3015
ENSRNOT00000117758	Zmym1	0.019	0.1687	0.3562	1.28	373.995	292.174	333.18	309.306	271.432	291.724	293.26	226.988	320.128	474.934	448.688	349.662	287.992	307.605	374.659
ENSRNOT00000099542	---	0.0192	0.1687	0.4861	1.4007	165.502	118.16	77.0417	139.517	110.618	124.831	102.084	165.082	109.111	107.652	163.071	201.392	176.48	180.705	163.561
ENSRNOT00000046882	Ccdc60	0.0192	0.1687	-0.606	-1.522	81.1032	123.441	122.066	139.517	151.518	131.615	95.5878	84.5064	139.992	83.2264	145.703	77.7026	67.8768	65.9879	46.7317
ENSRNOT00000002917	Fam114a1l1	0.0192	0.1687	-0.5425	-1.4565	123.484	179.853	209.012	118.327	182.687	181.276	254.532	103.376	208.277	159.64	97.6382	147.015	138.148	107.133	91.1535
ENSRNOT00000101766	Mapk8	0.0192	0.1687	0.2238	1.1678	3450.54	2954.69	3090.67	2824.56	2612.99	3194.03	2593.86	2951.83	3417.44	3728.91	3154.32	3400.68	3216.39	3193.81	4006.84
ENSRNOT00000000071	Pcgf3	0.0192	0.1687	0.2629	1.1999	1172.63	977.267	955.517	992.412	805.929	1058.35	1017.13	987.546	1026.26	1483.6	1039.22	1213.9	971.609	1111.64	1214.22
ENSRNOT00000109856	Cep170b	0.0193	0.1687	0.3992	1.3187	2788.78	2114.72	2010.09	2095.38	1985.54	2413.84	2037.97	1730.42	2531.17	4813.56	2035.98	2450.01	2122.61	2480.13	2829.69
ENSRNOT00000089230	Ckmt1	0.0193	0.1687	0.8926	1.8565	176.004	94.806	148.08	48.6992	98.5334	70.5564	88.1635	94.3328	114.258	489.408	64.6496	107.832	94.0579	169.538	130.527
ENSRNOT00000038138	Drap1	0.0193	0.1687	-0.3165	-1.2453	2178.18	2712.45	2760.49	3369.46	2833.3	2838.54	2411.97	2807.38	1969.15	2084.28	2950.72	2060.7	1683.35	2211.1	2079.56
ENSRNOT00000023530	Igfbp5	0.0192	0.1687	-0.3022	-1.233	18779	23155.4	18159.8	24787.9	24488.3	24940.3	22724.8	26962.5	20026	13285.5	21436.7	22022.3	16086.8	21828.8	18014.3
ENSRNOT00000029411	Mis18bp1	0.0193	0.1687	0.3927	1.3129	313.649	238.906	274.148	250.077	255.629	268.657	150.342	244.676	230.574	267.772	328.073	390.892	366.535	259.891	268.304
ENSRNOT00000082792	Ltbp2	0.0193	0.1689	-0.5045	-1.4186	337.746	479.135	467.253	421.183	614.439	457.26	545.685	348.835	498.205	218.017	534.565	394.063	365.565	174.614	339.208
ENSRNOT00000090643	Opcml	0.0194	0.1691	1.0002	2.0002	745.279	372.598	536.29	335.63	369.965	409.77	257.994	265.311	433.356	2154.84	380.178	582.769	335.506	565.466	452.814
ENSRNOT00000002844	Rest	0.0194	0.1691	-0.2868	-1.2199	896.815	1094.05	1104.6	1170.1	1153.58	957.939	1273.27	788.072	1209.49	859.404	972.639	1030.75	846.521	908.603	763.016
ENSRNOT00000042958	Hapln1	0.0194	0.1695	-0.3036	-1.2342	284.658	351.319	340.184	331.681	394.134	317.504	415.76	289.877	367.478	282.246	305.88	255.308	305.446	316.742	244.133
ENSRNOT00000042230	Slc8a1	0.0194	0.1695	0.4172	1.3353	2711.9	2030.89	2571.39	1899.27	1737.35	1971.51	1741	1945.61	2350	4747.53	2252.12	2878.96	1929.64	2321.76	2140.8
ENSRNOT00000091777	Ccdc148	0.0195	0.1703	-0.584	-1.499	104.101	156.044	172.093	211.908	212.869	126.187	131.781	108.09	129.698	88.6543	178.51	91.9745	109.573	65.9879	90.2405
ENSRNOT00000106692	Esd	0.0196	0.1703	-0.3842	-1.3051	604.643	789.122	945.511	892.381	760.38	691.996	677.467	891.248	664.96	701.092	907.024	519.339	447.018	483.234	570.449
ENSRNOT00000096172	Bcas3	0.0196	0.1706	-0.3931	-1.3132	463.31	608.413	459.248	846.314	683.227	641.792	492.787	734.027	404.534	478.552	495.969	480.487	496.471	361.411	466.511
ENSRNOT00000096830	Pcdh9	0.0196	0.1706	0.2947	1.2267	2319.07	1890.57	2158.17	1836.09	1807.99	1974.22	1689.95	1777.58	1990.76	3253.97	2008	2570.53	1962.61	2196.89	1921.64
ENSRNOT00000097652	Trim32	0.0196	0.1706	0.2173	1.1625	2064.2	1775.63	1676.91	1912.43	1735.49	1839.89	1596.22	1926.94	1744.75	2075.23	2018.61	1776.85	1939.34	2083.19	2491.28
ENSRNOT00000074423	Ulk4	0.0196	0.1706	-0.4074	-1.3263	502.298	666.176	594.321	927.918	787.338	641.792	581.879	609.232	522.91	486.694	611.759	503.481	607.983	513.69	291.67
ENSRNOT00000112231	Pgm5	0.0197	0.1712	-0.4786	-1.3934	222.802	310.454	270.146	293.512	311.403	217.097	459.378	267.276	352.038	280.437	215.177	236.279	296.719	163.447	145.029
ENSRNOT00000112878	Zfp141	0.0198	0.1714	0.3507	1.2752	388.313	304.522	403.218	275.085	231.461	295.794	281.195	323.286	321.157	391.707	338.687	438.465	352.96	329.939	476.18
ENSRNOT00000024258	Gprin1	0.0198	0.1715	0.3644	1.2874	3871.59	3007.4	2872.55	2324.4	3018.28	3622.8	2223.58	3869.61	3120.99	5468.52	2826.25	3468.07	3305.6	4098.36	4062.44
ENSRNOT00000027730	Matk	0.0198	0.1715	1.6459	3.1294	216.013	69.0264	75.0406	44.7507	70.6466	65.129	120.645	5.8958	100.876	798.793	103.246	120.518	61.0892	52.7903	159.532
ENSRNOT00000087076	Atp6v0a1	0.0198	0.1716	0.338	1.264	2001.77	1583.66	1354.73	1505.73	1594.2	1751.7	1523.84	1501.46	1854.89	3004.29	1431.94	1684.88	1878.25	2107.55	1903.91
ENSRNOT00000025072	Ubfd1	0.0199	0.1717	0.2361	1.1778	2496.52	2119.66	1817.98	2071.69	2194.69	2101.77	2185.53	2035.03	2430.29	2667.77	2061.07	2294.6	2367.93	2602.97	2983.58
ENSRNOT00000011380	Ubr3	0.0199	0.1717	0.2512	1.1902	2780.17	2335.95	2765.5	2269.12	2182.61	2180.46	2326.59	2162.78	2463.23	3215.07	2583.09	3254.79	2397.99	2281.15	2945.71
ENSRNOT00000095185	Cdv3	0.0199	0.1718	-0.2032	-1.1512	3352.41	3859.33	3716.01	4169.71	3977.59	4067.85	3488.49	4228.27	3371.12	3190.65	3619.41	3052.6	3101.97	3432.39	3717.59
ENSRNOT00000100056	Ablim3	0.02	0.1723	1.2356	2.3549	477.18	202.637	229.124	115.825	182.194	286.296	84.4513	153.291	367.478	1313.53	256.669	234.694	175.51	195.933	686.473
ENSRNOT00000102712	Cdc42bpa	0.02	0.1723	0.225	1.1688	5159.59	4414.61	4936.67	4750.15	4227.64	4526.47	3830.93	4344.22	4289.3	5958.83	4484.95	5354.34	4414.9	4967.37	5774.59
ENSRNOT00000055583	Mesd	0.02	0.1723	-0.2348	-1.1767	1933.04	2274.66	2164.17	2465.23	2543.28	2222.53	2279.26	2176.53	2072.08	1831.89	2075.54	2395.3	1803.58	1611.12	1878.13
ENSRNOT00000084531	Tmem168	0.02	0.1723	-0.2174	-1.1626	742.993	863.812	913.494	920.021	865.421	831.752	838.017	826.394	852.301	623.294	855.884	771.476	751.494	701.502	754.153
ENSRNOT00000097033	Atp6v1fnb	0.02	0.1724	0.2688	1.2048	681.881	565.985	609.329	581.759	567.961	572.592	535.477	557.153	538.35	843.12	622.373	735.796	743.736	553.283	592.204
ENSRNOT00000117595	Cbwd1	0.0201	0.1724	0.4361	1.3529	141.382	104.502	104.056	94.7661	97.6038	96.3366	110.436	110.055	117.346	108.556	154.387	162.541	166.783	159.386	97.492
ENSRNOT00000019500	Slc27a4	0.02	0.1724	0.3302	1.2572	635.429	505.451	544.294	388.278	450.837	601.086	591.159	482.473	479.677	714.662	448.688	577.219	677.799	712.669	681.638
ENSRNOT00000000612	Srpk1	0.0201	0.1724	0.2146	1.1604	1731.37	1492.09	1329.72	1754.49	1332.99	1548.17	1329.88	1586.95	1568.73	1746.85	1622.03	1685.67	1839.46	1835.48	1659.78
ENSRNOT00000033200	Clip2	0.0201	0.1727	0.2522	1.191	5282.04	4434.9	4343.35	3462.91	4266.68	4755.77	4492.62	4880.74	4840	6321.59	4224.42	4969.79	4940.46	5605.93	5629.56
ENSRNOT00000014407	Cox6c	0.0201	0.1727	0.3567	1.2805	1047.01	817.655	788.426	760.761	1020.66	837.179	809.248	612.18	894.505	1069.28	742.023	1055.33	1513.65	983.727	918.52
ENSRNOT00000017756	Dctn6	0.0202	0.1732	0.3079	1.2379	401.281	324.166	288.156	426.447	304.896	344.641	255.21	321.321	333.509	441.462	385.968	420.228	350.051	417.247	392.385
ENSRNOT00000010381	Bmf	0.0202	0.1733	-0.3647	-1.2876	579.907	746.671	592.32	696.268	838.463	691.996	926.18	682.93	796.717	358.236	581.847	574.048	624.467	771.551	570.449
ENSRNOT00000025221	Pprc1	0.0202	0.1733	0.2496	1.1889	906.364	762.375	643.348	747.599	733.423	848.034	791.615	789.054	785.394	1030.38	748.778	872.965	896.944	841.6	1045.82
ENSRNOT00000009635	Efnb1	0.0203	0.1735	-0.2866	-1.2198	2264.37	2762.04	2714.47	2240.17	2975.52	2746.27	3287.11	3030.44	2336.62	1633.77	2551.25	2293.81	2251.57	2655.76	2201.22
ENSRNOT00000001051	Tbc1d32	0.0203	0.1736	-0.3783	-1.2998	342.669	445.394	460.249	606.766	464.78	385.347	412.048	305.599	484.824	351.903	285.616	310.017	291.87	373.593	442.34
ENSRNOT00000113705	Parvb	0.0204	0.1742	-0.2779	-1.2124	2313.35	2804.79	2563.39	2295.45	3043.38	2898.24	3750.2	2409.42	2670.13	2046.29	2437.39	2365.17	2601.62	2453.73	1977.23
ENSRNOT00000013260	Tmem131l	0.0204	0.1742	0.3121	1.2415	2199.67	1771.74	1772.96	1753.17	1743.86	2008.14	1383.7	2042.89	1699.46	1507.12	1856.51	2382.61	2655.92	2568.45	2227.81
ENSRNOT00000025164	Mppe1	0.0205	0.1746	-0.4234	-1.3411	107.117	143.656	187.101	135.568	118.054	123.474	110.436	152.308	178.077	110.366	101.317	109.418	120.239	101.52	99.9092
ENSRNOT00000117609	---	0.0205	0.1746	0.7788	1.7158	123.923	72.2265	63.0341	65.8098	65.9988	55.631	37.1215	168.03	49.4088	220.731	83.948	83.2528	119.269	110.657	125.692
ENSRNOT00000018061	Mov10	0.0205	0.1746	-0.4682	-1.3833	143.519	198.537	204.11	184.267	192.419	191.316	232.937	123.812	260.425	97.7006	151.492	195.842	135.754	154.31	125.692
ENSRNOT00000021750	Tshz1	0.0205	0.1746	0.3623	1.2855	5397.84	4199.06	3348.81	4344.76	4162.57	4687.93	3367.84	5178.48	4304.74	3035.96	5440.22	5294.88	5302.15	6658.69	6655.24
ENSRNOT00000110275	Vdac2	0.0206	0.1749	0.3086	1.2385	2573.94	2078.33	2225.2	2216.47	1878.64	1736.74	2462.08	1865.04	2162.66	3295.59	1837.21	3069.22	2589.99	2269.96	2380.09
ENSRNOT00000080887	---	0.0207	0.1757	0.2242	1.1681	1203.69	1030.47	1119.61	954.242	1089.44	1000	954.95	1057.3	1035.53	1200.44	1008.34	1145.72	1335.23	1394.88	1139.28
ENSRNOG00000063046	Metazoa_SRP	0.0207	0.1757	-0.8263	-1.7731	147.748	261.971	279.243	181.441	496.208	171.204	238.598	325.127	140.482	76.5593	317.485	42.1287	125.325	145.618	179.955
ENSRNOT00000092344	Rab11fip1	0.0207	0.1757	-0.6348	-1.5528	400.114	621.283	567.307	751.548	556.807	614.655	873.282	199.474	786.423	496.645	287.546	424.193	660.345	326.894	205.458
ENSRNOT00000011684	Zmym2	0.0207	0.1757	0.176	1.1297	2471.23	2187.46	2277.23	2117.76	2032.02	2198.1	1988.78	2387.8	2310.89	2449.75	2322.56	2435.74	2496.48	2406.02	2715.27
ENSRNOT00000009627	Acss1	0.0207	0.1757	-0.29	-1.2227	777.115	950.157	870.471	880.535	940.715	720.49	1287.19	934.484	1011.85	686.618	762.286	772.269	856.218	837.539	748.513
ENSRNOT00000064349	Gns	0.0208	0.1757	-0.2029	-1.151	2213.36	2547.59	2790.51	2764.01	2560.01	2662.15	2424.03	2407.45	2228.54	2156.65	2591.77	2141.58	2105.15	2254.76	2032.02
ENSRNOT00000010508	Klhl23	0.0207	0.1757	0.2613	1.1985	1470.15	1226.64	1238.67	1091.13	1232.6	1279.51	1261.2	1290.2	1191.99	1876.21	1076.85	1462.08	1462.26	1485.24	1457.55
ENSRNOT00000012217	RGD1561795	0.0208	0.1757	-0.7852	-1.7233	122.787	211.601	144.078	373.8	217.517	151.968	251.498	78.6106	264.543	113.984	115.79	142.719	232.721	43.6535	87.8234
ENSRNOT00000019213	Jag2	0.0208	0.1764	0.5751	1.4898	326.843	219.383	179.097	251.393	184.982	217.097	250.57	169.013	284.1	555.446	141.843	260.066	245.326	329.939	427.837
ENSRNOT00000115488	---	0.0209	0.1767	0.3652	1.288	745.141	578.508	673.255	633.177	530.308	593.021	423.164	694.323	503.754	785.096	685.483	1075.11	679.96	679.162	564.845
ENSRNOT00000096831	Chka	0.021	0.1767	-0.2863	-1.2195	742.594	905.598	942.51	830.52	846.829	755.768	968.87	986.563	1004.65	705.616	907.024	537.575	778.644	754.292	774.296
ENSRNOT00000000707	Marcks	0.021	0.1767	-0.2154	-1.161	30270.1	35144.6	37792.4	36094	34636.3	34696.1	32544.4	37470.7	32778.6	25425.7	37181.2	31196.8	26376.9	30931.1	30509.4
ENSRNOT00000056880	Pacs2	0.0209	0.1767	0.2168	1.1621	2245.12	1931.87	1958.06	1778.18	1847.97	2023.07	1973	1993.76	1948.56	2689.48	1913.44	2061.5	2144.91	2525.81	2136.77
ENSRNOT00000058434	Tmem47	0.021	0.1767	-0.2868	-1.2199	2969.53	3622.57	4145.24	4165.76	3380.81	2761.2	3925.59	2920.39	4057.7	2738.33	3628.1	3060.53	3080.64	2866.92	2443.75
ENSRNOT00000077074	Trim46	0.021	0.1767	0.5503	1.4644	603.797	412.319	449.243	326.417	340.219	578.02	293.26	373.401	527.027	1058.42	459.302	427.364	351.02	498.462	827.474
ENSRNOT00000040978	Aifm3	0.021	0.1769	-0.5747	-1.4894	383.645	571.403	386.209	712.062	490.808	594.302	594.871	325.251	897.593	449.604	242.195	394.856	655.496	332.985	227.213
ENSRNOT00000072849	Arrdc3	0.021	0.1769	0.2964	1.228	1251.24	1018.89	923.499	1026.63	1240.96	1119.4	794.399	1108.41	920.238	1138.94	1177.2	1401.82	1055	1582.69	1152.18
ENSRNOT00000102965	Mospd1	0.0211	0.1773	-0.474	-1.389	199.641	277.301	249.821	359.536	289.341	280.267	248.671	182.431	332.765	230.91	223.152	179.107	287.166	148.702	129.63
ENSRNOT00000115375	Fam155a	0.0212	0.1778	0.7003	1.6248	189.637	116.712	102.055	57.9126	184.053	160.109	112.292	76.6454	123.522	350.094	108.071	151.441	225.933	108.626	193.373
ENSRNOT00000096437	Hmgcr	0.0213	0.1778	0.2829	1.2166	3737.73	3072.17	3273.77	3023.3	3183.74	3138.4	2748.84	2800.5	3337.15	5119.33	2686.34	3646.47	3391.9	3904.45	3677.3
ENSRNOT00000061657	Itga7	0.0213	0.1778	-0.3803	-1.3016	425.783	554.201	551.298	461.985	593.059	507.463	778.623	517.848	466.295	329.287	418.775	395.649	543.984	540.086	328.733
ENSRNOT00000016230	Ncdn	0.0212	0.1778	0.4651	1.3804	1373.41	994.922	741.401	801.563	1096.88	1354.14	850.081	1038.64	1082.88	2295.96	796.059	1040.26	1130.63	1366.46	1610.63
ENSRNOT00000117561	Ndufv1	0.0212	0.1778	0.2831	1.2168	1071.71	880.768	885.479	685.738	828.238	970.151	1084.87	816.568	892.446	1124.46	851.059	1004.58	1285.78	1084.23	1080.47
ENSRNOT00000001228	Psph	0.0212	0.1778	-0.3697	-1.2921	586.149	757.343	737.399	594.921	821.731	595.659	1112.72	703.565	730.838	488.503	692.812	548.675	636.103	700.487	452.008
ENSRNOT00000008703	Rai2	0.0213	0.1778	0.3724	1.2945	508.871	393.095	362.196	361.954	391.345	386.703	261.706	555.188	432.327	436.939	509.478	524.096	411.14	543.131	627.655
ENSRNOT00000079262	Stmn3	0.0212	0.1778	0.3874	1.308	4389.03	3355.44	3052.65	2437.59	3257.18	4051.57	2866.7	4128.04	3694.34	6222.08	2854.23	3555.29	3736.14	4465.86	5499.84
ENSRNOT00000075452	Ttll7	0.0213	0.1778	0.4334	1.3504	308.703	228.596	260.141	230.334	253.77	234.736	196.744	203.405	221.31	459.555	206.493	397.235	252.114	289.332	246.55
ENSRNOT00000007609	Vsnl1	0.0213	0.1778	1.1925	2.2854	834.666	365.211	565.306	342.211	397.852	407.056	181.895	228.953	433.356	1636.49	295.265	452.736	291.87	348.213	1982.87
ENSRNOT00000088499	AC129365.1	0.0213	0.1778	0.5182	1.4322	160.539	112.092	143.652	86.7272	139.778	92.0237	72.9096	163.226	84.6063	152.524	147.01	172.677	192.438	120.763	177.321
ENSRNOT00000031170	Fbxl7	0.0213	0.1778	-0.3958	-1.3157	470.064	618.466	676.366	592.288	646.044	442.334	838.945	519.813	610.404	469.506	631.057	482.866	414.049	522.827	301.339
ENSRNOG00000070460	---	0.0214	0.1783	0.4883	1.4028	249.259	177.69	192.194	133.453	202.995	202.343	171.201	206.791	134.199	248.345	118.289	279.516	237.193	311.325	300.284
ENSRNOT00000077368	Stam	0.0214	0.1783	0.1747	1.1288	1205.11	1067.65	1127.61	1063.49	1097.81	991.86	991.143	1140.84	1058.17	1246.59	1167.55	1263.06	1205.3	1207.07	1140.9
ENSRNOT00000047472	---	0.0215	0.1784	-0.2407	-1.1816	7212.61	8522.42	7981.32	10929.7	8695.11	8019.01	8233.54	7276.4	8526.1	8065.73	7788.83	7717.13	6791.56	6920.61	5992.13
ENSRNOT00000001818	Adam1a	0.0215	0.1784	0.4089	1.3277	190.377	143.387	116.531	109.244	148.386	167.129	157.766	143.956	160.249	172.785	203.598	147.036	217.97	159.036	241.716
ENSRNOT00000006460	Galnt16	0.0214	0.1784	-0.2451	-1.1852	1712.03	2029.04	2059.11	2032.21	2260.69	1879.24	2276.47	1711.75	1981.5	1782.13	1963.61	1876.76	1530.14	1756.29	1364.08
ENSRNOT00000089477	Phc3	0.0214	0.1784	0.2268	1.1703	1008.83	862.059	799.432	904.227	1005.78	861.602	733.149	824.429	906.857	1103.66	889.656	1072.77	970.639	1028.4	987.006
ENSRNOT00000065126	Scn9a	0.0215	0.1786	0.6376	1.5558	190.694	122.574	113.061	123.984	146.462	140.372	46.3504	113.972	174.634	278.836	179.565	191.684	102.035	141.968	249.288
ENSRNOT00000005624	Fzr1	0.0215	0.1787	0.2405	1.1814	754.99	639.063	676.366	600.185	647.904	617.369	610.648	702.583	616.58	906.445	636.847	752.446	706.889	704.548	821.028
ENSRNOT00000114110	Eif5b	0.0215	0.1787	-0.3825	-1.3036	2746.28	3580.15	4505.34	3915.64	3194.58	4018.88	3156.02	4022.9	2249.48	2726.66	3383.9	3339.2	1788	2183.5	3054.87
ENSRNOT00000056048	Ccdc134	0.0216	0.1789	-0.4143	-1.3326	198.466	264.483	327.177	272.453	254.7	215.74	339.661	272.189	167.784	166.453	175.615	183.949	202.661	254.815	207.876
ENSRNOT00000104757	Parp3	0.0216	0.1791	-0.5349	-1.4489	146.568	212.357	171.093	136.884	279.798	253.732	286.763	151.325	205.87	103.128	170.791	196.635	184.237	115.733	108.772
ENSRNOG00000063446	---	0.0217	0.1797	-0.4034	-1.3226	150.269	198.743	213.115	175.054	186.842	204.885	173.543	263.346	173.96	135.695	147.633	106.246	153.208	189.842	170.007
ENSRNOT00000081235	Phactr3	0.0217	0.1797	0.3493	1.2739	1798.13	1411.46	1735.94	1507.04	1214.94	1500.68	1138.7	1530.94	1253.75	2262.49	1731.07	1776.06	1160.69	1556.3	2300.33
ENSRNOT00000088192	Agap1	0.0218	0.18	0.2512	1.1902	3185.38	2676.35	2496.35	2299.39	2734.77	2898.24	2385.05	2955.76	2964.53	3612.21	2636.16	2878.17	2829.49	3387.72	3767.54
ENSRNOT00000017702	Clns1a	0.0218	0.1802	0.2282	1.1714	1095.62	935.302	865.468	839.733	933.279	1004.07	1077.45	817.551	1008.76	1034.9	1061.41	1211.53	1170.39	971.545	1122.37
ENSRNOT00000087408	Fgf1	0.0218	0.1802	-0.7415	-1.6719	125.686	210.129	294.159	256.658	245.404	172.32	261.706	71.7322	168.813	152.883	187.194	91.9745	196.843	67.0031	58.8175
ENSRNOT00000075580	Rnf165	0.0218	0.1802	0.398	1.3177	648.101	491.844	414.224	417.234	541.934	709.635	335.949	603.337	423.063	806.03	584.741	749.275	539.136	532.979	675.193
ENSRNOT00000116822	Aldh7a1	0.0219	0.1804	-0.2694	-1.2053	1342.17	1617.69	1421.77	1942.71	1811.71	1397.56	1863.5	1472.97	1413.3	1149.79	1350.89	1527.89	1457.41	1404.02	1163.46
ENSRNOT00000078074	Gar1	0.0219	0.1804	0.3836	1.3046	218.498	167.484	152.082	172.422	200.785	169.607	159.622	154.273	163.667	234.301	188.159	268.787	207.509	261.921	150.669
ENSRNOT00000028271	Gys1	0.0219	0.1805	-0.3163	-1.2451	670.614	835.009	787.426	763.394	684.156	767.979	1069.1	810.672	960.383	604.296	562.548	585.941	864.945	768.505	638.935
ENSRNOT00000018535	Cdh11	0.022	0.1807	0.4005	1.32	1289.34	976.779	996.539	1021.37	869.139	986.433	1003.21	811.655	1149.78	2206.41	935.972	1291.61	1263.48	1120.78	917.714
ENSRNOT00000024261	Septin2	0.022	0.1807	-0.3244	-1.2521	6638.09	8311.75	8977.85	9759.59	8039.77	6858.9	9337.9	7813.9	7393.82	5065.05	10016.8	6067.14	5870.38	6961.22	5849.52
ENSRNOT00000034567	Tmx4	0.022	0.1811	0.2559	1.1941	2376.59	1990.31	2038.1	1797.92	2041.31	2055.63	2007.34	1636.08	2355.15	2634.3	2305.19	2096.38	2010.12	2284.2	2927.98
ENSRNOG00000066426	---	0.0221	0.1814	0.3185	1.247	1313.11	1053.01	1113.6	1013.47	943.504	1012.21	1044.04	908.935	1335.07	1878.93	999.657	1255.93	1173.3	1264.94	1305.27
ENSRNOT00000027497	Atp1a3	0.0222	0.1814	1.0673	2.0955	2646.53	1262.97	1852	956.874	1185.19	1529.17	623.64	838.186	1855.92	6995.54	1181.06	2054.36	998.759	1433.46	3215.63
ENSRNOT00000102797	Fam220a	0.0221	0.1814	0.3035	1.2341	735.684	596.125	561.304	479.095	579.116	691.996	502.068	741.888	617.61	917.3	603.075	749.275	742.767	719.776	681.638
ENSRNOT00000032386	N4bp3	0.0221	0.1814	-0.2968	-1.2284	295.691	363.24	340.184	331.681	445.259	347.355	399.984	313.46	362.331	282.246	351.231	303.674	271.507	253.8	311.008
ENSRNOT00000027917	Rcn3	0.0222	0.1814	-0.2785	-1.213	387.054	469.48	469.254	464.617	533.568	458.617	516.916	455.942	386.006	357.331	357.02	351.247	415.018	480.189	363.379
ENSRNOT00000032359	Trim67	0.0221	0.1814	0.5865	1.5016	839.305	558.937	694.375	298.776	555.877	758.481	377.711	597.441	629.962	1625.63	374.389	740.553	695.253	770.536	829.085
ENSRNOT00000082738	Xylt1	0.0222	0.1815	-0.2378	-1.1792	1760.42	2075.92	1688.91	1986.14	2163.09	2294.44	2489.92	1818.85	2090.61	1767.66	1631.68	1787.16	2026.61	1724.82	1625.14
ENSRNOT00000091285	Plec	0.0222	0.1815	-0.2724	-1.2079	11237.6	13573.4	12266.6	17680.5	15061.7	13120.8	12463.5	12499.1	11925	11867.9	12163.8	12443.5	11607.9	11224	8119.23
ENSRNOT00000050511	Tst	0.0222	0.1815	-0.3142	-1.2433	1659.57	2063.33	2137.16	2071.69	2032.02	1692	2762.76	1819.84	1924.88	1451.04	2261.77	1699.94	1633.89	1629.39	1282.7
ENSRNOT00000027829	Olfm2	0.0223	0.1818	0.6094	1.5257	422.286	276.791	325.176	184.267	206.362	272.728	274.699	250.571	423.063	829.551	203.598	392.477	288.961	318.772	499.546
ENSRNOT00000065105	---	0.0223	0.1818	0.4011	1.3205	417.872	316.442	353.191	275.085	356.022	313.433	324.813	198.492	393.212	526.498	342.546	356.005	455.745	504.554	323.093
ENSRNOT00000119952	---	0.0225	0.1818	0.933	1.9092	109.655	57.4349	21.0114	38.1697	57.6327	96.3366	55.6822	66.819	66.9077	56.0874	27.9827	65.8093	202.661	163.447	142.254
ENSRNOT00000008601	Ccdc96	0.0224	0.1818	-0.4624	-1.3778	948.311	1306.58	1167.63	1713.69	1761.52	1352.78	1060.75	1048.47	1042.73	903.731	1711.77	884.065	782.523	770.536	638.13
ENSRNOT00000098426	Ctso	0.0224	0.1818	-0.4276	-1.345	365.485	491.585	542.293	440.926	464.78	341.927	639.417	405.827	603.199	228.873	325.178	352.833	511.016	433.49	342.431
ENSRNOT00000009542	Gria4	0.0224	0.1818	0.3186	1.2471	1028.03	824.342	967.523	963.455	832.886	837.179	635.705	683.913	852.301	1239.35	1086.5	1076.74	756.342	861.903	1145.73
ENSRNOT00000075420	Lrrtm2	0.0224	0.1818	0.495	1.4093	415.511	294.826	318.172	394.859	219.376	248.304	193.96	352.765	337.627	591.631	281.757	388.513	304.476	338.061	587.369
ENSRNOT00000025859	Myh7b	0.0224	0.1818	-0.5574	-1.4716	73.2517	107.796	104.056	103.979	141.293	71.9133	109.508	135.603	86.4654	60.6106	78.1585	108.625	71.7555	75.1247	45.1203
ENSRNOT00000019384	Neto1	0.0224	0.1818	1.1256	2.1819	556.089	254.861	391.212	167.157	207.292	397.558	134.565	134.621	352.038	1491.74	247.019	325.082	250.175	303.544	718.701
ENSRNOT00000020600	Pigf	0.0223	0.1818	-0.5505	-1.4646	78.8045	115.415	95.0514	136.884	114.336	96.3366	110.436	138.551	116.316	62.4198	100.352	110.211	57.2105	44.6687	96.6863
ENSRNOT00000117426	Psd	0.0223	0.1818	0.7778	1.7145	1521.96	887.684	1056.57	672.576	684.156	1156.04	586.519	720.27	1338.15	3109.23	871.322	1024.41	946.397	1143.11	2036.86
ENSRNOT00000026928	Psma5	0.0224	0.1818	0.2208	1.1654	924.31	793.127	888.48	837.101	801.281	792.403	748.925	648.538	836.861	1005.05	844.305	876.929	976.457	912.663	930.606
ENSRNOG00000057527	RNase_MRP	0.0223	0.1818	-1.0215	-2.03	13170.4	26735.6	19670.6	25461.8	37399	23464.1	18783.5	46881.4	15488.6	5925.36	30135.4	5840.38	10171.8	12668.7	14281.4
ENSRNOT00000106500	Sgip1	0.0225	0.1818	0.4228	1.3405	1351.67	1008.31	1301.7	956.874	857.055	1027.14	811.104	871.595	1233.16	2081.57	1045.97	1201.22	882.399	1137.02	1760.5
ENSRNOT00000016826	Shisa2	0.0225	0.1819	-0.4027	-1.322	503.728	665.917	436.236	810.777	687.875	763.909	926.18	527.674	510.557	427.892	548.074	538.368	568.226	560.39	380.299
ENSRNOT00000088687	Lratd1	0.0225	0.1819	0.3023	1.2331	1843.79	1495.21	1332.72	1289.87	1451.04	1801.9	1540.54	1659.67	1391.68	1271.01	1582.47	2044.85	1845.28	2098.42	2219.76
ENSRNOT00000055003	Fbrs	0.0225	0.182	-0.2097	-1.1564	1886.62	2181.78	2246.21	2327.03	2369.45	2322.93	1800.39	2253.18	1956.79	1898.83	2161.42	1800.64	1765.77	1832.43	1861.21
ENSRNOT00000112626	Cfap69	0.0226	0.1824	-0.4238	-1.3415	543.816	729.515	803.434	1046.38	873.787	590.232	621.784	501.143	671.136	474.934	804.743	520.132	542.045	545.162	377.077
ENSRNOT00000033684	Appbp2	0.0226	0.1828	0.1828	1.1351	3229.81	2845.47	2865.55	2710.05	2720.82	2685.21	2947.44	2893.85	3092.17	3636.63	2953.62	3567.18	3100.03	3101.43	3018.22
ENSRNOT00000043827	Ccser1	0.0227	0.1829	0.2453	1.1853	878.363	741.032	775.419	751.548	695.311	778.834	666.33	891.248	629.962	936.298	772.901	785.748	961.912	919.77	894.348
ENSRNOT00000115856	Sdcbp	0.0227	0.183	-0.2245	-1.1684	3235.03	3779.84	3625.96	3769.58	3963.65	3423.34	3870.84	4218.44	3584.19	3055.86	3468.89	3268.27	3704.14	3437.46	2478.39
ENSRNOG00000055825	Metazoa_SRP	0.0229	0.1848	-0.9707	-1.9599	25858.8	50679.5	20964	20912.5	106059	45048.7	65977.5	66953.4	28839.7	10912.9	29449	13966.4	33221.3	33403.2	34200.6
ENSRNOT00000105262	Ppp3ca	0.023	0.1853	0.6433	1.5619	1941.06	1242.72	1252.68	991.095	1177.75	1538.67	1216.66	1157.54	1364.92	4114.28	1251.5	1697.56	1131.6	1362.4	2088.42
ENSRNOT00000058962	Slc38a11	0.023	0.1853	-1.116	-2.1675	51.7612	112.191	135.073	97.3985	145.011	188.603	120.645	15.7221	83.3773	31.6622	18.3335	106.246	113.451	21.3192	19.3373
ENSRNOT00000118354	Tasor2	0.023	0.1853	0.248	1.1875	2039.17	1717.13	1924.04	1971.66	1348.79	1865.67	1447.74	1693.08	1774.6	1968.49	1761.94	2323.15	2053.76	2019.23	2106.96
ENSRNOT00000074673	Strap	0.0231	0.1853	-0.2782	-1.2127	3655	4432.24	4782.59	5589.88	4025.93	4161.47	3983.13	4332.43	4153.43	3243.12	4956.79	3253.2	3073.85	3541.01	3862.62
ENSRNOT00000114360	---	0.0231	0.1854	0.5884	1.5035	223.632	148.738	189.006	169.18	130.706	138.403	135.646	121.618	156.968	419.531	104.198	256.152	154.807	175.433	230.742
ENSRNOT00000021257	Pyroxd2	0.0232	0.1855	-0.6933	-1.617	72.1395	116.648	126.068	42.1183	183.123	119.403	143.846	119.881	80.2893	35.2808	93.5972	70.5666	64.9678	78.1703	90.2405
ENSRNOT00000042156	Slc39a11	0.0231	0.1855	-0.4011	-1.3205	219.803	290.258	356.193	344.843	260.277	236.093	342.445	269.241	222.339	231.587	264.388	240.244	216.236	139.082	226.407
ENSRNOT00000078272	Spns2	0.0231	0.1855	0.4442	1.3605	247.416	181.852	202.109	134.252	170.11	180.462	165.19	224.04	195.576	362.759	158.247	189.499	259.871	258.876	255.413
ENSRNOT00000081937	Tanc2	0.0231	0.1855	0.3461	1.2711	2851	2242.95	2625.42	2209.89	1936.27	2483.04	1560.96	2588.26	2298.54	4053.67	2605.28	2668.05	2164.3	2354.25	3259.13
ENSRNOT00000108383	Ccn4	0.0232	0.186	-0.7327	-1.6617	74.3713	123.582	136.074	172.422	87.3787	101.764	113.22	50.1143	204.841	51.5642	50.1758	69.7737	115.391	111.672	48.3431
ENSRNOG00000053902	Metazoa_SRP	0.0232	0.186	-0.9316	-1.9074	204.927	390.875	260.81	252.403	826.727	364.848	340.038	528.053	162.374	103.908	401.999	117.453	224.034	216.471	166.218
ENSRNOT00000030893	Drd1	0.0233	0.1861	0.8747	1.8336	178.711	97.4664	156.084	121.09	60.4214	128.901	44.5457	77.628	94.7002	75.0847	163.071	98.3176	90.1792	173.599	471.346
ENSRNOT00000004141	Kif19	0.0233	0.1861	-0.4494	-1.3655	757.221	1033.95	726.393	1070.07	1275.36	1185.89	1121.07	1381.58	477.618	605.201	758.427	857.107	960.942	695.411	666.33
ENSRNOT00000050931	Snrpg	0.0233	0.1861	0.4106	1.3292	623.009	468.702	495.606	496.338	494.781	340.204	377.879	485.144	589.775	414.95	502	570.16	952.634	596.514	702.087
ENSRNOT00000007464	---	0.0234	0.1867	0.3372	1.2633	2008.05	1589.54	1519.82	1501.78	1505.89	1767.98	1717.8	1552.56	1561.52	3054.95	1628.78	1780.02	1549.53	1624.32	2409.09
ENSRNOT00000011653	Ube2e1	0.0234	0.187	0.1944	1.1442	1116.84	976.056	1020.55	835.784	945.363	994.574	962.374	973.789	1097.29	1079.23	1054.66	1075.94	1162.63	1136.01	1192.46
ENSRNOT00000104795	Bop1	0.0235	0.1873	0.3555	1.2794	511.421	399.733	367.199	413.286	422.02	469.472	373.999	355.713	398.358	705.616	352.196	415.471	556.59	586.785	452.814
ENSRNOT00000032780	Eln	0.0235	0.1873	-0.3679	-1.2905	1377.15	1777.17	1440.78	1285.92	2053.4	1606.52	2095.51	1448.4	2506.47	1027.67	1255.36	1458.11	1432.2	1806.04	1284.32
ENSRNOT00000036148	Ptpru	0.0235	0.1873	-0.4275	-1.3449	383.339	515.558	394.213	480.411	664.636	515.605	522.485	398.949	632.021	562.683	351.231	277.509	441.199	410.14	258.636
ENSRNOT00000105126	Tsc22d4	0.0235	0.1873	-0.292	-1.2244	1282.24	1569.93	1370.74	1826.88	1624.87	1576.66	1723.36	1566.32	1302.13	1001.43	1575.71	1255.93	1335.23	1514.68	1012.79
ENSRNOT00000077369	AABR07055492.1	0.0236	0.1874	0.4076	1.3264	286.01	215.622	263.985	217.031	173.938	221.137	237.668	167.11	228.939	260.107	254.961	409.935	200.282	267.759	321.116
ENSRNOT00000108815	Lrch1	0.0236	0.1874	0.4512	1.3671	179.838	131.543	80.0433	135.568	191.489	128.901	108.58	151.325	124.551	205.352	164.036	161.748	160.965	170.553	215.933
ENSRNOT00000037974	Map2	0.0236	0.1874	0.3907	1.311	21474.4	16379.5	18700.1	17156.6	14477.9	17297.2	13876	15654.3	17495.9	35078.1	17479.5	20941.6	12753.1	16963	25629.1
ENSRNOT00000018820	Rplp1	0.0236	0.1874	0.3354	1.2617	1080.84	856.625	1002.37	969.751	798.018	742.348	1025.54	725.95	731.911	1021.66	1376.93	1098.9	1001.27	725.772	1259.26
ENSRNOT00000036175	Vwa3a	0.0237	0.1878	-0.4222	-1.3399	301.997	404.659	389.21	510.684	456.414	407.056	450.098	265.311	355.126	258.726	337.722	313.189	432.472	275.119	195.79
ENSRNOT00000099079	---	0.0239	0.1878	0.3758	1.2976	709.737	546.963	586.114	563.502	474.548	525.166	635.889	418.05	625.504	593.77	523.138	603.138	1082.35	793.429	663.879
ENSRNOT00000078861	Clu	0.0239	0.1878	-0.5682	-1.4826	7755.34	11498.3	10567.7	12846.1	13352.2	10978.3	12641.7	6793.92	13308.5	7535.61	6211.19	7162.12	13640.3	7760.18	4223.58
ENSRNOT00000037725	Grin1	0.0238	0.1878	0.8501	1.8026	845.069	468.803	691.374	322.468	438.752	565.808	332.237	379.296	551.731	1905.16	476.67	674.744	381.08	514.706	1117.53
ENSRNOT00000089933	Jup	0.0239	0.1878	0.2793	1.2136	916.786	755.417	644.348	821.306	692.522	846.677	664.474	711.426	910.974	926.347	790.269	803.984	850.4	993.879	1135.26
ENSRNOT00000115908	Ndufb8	0.0238	0.1878	0.3762	1.2979	1133.82	873.572	648.351	680.473	1055.05	845.32	1238	689.808	955.236	1295.44	820.182	978.418	1258.63	1103.52	1346.36
ENSRNOT00000115194	Nell2	0.0238	0.1878	0.8851	1.8468	1947	1054.23	1270.69	731.805	1022.52	1329.72	851.937	798.881	1374.18	5003.54	794.129	1630.96	1151	1194.89	1907.14
ENSRNOT00000009565	Preb	0.0238	0.1878	-0.2397	-1.1807	1026.78	1212.34	1202.65	1141.14	1257.7	1286.3	1316.88	1232.22	1048.91	1109.99	1217.73	1119.55	890.156	956.317	866.954
ENSRNOT00000102683	Rbm18	0.0237	0.1878	0.2049	1.1526	2070.17	1796.06	1828.99	1516.26	1807.07	1682.5	1837.51	1984.92	1909.44	1740.52	2130.54	2100.35	2085.76	2273.03	2091.65
ENSRNOT00000014849	Rpl29	0.0239	0.1878	0.199	1.1479	6009.81	5235.43	5701.18	5400.6	4876.01	5273.17	5248.03	5285.99	4864.22	4855.38	6032.69	5643.63	6810.64	6267.3	6450.33
ENSRNOT00000090802	Sema6d	0.0239	0.1878	-0.1928	-1.143	2814.61	3217.01	3602.95	3439.22	3203.26	2856.18	3288.03	2786.75	3341.27	2912.02	3017.3	2974.11	2589.99	2747.13	2646.79
ENSRNOT00000114412	Syt14	0.0238	0.1878	0.2891	1.2218	510.867	418.111	379.205	527.795	374.613	440.978	322.957	484.438	401.446	488.503	467.021	543.125	540.106	539.07	487.46
ENSRNOT00000028260	Them4	0.0238	0.1878	0.5034	1.4175	157.112	110.834	148.08	68.4422	119.913	105.835	116.933	91.3849	123.522	186.355	146.668	118.14	165.813	218.268	108.772
ENSRNOT00000004248	Trpv2	0.0238	0.1878	0.8715	1.8296	137.049	74.9056	95.0514	23.6915	62.2805	81.4112	82.5952	75.6627	102.935	323.859	56.9303	70.5666	74.6645	118.778	177.258
ENSRNOT00000025098	Txndc9	0.0238	0.1878	-0.333	-1.2596	931.126	1172.88	1504.76	1243.19	957.116	1073.91	1147.5	1017.69	1266.21	991.487	1259.95	920.293	629.795	875.397	909.755
ENSRNOT00000117301	Evi5	0.0239	0.1878	-0.3233	-1.2512	4270.06	5342.84	6017.25	6509.9	5472.32	4554.96	5547.8	4244.97	5053.08	3678.25	6442.77	4383.06	3674.08	3726.79	3715.98
ENSRNOT00000076205	Gspt2	0.024	0.1878	0.5442	1.4582	271.892	186.457	265.143	107.928	198.926	202.171	162.406	193.579	173.96	472.22	210.352	323.496	186.176	186.797	251.384
ENSRNOT00000110709	Kcnj16	0.0239	0.1878	-0.5297	-1.4436	194.721	281.101	318.172	384.329	301.178	260.516	201.384	192.596	310.864	147.456	316.494	241.829	192.964	160.401	109.578
ENSRNOT00000081715	Rnf8	0.0239	0.1878	0.2647	1.2014	655.138	545.305	595.322	433.028	538.215	550.883	628.281	549.292	518.792	622.389	573.162	702.495	571.135	695.411	764.627
ENSRNOT00000051857	Hdhd2	0.024	0.1879	-0.2649	-1.2016	754.734	906.864	886.479	996.36	850.548	829.038	1010.63	859.804	915.092	531.926	797.024	760.375	782.523	879.162	778.325
ENSRNOT00000027022	Doc2a	0.024	0.1881	0.9742	1.9645	99.2529	50.5229	72.039	61.8612	22.3094	39.3488	40.8336	40.2879	77.2012	294.911	63.6847	70.5666	37.8171	72.0791	56.4003
ENSRNOT00000109659	Kcnq3	0.024	0.1881	0.5195	1.4335	482.159	336.361	455.246	256.658	323.487	383.99	243.146	295.773	396.3	827.741	242.195	569.29	374.292	415.216	463.289
ENSRNOT00000008477	Vdac1	0.0241	0.1884	0.2704	1.2062	1688.12	1399.59	1201.95	1395.11	1350.78	1506.67	1450.86	1448.15	1444.79	1973.02	1372.93	1692.33	2125.41	1654.03	1312.15
ENSRNOT00000080012	Scamp5	0.0241	0.1885	0.8931	1.8572	131.753	70.9415	37.02	34.2211	90.1673	132.972	63.1065	26.5311	113.228	232.491	115.79	61.052	126.057	63.9575	190.955
ENSRNOT00000003087	Slain2	0.0241	0.1885	0.2292	1.1722	2100.22	1791.69	1836.99	1920.33	1554.22	1751.7	1740.07	1850.3	1889.89	2612.59	1730.1	2239.1	1962.61	2008.06	2047.33
ENSRNOT00000092952	Inppl1	0.0242	0.1886	-0.2758	-1.2107	1830.34	2215.93	2180.18	2298.08	2471.7	2165.54	2354.43	1904.34	2136.93	1347	2347.65	1826.01	1981.03	1968.47	1513.95
ENSRNOT00000107399	Slc29a3	0.0242	0.189	-0.4066	-1.3255	107.248	142.161	96.0519	135.568	159.884	160.109	157.766	157.221	128.669	131.172	101.317	94.3531	111.512	105.581	99.9092
ENSRNOT00000023562	Marchf5	0.0242	0.189	-0.2405	-1.1814	846.637	1000.21	1102.6	1034.53	870.998	936.229	1000.42	1065.17	991.264	681.19	976.499	903.094	752.463	916.724	850.034
ENSRNOT00000111655	Cd48	0.0243	0.1892	-0.3908	-1.3111	815.843	1069.64	1244.67	1063.49	1129.42	865.673	1186.03	918.762	1077.73	720.09	1255.36	1011.72	677.799	510.645	718.701
ENSRNOT00000067388	---	0.0243	0.1895	0.2563	1.1944	1083.74	907.37	832.45	843.682	935.138	757.125	1209.23	858.821	909.945	1087.37	1044.04	980.004	1055.97	1120.78	1214.22
ENSRNOT00000117863	Slc13a4	0.0244	0.1896	-0.9593	-1.9444	335.433	652.216	756.409	1146.41	1065.28	618.725	221.801	366.522	391.153	704.711	319.388	325.082	263.75	198.979	200.624
ENSRNOT00000084222	Alkbh8	0.0244	0.1898	0.2933	1.2254	625.513	510.442	571.309	534.376	445.259	480.326	502.996	417.619	621.727	729.136	754.567	581.976	546.893	582.724	558.363
ENSRNOT00000104886	Brap	0.0244	0.1898	0.182	1.1344	1614.97	1423.59	1554.84	1567.59	1293.95	1355.5	1435.67	1389.44	1370.06	1768.56	1598.87	1561.19	1529.17	1543.1	1687.98
ENSRNOT00000034730	Wfs1	0.0244	0.1898	-0.3297	-1.2568	191.001	240.049	181.098	244.812	250.981	256.445	270.987	239.762	236.75	204.448	180.44	162.541	193.934	234.511	171.618
ENSRNOT00000049344	Neu1	0.0245	0.1904	-0.52	-1.4339	140.657	201.693	251.136	221.121	146.871	181.818	228.297	131.673	251.161	146.551	89.7375	187.913	162.904	86.2919	169.201
ENSRNOT00000089133	Tbrg4	0.0245	0.1904	0.3643	1.2872	348.516	270.747	203.11	196.113	274.22	310.72	345.23	247.623	317.04	294.911	334.827	346.49	436.351	342.122	336.791
ENSRNOT00000119635	Zdhhc2	0.0245	0.1904	0.3833	1.3043	376.131	288.369	325.176	294.828	249.122	312.076	232.009	317.39	289.247	512.024	241.23	382.963	343.263	323.848	452.008
ENSRNOT00000044020	Armc10	0.0246	0.1904	0.3441	1.2694	1136.37	895.223	559.302	858.16	952.799	981.006	855.65	1028.82	1031.41	843.12	954.305	1081.49	1254.75	1287.27	1397.12
ENSRNOT00000005389	Adcy3	0.0247	0.1907	0.4247	1.3423	400.881	298.659	351.19	251.393	303.037	354.139	263.562	200.457	367.478	621.484	303.95	333.011	355.869	401.003	389.968
ENSRNOT00000027141	Mta2	0.0246	0.1907	-0.2292	-1.1722	2820.2	3305.9	3407.84	3128.6	3136.34	3455.91	3115.42	4104.46	2792.63	2379.19	3234.41	2925.74	2725.74	2847.63	2808.74
ENSRNOT00000024581	Slc45a1	0.0247	0.1907	0.4814	1.3961	258.178	184.922	224.121	113.193	156.166	222.524	180.039	204.388	193.518	353.712	228.686	177.606	181.328	252.784	354.516
ENSRNOT00000007115	Tmem128	0.0247	0.1907	0.3788	1.3003	337.729	259.733	259.14	179.003	252.84	234.736	317.388	244.676	327.333	311.195	247.984	356.798	393.686	301.514	414.14
ENSRNOT00000093378	Nipsnap2	0.0247	0.1911	-0.2563	-1.1944	872.53	1042.18	1191.64	1274.08	1103.39	883.312	998.567	947.258	897.593	812.362	1024.74	872.172	872.702	866.979	787.188
ENSRNOT00000040773	Cfap91	0.0248	0.1911	-0.5383	-1.4523	288.339	418.75	406.22	564.648	524.272	407.056	352.654	366.522	310.864	298.53	536.495	318.739	214.297	214.207	148.252
ENSRNOT00000083894	Gabra5	0.0248	0.1911	1.8773	3.6739	489.336	133.192	298.161	100.031	113.406	151.968	11.1364	35.3748	222.339	1832.79	63.6847	191.085	141.572	94.4135	612.347
ENSRNOT00000025314	Nes	0.0248	0.1915	-0.2435	-1.1838	10954.9	12968.7	13233.2	12596	14239	13587.5	12010.6	15586.5	9527.66	9180.24	11162.2	11978.1	11610.8	11211.9	10586.3
ENSRNOT00000009705	Slc6a1	0.0249	0.1916	0.2897	1.2224	2425.17	1984.01	1867.01	1808.45	2010.64	2069.2	2103.86	1938.73	2089.58	3570.6	2112.21	2121.76	1893.76	2434.45	2417.96
ENSRNOT00000033919	Slx4	0.0249	0.1916	0.2716	1.2071	1690.91	1400.78	1535.83	1101.66	1297.67	1408.41	1419.9	1655.74	1383.45	1906.97	1506.24	1766.54	1315.84	1617.21	2030.41
ENSRNOT00000105741	Zfp748	0.0249	0.1917	0.3529	1.2771	683.412	535.118	772.817	629.197	429.74	458.736	496.505	376.348	583.309	669.35	641.187	822.178	691.508	651.059	624.599
ENSRNOT00000011030	Itgb6	0.025	0.192	-0.6578	-1.5777	111.571	176.027	79.0427	180.319	197.996	156.038	235.721	89.4196	293.365	159.216	87.8077	136.376	106.664	111.672	67.6804
ENSRNOT00000103954	Zfp563	0.025	0.1926	0.2997	1.2309	376.256	305.671	280.151	284.298	289.093	261.873	369.359	313.46	338.656	358.236	302.02	416.264	341.324	404.049	434.283
ENSRNOT00000103439	---	0.0251	0.1927	0.5379	1.4519	765.737	527.407	424.719	302.75	630.894	564.697	678.913	652.115	436.059	1222.21	307.361	749.954	905.504	622.744	786.143
ENSRNOT00000075163	Car10	0.0251	0.1927	0.9776	1.9691	129.273	65.6497	84.0454	42.1183	91.0969	39.3488	54.7542	16.7048	130.727	284.055	45.3512	184.742	78.5432	63.9575	118.441
ENSRNOT00000038123	---	0.0251	0.1928	-0.4348	-1.3517	127.544	172.4	161.087	160.576	235.179	128.901	150.342	194.561	173.96	123.935	118.685	164.92	141.572	85.2767	129.721
ENSRNOT00000100607	---	0.0251	0.1928	0.4664	1.3817	894.033	647.055	929.503	527.795	479.653	773.407	345.23	676.051	798.775	1010.48	568.338	980.004	760.221	838.554	1205.36
ENSRNOT00000108013	Gria2	0.0252	0.193	0.4544	1.3702	3499.69	2554.11	3067.66	2221.74	1976.25	2485.76	2883.41	2297.4	2946	6541.42	2563.79	3053.39	2245.75	2496.37	4096.28
ENSRNOT00000014357	AABR07049043.1	0.0252	0.193	0.3542	1.2782	275.142	215.251	251.372	224.195	191.017	178.749	177.833	239.004	244.008	254.157	299.299	339.867	208.831	246.2	300.978
ENSRNOT00000024614	Bin3	0.0252	0.193	-0.3888	-1.3093	352.903	462.058	496.268	547.537	493.597	424.695	386.063	574.84	311.893	294.006	506.583	349.662	379.141	299.484	289.253
ENSRNOT00000093469	Hmcn1	0.0252	0.193	-0.3407	-1.2664	354.877	449.411	477.258	476.463	393.204	409.77	483.507	325.251	580.553	352.808	444.828	296.538	385.928	294.408	355.322
ENSRNOT00000097280	Gpd1	0.0252	0.193	0.528	1.442	144.007	99.8692	95.0514	60.545	111.547	126.187	89.0915	128.725	87.4947	194.497	84.9129	160.162	176.48	126.9	120.858
ENSRNOT00000109924	Dscam	0.0253	0.1932	0.3226	1.2506	788.695	630.673	542.293	546.221	787.338	880.598	542.901	490.334	627.903	813.267	724.655	802.398	735.009	746.171	909.657
ENSRNOT00000037068	Gpr88	0.0253	0.1934	1.3091	2.478	382.182	154.233	206.111	115.825	99.463	392.131	39.9056	113.985	113.228	232.491	234.475	231.522	160.965	221.313	1211.8
ENSRNOT00000103163	Sp3	0.0253	0.1934	0.2083	1.1554	3589.64	3106.97	3213.74	3395.79	2580.46	2998.65	3076.44	3314.42	3171.43	2984.39	4008.28	3617.93	3554.81	3445.58	3926.27
ENSRNOT00000109172	Ankrd63	0.0254	0.1935	1.0683	2.097	124.54	59.3895	25.0135	68.4422	84.59	116.689	39.9056	48.149	33.9685	142.028	55.9653	55.5018	51.3925	50.7599	390.774
ENSRNOT00000004236	Myh2	0.0254	0.1935	-0.7112	-1.6372	740.053	1211.59	1168.6	1991.24	1224.06	1206.55	1026.64	545.71	1319.74	783.625	526.416	784.491	1124.56	916.879	304.952
ENSRNOT00000012720	Pgp	0.0254	0.1935	-0.3215	-1.2497	827.921	1034.63	1004.54	747.599	1180.54	1035.28	1322.45	823.446	1125.08	740.896	1049.83	684.258	860.097	765.46	867.76
ENSRNOT00000112238	Nab2	0.0254	0.1935	0.6613	1.5815	113.122	71.5262	86.0465	59.2288	64.1397	78.6975	82.5952	38.3227	91.6121	179.118	122.545	47.573	80.4825	114.717	134.555
ENSRNOT00000067228	Ddost	0.0255	0.1936	-0.2853	-1.2187	958.742	1168.39	1092.59	998.993	1221.44	1112.62	1220.37	1190.95	1339.18	836.788	709.216	882.479	1228.57	1100.48	995.869
ENSRNOT00000056935	Iftap	0.0255	0.1936	-0.3843	-1.3052	191.529	249.986	227.123	236.915	246.333	237.449	273.771	249.589	277.924	157.407	267.283	227.558	138.663	207.1	151.475
ENSRNOT00000077651	Sptbn4	0.0255	0.1936	0.9413	1.9202	903.37	470.449	727.393	202.694	435.034	712.348	375.855	346.869	493.058	2126.8	397.547	740.553	454.775	625.362	1074.83
ENSRNOT00000018891	Omg	0.0255	0.1939	0.5527	1.4668	148.859	101.482	105.057	177.686	88.3082	80.0544	78.8831	84.5064	97.7882	149.265	141.843	191.085	79.5129	149.234	181.287
ENSRNOT00000110484	Rpusd3	0.0256	0.1943	-0.5859	-1.501	87.5746	131.449	68.0368	138.201	213.799	143.827	137.349	92.3675	126.61	76.894	122.545	94.3531	98.9063	75.1247	58.0118
ENSRNOT00000011697	Grin2b	0.0256	0.1945	1.0753	2.1071	1616.41	767.113	1010.55	533.059	567.032	955.225	539.189	463.803	1301.1	4555.74	568.338	1300.33	673.92	936.013	1663.81
ENSRNOT00000030244	Ldah	0.0256	0.1945	0.3015	1.2324	758.788	615.691	603.326	621.244	548.441	632.294	607.864	639.694	657.754	903.731	475.705	876.929	786.402	767.49	741.262
ENSRNOT00000010022	Pcnx1	0.0257	0.1946	-0.167	-1.1227	4983.82	5595.58	5650.06	5742.56	5203.68	5578.03	5774.24	5615.75	5605.84	5864.75	4908.55	4530.54	4964.71	4901.38	4734.41
ENSRNOT00000024662	Zfp819	0.0258	0.1957	-0.6791	-1.6011	58.2812	93.3147	98.053	111.877	92.956	61.0584	49.1859	128.725	111.17	28.9483	95.527	49.1588	44.6048	73.0943	58.8175
ENSRNOT00000025575	AABR07041089.1	0.0259	0.1959	0.1978	1.1469	4048.05	3529.51	3740.78	3568.47	3241.73	3315.84	3844.01	3624.76	3369.35	3817.85	3892.39	4324.7	3773.53	3613.29	4862.76
ENSRNOT00000098010	Arih1	0.0259	0.1959	0.1729	1.1273	2143.17	1901.17	1955.06	1834.78	1765.23	1843.96	1885.77	1872.9	2149.28	2120.47	1949.14	2206.59	2204.06	2049.69	2326.92
ENSRNOT00000018649	Dsp	0.0259	0.1959	-0.3147	-1.2438	328.494	408.568	318.172	398.807	435.034	468.115	437.105	343.922	460.119	279.532	326.143	324.289	428.594	299.484	313.425
ENSRNOT00000070832	Wnt7a	0.0259	0.196	-0.277	-1.2117	1289.5	1562.48	1589.86	1449.13	1504.96	1396.2	1635.2	1940.7	1418.44	933.584	1372.12	1148.89	1309.05	1408.08	1565.51
ENSRNOT00000115495	AABR07038355.1	0.026	0.1961	-0.4975	-1.4118	323.404	456.583	346.187	642.304	537.286	363.637	539.189	324.269	443.65	395.326	503.688	271.959	357.808	218.268	194.178
ENSRNOT00000093215	AABR07031521.1	0.0261	0.1967	0.2932	1.2254	638.367	520.958	597.27	486.984	481.957	607.512	444.631	438.28	592.295	667.837	638.405	498.356	701.027	750.867	575.966
ENSRNOT00000056600	---	0.0262	0.1973	0.3698	1.2921	402.141	311.22	425.23	285.615	320.698	291.724	225.513	298.72	330.421	487.598	276.932	432.914	462.532	390.851	361.768
ENSRNOT00000082442	Psat1	0.0262	0.1973	-0.3165	-1.2453	3089.89	3847.89	3640.93	4298.7	3714.49	2862.91	4248.52	4615.41	3552.24	2814.32	2830.07	3920.81	3370.54	3540.81	2063.44
ENSRNOT00000118910	Fyn	0.0262	0.1973	0.1995	1.1483	3673.08	3198.76	3241.75	2819.29	3220	3686.57	2772.04	3577.77	3075.7	3737.05	3370.46	3837.56	3509.23	3578.57	4003.62
ENSRNOT00000056865	Ung	0.0262	0.1974	-0.3018	-1.2327	540.87	666.737	706.382	684.422	712.973	649.933	567.958	778.245	567.172	379.042	614.654	593.87	585.68	604.043	468.929
ENSRNOT00000095819	Ankfn1	0.0263	0.1974	-0.4834	-1.3981	324.931	454.279	523.283	525.162	594.919	379.919	392.559	344.904	418.945	284.055	531.671	421.814	299.628	193.903	218.35
ENSRNOT00000090663	Elmo1	0.0263	0.1974	0.3432	1.2685	807.561	636.608	761.412	562.016	541.934	721.846	464.946	688.826	716.427	650.433	665.795	761.961	778.644	861.903	1125.59
ENSRNOT00000023485	Ppic	0.0263	0.1975	-0.3754	-1.2972	536.526	696.001	599.324	837.101	685.086	601.086	823.168	682.93	643.343	322.05	750.707	526.475	654.527	460.9	505.186
ENSRNOT00000020855	Npas1	0.0263	0.1976	0.6583	1.5783	212.152	134.421	103.056	164.524	201.715	119.403	80.7392	108.09	163.667	449.604	166.931	119.725	141.572	229.435	165.978
ENSRNOT00000065748	Robo2	0.0264	0.1979	0.3192	1.2476	4737.42	3797.09	3828.07	3831.45	3906.01	4373.14	2619.85	4250.87	3772.57	5055.1	4125.03	4972.17	3535.41	4082.11	6652.02
ENSRNOT00000007455	Brinp2	0.0265	0.1979	0.3257	1.2533	2308.8	1842.18	1722.93	1588.65	1699.24	1677.07	1278.83	2430.05	2497.2	2153.94	2642.91	2476.97	1904.43	2193.84	2480
ENSRNOT00000112738	Ca14	0.0265	0.1979	-0.7192	-1.6463	220.038	362.246	223.121	506.735	331.853	394.845	448.242	219.127	412.769	161.93	151.492	229.936	442.169	283.24	52.3717
ENSRNOT00000099147	Dmrta2	0.0264	0.1979	-0.4605	-1.376	425.383	585.316	535.289	390.91	624.665	610.584	771.198	747.784	414.828	260.535	524.916	314.775	554.651	546.177	352.905
ENSRNOT00000027789	Nfatc4	0.0264	0.1979	-0.4098	-1.3285	274.564	364.755	479.259	297.46	425.739	336.5	346.158	406.81	259.396	190.878	324.213	214.871	361.687	302.529	254.607
ENSRNOT00000034915	Npepl1	0.0265	0.1979	-0.2936	-1.2257	637.339	781.197	684.37	870.005	869.139	725.917	904.836	614.146	799.805	510.214	799.918	631.135	709.798	572.572	601.066
ENSRNOT00000072796	St6gal2	0.0264	0.1979	0.7664	1.701	703.902	413.808	615.333	505.419	224.024	407.056	297.9	205.37	642.314	1191.4	433.249	676.33	475.138	517.751	928.994
ENSRNOT00000016410	Zmpste24	0.0264	0.1979	-0.2175	-1.1627	789.46	917.894	882.477	1104.29	986.263	933.516	829.665	810.672	883.182	713.757	844.305	761.961	806.765	799.976	810.553
ENSRNOT00000071708	---	0.0265	0.1981	0.2054	1.153	13393.1	11615.9	13177.1	12986.9	10438	10058.4	10757.8	12146.3	11746.9	13897	14639.8	14069.7	13994.3	11901.2	11857
ENSRNOT00000103807	Rnf157	0.0266	0.1983	0.3128	1.2421	2541.31	2045.99	1724.62	1720.71	2277.44	2315.58	2185.19	2033.41	2064.48	3652.97	1972.62	2396.14	1994.55	2377.96	2852.34
ENSRNOT00000076555	Crtac1	0.0266	0.1984	-0.4577	-1.3733	443.564	609.163	608.329	596.237	824.52	492.538	649.626	359.644	731.867	486.694	444.828	340.94	715.616	367.502	306.979
ENSRNOT00000068274	Suclg2	0.0266	0.1984	-0.3101	-1.2398	1318.18	1634.22	1984.07	1471.51	1688.08	1128.9	1998.99	1525.05	1637.7	1167.88	1666.42	1174.26	1153.91	1513.66	1234.36
ENSRNOT00000050178	B3galt5	0.0267	0.1988	0.9789	1.971	99.2058	50.3325	36.0195	69.7584	50.1963	54.2742	25.985	56.9927	59.7023	229.777	21.2282	88.8029	46.5441	40.6079	167.59
ENSRNOT00000117613	Cacna2d3	0.0267	0.1989	1.1581	2.2316	359.856	161.257	165.089	165.841	65.9988	210.312	103.94	191.613	226.457	997.813	198.773	195.842	95.0276	153.295	518.077
ENSRNOT00000004725	Gabra1	0.0268	0.1989	1.0647	2.0918	105.819	50.5877	61.033	31.5887	49.2667	80.0544	19.4888	23.5832	89.5534	288.579	27.0177	67.3951	62.0588	43.6535	145.835
ENSRNOT00000014645	Irf2bpl	0.0268	0.1989	0.2658	1.2023	1717.22	1428.28	1131.61	1397.8	1441.75	1584.81	1367.93	1560.42	1515.2	1887.97	1329.66	1399.44	1906.37	1826.34	1953.87
ENSRNOT00000025634	Mob3a	0.0267	0.1989	0.2277	1.171	770.672	658.156	632.342	634.406	630.242	702.85	711.804	672.121	623.786	718.28	638.777	830.149	896.944	818.25	721.924
ENSRNOT00000073689	Pros1	0.0268	0.1989	-0.329	-1.2561	233.418	293.202	241.13	317.203	306.755	309.363	289.547	283.981	305.717	188.164	225.791	277.509	285.083	245.678	178.87
ENSRNOT00000028660	Gramd1a	0.0269	0.1996	0.2417	1.1824	964.76	815.935	755.408	780.504	770.605	820.897	742.429	926.623	915.092	1183.26	922.463	880.101	844.582	1055.81	903.211
ENSRNOT00000086247	Ttc7a	0.0269	0.1996	-0.58	-1.4948	111.237	166.282	132.071	207.959	193.349	123.474	201.384	136.586	168.813	134.791	68.5093	153.027	168.722	84.2615	58.0118
ENSRNOT00000107215	Zhx2	0.0269	0.1998	-0.243	-1.1834	2693.16	3187.16	3138.7	2885.1	3311.09	3059.71	3562.73	3672.1	2677.34	2686.77	2510.72	3100.97	2634.59	3108.54	2118.24
ENSRNOT00000010962	Akirin2	0.027	0.1999	0.2227	1.1669	1812.5	1553.26	1269.69	1358.31	1457.55	1584.81	1624.06	1761.86	1814.74	1757.71	1655.8	1891.03	1761.89	1962.38	1845.9
ENSRNOT00000076987	Garre1	0.027	0.1999	-0.2054	-1.153	1144.92	1320.11	1494.81	1301.72	1417.58	1237.45	1167.47	1382.56	1237.28	1298.15	1187.82	1148.89	1134.51	1082.2	1018.43
ENSRNOT00000061191	Mfsd12	0.027	0.1999	0.6337	1.5515	119.347	76.9241	61.033	31.5887	61.351	90.9092	81.6672	106.124	104.994	183.641	100.352	91.1816	87.2702	153.295	100.715
ENSRNOT00000084651	P3h1	0.027	0.1999	-0.4505	-1.3666	332.253	454.043	409.221	360.638	566.102	363.637	670.042	349.817	456.002	242.442	323.248	304.467	412.109	483.234	229.63
ENSRNOT00000042070	RGD1304694	0.027	0.1999	0.2929	1.2251	1961.98	1601.44	1543.83	1438.6	1680.65	1986.43	1416.18	1519.15	1627.4	2817.94	1619.14	1779.23	1678.5	1875.07	2001.41
ENSRNOT00000117033	---	0.0271	0.2001	0.1866	1.1381	1709.04	1501.71	1560.84	1459.66	1387.83	1469.47	1476.51	1699.95	1456.53	1531.55	1579.57	1813.32	1841.4	1831.42	1657.36
ENSRNOT00000093357	Dner	0.0271	0.2001	0.338	1.264	1856.86	1469	1332.72	1529.42	1402.71	1588.88	1055.18	1453.31	1922.82	1992.91	1560.27	1567.53	1411.84	2017.2	2590.39
ENSRNOT00000013271	Foxp1	0.0271	0.2003	0.9019	1.8686	918.814	491.72	712.385	555.435	314.191	740.842	244.074	450.046	426.151	1119.94	536.495	643.028	471.259	548.207	2193.17
ENSRNOT00000046641	AABR07010705.1	0.0272	0.2005	-0.29	-1.2226	1199.37	1466.35	1560.3	1552.24	1404.85	1419.87	1394.64	1757.85	1174.86	1357.9	1545.08	1220.47	899.069	1014.58	1158.58
ENSRNOT00000084702	Amph	0.0273	0.2005	0.8341	1.7828	560.088	314.163	299.162	358.005	324.417	329.716	178.183	328.199	381.889	1470.03	385.003	414.678	253.084	380.699	456.843
ENSRNOT00000010031	Angptl4	0.0273	0.2005	-0.3719	-1.294	420.087	543.598	614.332	426.447	566.102	438.264	806.464	464.785	484.824	306.671	483.425	398.82	510.046	432.475	389.968
ENSRNOT00000115432	Arhgef28	0.0272	0.2005	0.597	1.5126	280.723	185.595	185.1	204.01	172.898	200.814	177.255	117.916	241.897	605.201	162.106	236.279	293.81	191.873	194.984
ENSRNOT00000016983	Ephb2	0.0273	0.2005	0.3354	1.2617	1078.53	854.802	872.472	797.615	933.279	974.221	709.948	897.144	799.805	1643.72	854.919	823.806	1061.79	1145.14	942.691
ENSRNOT00000105080	Gng5	0.0272	0.2005	0.5205	1.4344	294.918	205.599	195.106	184.267	230.531	208.302	169.509	184.294	267.037	192.687	210.562	243.415	524.591	398.973	200.73
ENSRNOT00000102335	Hscb	0.0273	0.2005	-0.3742	-1.2961	238.355	308.942	336.182	364.586	297.459	290.367	293.26	279.068	302.629	253.298	355.09	191.878	164.844	234.511	231.241
ENSRNOT00000025517	Klhdc7a	0.0273	0.2005	-0.7782	-1.7149	132.498	227.226	132.071	201.378	190.56	238.806	356.366	89.4196	381.889	106.747	129.299	104.661	307.385	86.2919	61.2347
ENSRNOT00000012160	Pdcl	0.0272	0.2005	-0.3687	-1.2912	791.699	1022.24	1182.2	1233.99	1031.16	839.937	740.51	1319.35	808.79	530.751	959.997	814.287	672.437	928.722	844.286
ENSRNOT00000017536	Plxna4	0.0273	0.2005	0.3377	1.2637	4799.89	3798.26	4376.37	3423.43	3444.02	4386.71	2688.52	4279.37	3990.79	6828.19	3853.89	4709.73	3510.2	4350.13	5545.76
ENSRNOT00000039247	Snca	0.0273	0.2005	0.9478	1.929	633.49	328.411	362.196	307.99	357.881	455.903	209.736	294.79	310.864	1732.38	304.915	428.157	293.81	294.408	746.902
ENSRNOT00000055114	Tex2	0.0273	0.2005	0.3082	1.2381	1061.74	857.522	889.481	718.643	842.182	829.038	847.297	826.394	1047.88	1489.93	831.761	1137.79	901.792	1109.61	899.183
ENSRNOT00000035545	Dnaaf5	0.0274	0.2007	-0.3383	-1.2643	604.721	764.552	634.343	812.093	1062.49	727.274	747.069	627.902	740.102	464.983	683.163	575.633	800.947	603.028	501.963
ENSRNOT00000107655	Cdk2ap1	0.0274	0.2011	0.277	1.2117	4059.95	3350.71	3947.13	3851.19	3048.96	3062.42	3024.47	3553.2	2968.64	3624.87	4714.6	4792.19	4081.34	4300.38	2847.41
ENSRNOT00000117346	Tnc	0.0275	0.2012	-0.2578	-1.1956	25133.6	30050.1	34236.5	25613.2	29077.6	24510.2	37656	28642.8	30608.7	22629.5	28338.7	26112.8	24599.5	28979.9	20143
ENSRNOT00000083521	---	0.0275	0.2012	0.2639	1.2007	789.228	657.296	621.598	624.569	685.191	549.362	779.134	622.782	714.611	821.77	732.103	706.272	907.667	918.722	651.223
ENSRNOT00000119280	Raly	0.0275	0.2014	0.1652	1.1213	2647.63	2361.17	2371.28	2200.68	2257.9	2662.15	2411.04	2407.45	2220.31	2703.95	2532.91	2489.65	2724.77	2867.94	2568.63
ENSRNOT00000103665	Nfic	0.0276	0.2016	-0.2326	-1.175	1281.34	1505.55	1458.79	1657.09	1505.89	1582.09	1650.98	1436.61	1249.63	1113.61	1397.2	1393.89	1443.84	1277.12	1063.55
ENSRNOT00000068183	Fgfr2	0.0276	0.2016	-0.2635	-1.2004	2686.7	3225	2967.6	3224.68	3760.07	2970.15	3643.47	2647.21	3359.8	2343.01	2831.07	2951.91	3198.94	2785.7	2011.07
ENSRNOT00000119923	---	0.0277	0.2017	0.6849	1.6076	96.2996	59.9029	43.1306	100.272	75.8628	66.0514	48.6861	29.7801	57.1214	93.9183	48.3801	99.0685	151.57	74.8186	109.807
ENSRNOT00000079310	Actg1	0.0277	0.2017	1.1562	2.2287	388.4	174.275	97.0525	81.6041	203.574	245.591	206.024	129.708	256.308	174.595	69.4742	153.819	748.585	541.101	642.964
ENSRNOT00000110818	Pitpnm2	0.0277	0.2017	-0.2117	-1.1581	2198.09	2545.56	2252.22	2516.57	2972.73	2370.42	3007.77	2370.11	2325.3	2173.84	2290.72	2338.21	2310.72	1967.45	2106.96
ENSRNOG00000054493	Rpph1	0.0277	0.2017	-1.2281	-2.3426	36056.2	84465.2	39892.3	46828	209036	74013.8	81482.7	102711	37292.3	14287.9	81578.5	16219.1	30951.4	37856.3	35444.6
ENSRNOT00000105012	Serinc3	0.0277	0.2017	0.2787	1.2131	985.71	812.533	736.398	1013.47	786.408	796.473	830.593	583.684	943.913	1153.41	978.428	908.644	1046.27	908.603	919.326
ENSRNOT00000020720	Slc32a1	0.0277	0.2017	0.4232	1.3409	853.649	636.612	510.276	683.106	723.198	773.407	439.889	816.568	511.587	793.365	647.461	581.976	793.189	989.818	1315.74
ENSRNOT00000071593	Lrrc23	0.0278	0.2025	-0.4862	-1.4007	1446.56	2026.22	1920.04	2871.94	2728.26	1641.79	1413.4	1709.78	1899.15	1087.37	2866.78	1315.39	1274.15	1048.7	1087.72
ENSRNOT00000008119	RGD1310352	0.0279	0.2026	-0.2205	-1.1651	2447.43	2851.49	2508.36	3066.74	3122.39	2744.92	3376.2	2453.63	2687.63	2244.4	2668.97	2484.9	2757.74	2302.47	2227.01
ENSRNOT00000022534	Tpra1	0.0279	0.2028	-0.3479	-1.2727	388.573	494.552	543.294	568.597	435.964	354.139	533.621	503.108	521.88	411.609	534.565	272.752	371.383	389.836	352.905
ENSRNOT00000114267	---	0.0279	0.2029	-0.4341	-1.3511	462.179	624.446	523.283	852.895	582.834	578.02	600.44	738.94	496.146	295.816	796.059	430.536	403.382	463.946	384.328
ENSRNOT00000011484	Ndufa6	0.028	0.2033	0.358	1.2817	827.578	645.698	557.301	650.201	530.779	641.792	898.339	477.56	763.777	637.768	782.55	725.488	1131.6	884.238	804.913
ENSRNOT00000102452	Aox1	0.0281	0.2035	-0.5021	-1.4163	90.2191	127.777	112.061	136.884	127.35	120.76	116.005	116.933	164.696	70.5616	155.352	73.7382	95.0276	83.2463	64.4575
ENSRNOT00000105272	Atp5po	0.0281	0.2035	-0.2479	-1.1874	1301.56	1545.52	1296.7	1385.95	1822.87	1652.65	1345.65	1784.46	1529.61	1127.18	1437.73	1125.1	1403.11	1374.58	1343.13
ENSRNOT00000106831	Kidins220	0.0281	0.2035	0.2396	1.1807	12822.4	10860	11430.2	10024.1	10439	12675.7	8662.29	11936	10855.5	14380.1	10779.1	12835.2	10813.8	13213.8	14910.6
ENSRNOG00000053606	Scarna6	0.0281	0.2035	-0.5605	-1.4747	420.641	620.331	528.286	404.072	1038.32	483.04	841.729	684.895	359.243	240.633	670.619	262.444	464.472	422.323	464.094
ENSRNOT00000019618	Slc7a8	0.0281	0.2035	-0.3426	-1.268	1179.25	1495.32	1512.82	1793.97	1487.3	1617.37	1435.67	1016.04	1606.81	1211.31	894.48	1214.7	1729.89	1094.38	931.411
ENSRNOT00000100213	Tm9sf1	0.0281	0.2035	-0.2824	-1.2162	504.465	613.555	540.292	692.319	596.778	628.223	743.357	471.664	623.786	469.506	614.654	496.345	536.227	441.611	468.929
ENSRNOT00000114170	Trim3	0.0281	0.2035	0.3663	1.289	630.952	489.473	317.172	434.345	492.667	537.314	558.678	474.612	611.434	916.396	515.267	555.811	560.469	580.694	656.661
ENSRNOT00000080410	Bcat1	0.0282	0.2035	0.3147	1.2437	4894.35	3935.16	4573.47	3466.86	3933.9	4287.66	3469.93	3666.2	4148.28	6980.17	3721.69	4505.96	3790.44	4336.93	6029.2
ENSRNOT00000024286	Rab8b	0.0282	0.2035	-0.1707	-1.1256	2131.55	2399.22	2437.32	2353.36	2377.82	2363.64	2500.13	2425.14	2335.59	1787.56	2186.51	2240.69	2051.82	2192.83	2328.53
ENSRNOT00000117710	---	0.0283	0.2037	0.4405	1.3571	389.589	287.075	238.129	248.761	240.756	333.786	287.691	324.269	336.597	398.944	202.633	292.574	469.32	550.238	424.614
ENSRNOT00000082974	Cacnb1	0.0283	0.2037	0.367	1.2897	439.353	340.664	370.2	314.571	328.135	426.052	286.763	304.616	356.155	667.621	395.617	378.205	381.08	335.015	477.791
ENSRNOT00000027063	Kcnc3	0.0283	0.2037	0.5808	1.4956	507.897	339.584	368.199	276.401	392.274	446.405	202.312	292.825	399.388	1133.51	311.669	422.607	351.99	373.593	453.62
ENSRNOT00000093209	Pi16	0.0282	0.2037	-0.4504	-1.3664	120.322	164.406	154.083	169.789	178.476	141.113	147.558	148.378	211.017	150.169	112.896	117.347	124.118	63.9575	152.281
ENSRNOT00000050434	Tmem69	0.0283	0.2037	-0.356	-1.2799	478.747	612.748	747.404	801.563	515.906	660.788	513.204	566.979	486.882	456.841	687.988	419.435	406.291	417.247	485.043
ENSRNOT00000020215	Kif17	0.0283	0.2038	-0.5437	-1.4577	89.4904	130.446	137.074	181.635	115.265	108.548	170.759	117.916	82.348	72.3708	124.475	98.3176	82.4219	50.7599	107.966
ENSRNOT00000099269	Tmeff2	0.0283	0.2038	0.5087	1.4227	481.367	338.338	322.174	469.882	310.473	378.562	303.468	254.502	331.451	395.326	355.09	424.986	351.02	370.547	989.423
ENSRNOT00000023592	---	0.0284	0.2041	-0.4149	-1.3332	389.951	519.871	362.196	446.19	573.539	521.032	718.3	555.188	461.149	225.254	555.794	366.312	418.897	402.019	372.242
ENSRNOT00000000008	Gad1	0.0284	0.2042	0.3974	1.3171	1286.4	976.693	859.465	1375.42	860.773	854.818	597.655	1306.9	984.058	907.349	1501.41	1270.2	1054.03	1342.09	1642.86
ENSRNOT00000016541	Ptx3	0.0285	0.2043	-0.3064	-1.2366	1464.24	1810.7	2012.09	1331.99	1695.52	1614.66	2470.43	1855.21	1690.19	1413.04	1371.15	1833.15	1254.75	1668.99	1244.03
ENSRNOT00000116378	Sestd1	0.0285	0.2043	0.2583	1.1961	2179.7	1822.41	1902.03	2032.21	1674.14	1784.26	1702.02	1739.26	1924.88	2499.51	1777.38	2645.85	1627.1	2214.15	2311.61
ENSRNOT00000105420	Ctss	0.0285	0.2046	0.4071	1.326	383.495	289.218	344.186	247.445	329.064	385.347	266.346	206.353	247.044	380.851	566.408	320.325	281.204	359.38	393.191
ENSRNOT00000086206	Tmem11	0.0285	0.2046	0.3277	1.255	405.973	323.479	313.169	279.034	321.628	309.363	284.907	381.262	373.654	436.939	439.038	504.274	435.381	312.681	306.979
ENSRNOT00000096369	---	0.0286	0.2048	0.2066	1.1539	3722.24	3225.67	3396.84	3240.47	2908.59	3204.89	2979.93	3564.01	3285.68	2865.88	3764.15	3800.29	3824.38	4052.67	4026.18
ENSRNOT00000023468	Hikeshi	0.0287	0.2048	-0.3675	-1.2901	571.631	737.468	637.345	904.227	765.958	675.713	509.492	1016.04	654.666	535.544	701.497	451.944	446.048	602.013	692.918
ENSRNOT00000021200	Qpctl	0.0286	0.2048	-0.2606	-1.198	417.319	499.937	457.247	415.918	571.68	464.044	526.197	563.049	497.176	381.756	469.916	369.484	451.866	451.763	381.105
ENSRNOT00000026760	Stat3	0.0287	0.2048	-0.2298	-1.1726	1301.2	1525.83	1613.87	1672.88	1422.23	1556.31	1448.66	1767.76	1201.25	1208.59	1535.19	1214.7	1272.21	1267.98	1309.29
ENSRNOT00000001586	Trpv4	0.0287	0.2048	-0.6427	-1.5613	194.26	303.298	174.094	381.697	332.783	295.794	383.279	127.742	428.209	196.306	209.388	175.227	352.96	142.128	90.2405
ENSRNOT00000074131	Pnkd	0.0287	0.205	-0.2374	-1.1789	1214.58	1431.88	1365.74	1213.53	1628.59	1298.51	1779.97	1251.87	1479.18	1192.31	1355.71	1163.16	1219.84	1258.85	1099
ENSRNOT00000084031	Reck	0.0287	0.205	-0.3854	-1.3062	372.29	486.295	370.2	647.568	458.273	451.832	490.003	391.088	597.023	302.148	343.511	368.691	546.893	390.851	282.807
ENSRNOT00000007795	Nek10	0.0287	0.2051	-0.4356	-1.3525	211.055	285.446	262.142	423.815	310.473	290.367	232.937	253.519	227.486	239.728	248.949	175.227	273.447	203.04	127.304
ENSRNOT00000090001	R3hdm2	0.0288	0.2052	0.2325	1.1749	2785.36	2370.78	2860.55	2629.76	2284.86	2476.26	1896.91	2363.23	2087.52	3206.03	2766.42	2839.32	2413.51	2657.79	2828.07
ENSRNOT00000075222	Trim68	0.0288	0.2052	-0.4312	-1.3484	118.58	159.892	129.07	214.54	173.828	147.897	167.975	155.256	131.757	163.739	91.6674	141.926	113.451	98.4742	101.521
ENSRNOT00000039141	---	0.0288	0.2054	-0.5511	-1.4652	70.7917	103.726	79.0427	94.7661	102.252	119.403	119.717	83.5238	127.639	51.5642	85.8778	70.5666	111.512	64.9727	41.0917
ENSRNOT00000007998	Snap25	0.0289	0.2054	0.8206	1.7661	916.962	519.188	961.52	336.946	387.627	533.244	257.066	525.709	632.021	1876.21	522.986	796.848	593.438	568.511	1143.32
ENSRNOT00000006752	Tspan13	0.0289	0.2055	0.2273	1.1707	1966.79	1680.07	1760.95	1571.54	1757.8	1628.22	1566.53	1672.44	1801.36	2605.35	1721.42	1864.86	1885.04	1792.84	1930.5
ENSRNOT00000106419	Nbea	0.029	0.206	0.3107	1.2403	6720.34	5418.16	6166.33	5304.27	4632.93	5724.57	4893.54	5216.8	5989.78	10015.2	5084.16	7052.7	5021.92	6281.03	6865.53
ENSRNOT00000111671	Zcchc12	0.029	0.2061	0.3645	1.2874	1221.65	948.926	858.464	896.329	960.236	1213.03	800.895	952.171	963.471	1541.5	1000.62	1129.86	851.37	974.591	1829.79
ENSRNOT00000072367	Zik1	0.029	0.2061	0.2825	1.2163	1621.15	1332.83	1362.74	1254.33	989.982	1402.99	1129.42	1768.74	1422.56	1326.2	1870.98	1733.24	1602.86	1531.93	1661.39
ENSRNOT00000106520	Arpin	0.0292	0.2069	-0.4806	-1.3954	108.669	151.633	199.108	222.437	124.561	109.905	107.652	143.464	155.432	125.744	111.931	103.868	125.087	73.0943	111.995
ENSRNOT00000112656	Tsg101	0.0291	0.2069	-0.2216	-1.166	1965.37	2291.59	2199.19	2305.98	2179.82	2189.96	2160.47	2763.16	2241.92	1733.28	2355.37	1819.67	1797.77	1858.83	2227.01
ENSRNOT00000091789	Myo5a	0.0292	0.2073	0.349	1.2737	4535.29	3560.68	4081.21	3485.29	3265.55	3792.41	2746.99	3899.09	3655.22	7285.93	3442.83	4707.35	3414.21	3653.7	4706.21
ENSRNOT00000022716	Pla2g5	0.0292	0.2073	-0.5511	-1.4652	237.844	348.478	240.13	418.55	352.303	327.002	412.048	303.634	386.006	240.633	319.388	199.014	363.626	228.42	77.349
ENSRNOT00000003349	Nid1	0.0293	0.2076	-0.3697	-1.2921	6297.24	8136.66	8675.69	8969.87	7787.86	6085.49	11106.7	4918.08	9411.34	7435.2	7351.72	6096.48	7249.25	5353.14	4298.51
ENSRNOT00000011237	Plpp3	0.0293	0.2078	-0.2664	-1.2028	4330.04	5208.32	4391.37	4854.13	5706.57	4818.19	6785.8	5033.05	4865.74	3830.23	4457.93	5021.33	4195.76	5110.51	3365.49
ENSRNOT00000016714	Nsun4	0.0294	0.208	-0.3619	-1.2851	154.487	198.532	176.851	220.485	238.084	186.868	217.243	175.875	174.107	125.274	147.018	152.597	199.895	175.916	127.389
ENSRNOT00000077792	Stt3b	0.0294	0.208	-0.2089	-1.1558	2104.63	2432.5	2596.4	2578.43	2456.83	2234.74	1995.28	2849.64	2316.04	2239.88	2357.3	2018.68	1959.7	2001.97	2050.56
ENSRNOT00000026054	Kif27	0.0295	0.2083	-0.3615	-1.2848	994.565	1277.77	944.511	1766.33	1523.55	1172.32	1414.33	964.946	1160.08	907.349	1124.13	1332.84	1015.24	855.812	731.593
ENSRNOT00000101454	Lzts3	0.0295	0.2083	-0.3701	-1.2924	217.864	281.574	254.137	204.01	295.6	276.798	342.445	313.46	282.042	296.72	188.159	164.92	193.934	215.222	248.161
ENSRNOT00000005794	Llph	0.0295	0.2085	0.3665	1.2893	371.993	288.534	392.145	300.022	266.378	290.624	260.305	187.017	324.085	419.626	380.597	364.19	293.787	321.165	451.533
ENSRNOT00000016248	Cdon	0.0296	0.2087	-0.233	-1.1753	1652.83	1942.55	2183.18	1854.52	2161.23	2044.78	1632.42	1994.74	1727.25	1565.92	1292.03	1794.3	1829.77	1714.67	1719.4
ENSRNOT00000103970	Galnt14	0.0296	0.2087	0.8901	1.8532	157.749	85.1207	85.046	40.8021	66.9283	123.474	79.8111	82.5412	117.346	464.983	99.3867	90.3887	57.2105	69.0335	165.172
ENSRNOT00000104781	Prpf3	0.0296	0.2087	0.2601	1.1976	830.513	693.489	712.385	771.291	656.27	629.58	583.735	777.263	724.662	853.071	805.708	1042.64	709.798	700.487	868.565
ENSRNOT00000078100	---	0.0297	0.2089	-0.5992	-1.5149	1827.71	2768.71	2554.38	3483.97	2791.47	3004.08	3107.99	1398.29	3041.73	3146.32	1246.68	1904.51	2266.12	1433.46	969.28
ENSRNOT00000076843	AABR07039316.1	0.0297	0.2089	-0.6512	-1.5705	97.8641	153.698	172.49	81.9472	168.987	126.847	307.351	122.06	94.0656	54.489	95.9859	79.9591	93.803	126.038	136.97
ENSRNOT00000103994	Ksr2	0.0297	0.2089	0.7352	1.6646	759.308	456.153	567.307	343.527	358.81	629.58	321.101	398.949	574.377	1562.31	385.968	590.698	414.049	604.043	998.286
ENSRNOT00000112421	Scg2	0.0297	0.2089	1.1701	2.2503	428.074	190.233	197.107	251.393	274.22	184.532	77.9551	134.621	212.046	1326.2	165.001	286.231	160.965	139.082	490.683
ENSRNOT00000008980	Dld	0.0298	0.2093	0.2206	1.1652	1350.54	1159.02	1269.69	1201.69	1080.15	1033.92	1237.99	1036.67	1251.69	1488.08	1089.39	1477.14	1427.31	1299.45	1320.56
ENSRNOT00000095735	Ankrd10	0.0298	0.2093	0.2754	1.2104	814.095	672.611	600.325	608.082	556.807	611.941	851.009	682.93	794.658	664.907	914.744	800.019	859.127	767.49	878.234
ENSRNOT00000090420	Epas1	0.0298	0.2093	-0.1828	-1.1351	1727.17	1960.49	1763.95	2041.42	1953.94	1905.02	2070.45	1836.54	2152.37	1785.75	1891.24	1721.35	1711.47	1769.49	1485.75
ENSRNOT00000050321	Erlec1	0.0299	0.2093	-0.2738	-1.209	964.694	1166.32	1169.63	1170.1	1145.22	1029.85	1382.77	903.04	1361.83	850.357	998.692	1102.11	1148.09	884.238	804.913
ENSRNOT00000027944	Fcgrt	0.0299	0.2093	-0.3368	-1.2629	409.158	516.741	442.239	426.447	569.82	500.679	721.084	408.775	545.555	401.658	404.301	349.662	511.985	449.733	339.208
ENSRNOT00000109699	Fzd3	0.0298	0.2093	-0.2254	-1.1691	1921.19	2246.13	2245.21	2378.37	2296.94	2468.12	1821.74	2236.47	2280.01	1558.69	2088.09	1745.14	1865.64	2245.62	2025.58
ENSRNOT00000091431	Lztfl1	0.0299	0.2093	0.3703	1.2926	266.401	206.098	215.116	244.812	234.249	187.246	207.88	158.204	195.576	243.347	294.3	269.58	315.142	307.605	170.007
ENSRNOT00000014348	Noct	0.0299	0.2093	0.5254	1.4393	189.469	131.636	115.062	135.568	153.377	123.474	132.709	93.3501	167.784	323.859	152.457	199.014	172.601	95.4287	192.567
ENSRNOT00000073270	Rps6	0.0299	0.2093	0.162	1.1188	6852.65	6124.79	6057.27	6061.08	5949.12	6120.77	6200.21	6788.94	5695.39	6147.9	6432.13	7216.83	7476.14	7230.23	6613.33
ENSRNOT00000013738	Tmem9	0.03	0.2095	-0.2315	-1.174	827.299	971.282	842.456	901.594	955.588	997.288	1108.08	974.772	1018.03	837.692	768.076	662.058	953.185	879.162	865.342
ENSRNOT00000015948	Crtc3	0.03	0.2097	-0.3529	-1.2771	470.965	601.463	769.416	638.355	627.453	512.891	673.754	496.23	491	366.377	675.444	400.406	406.291	446.687	530.969
ENSRNOT00000067835	Gk5	0.03	0.2098	-0.5486	-1.4627	75.8218	110.902	91.0492	131.62	126.42	78.6975	73.3149	150.343	124.551	113.079	86.8428	65.0164	54.3015	54.8207	80.5719
ENSRNOT00000026539	Gng3	0.0301	0.2098	0.3405	1.2662	961.223	759.132	843.456	610.715	753.873	854.818	738.717	805.759	706.134	1322.58	793.164	1009.34	643.86	807.083	1189.24
ENSRNOT00000001682	Lfng	0.0301	0.2098	-0.3933	-1.3134	985.358	1294.2	1205.65	1071.38	1487.3	1123.48	1665.83	952.171	1551.23	949.867	1219.66	718.352	1252.81	1177.63	596.232
ENSRNOT00000105000	Pitpnm1	0.0301	0.2098	-0.2997	-1.2309	1914.09	2356.08	1878.02	2478.4	2439.17	2246.95	2697.8	1781.51	2970.7	2250.73	1646.15	1588.94	2334.96	2011.11	1654.14
ENSRNOT00000087305	Rps6kc1	0.0301	0.2098	0.2073	1.1545	1013.92	878.203	782.423	876.586	803.14	907.735	903.908	970.841	903.769	1092.8	911.849	884.065	1090.88	1098.44	1007.15
ENSRNOT00000077602	Ube2j2	0.0301	0.2098	-0.2521	-1.1909	994.734	1184.63	1197.65	1224.06	1075.5	1150.61	1336.37	1366.84	940.825	997.813	1091.32	1200.43	851.37	911.648	914.491
ENSRNOT00000113547	Usp10	0.0302	0.2105	0.2155	1.1611	1394.2	1200.77	1335.72	1002.94	1124.77	1237.45	1212.02	1207.66	1282.57	1394.95	1198.43	1351.87	1532.08	1597.92	1291.57
ENSRNOT00000105464	Socs4	0.0303	0.2107	0.2095	1.1563	1313.49	1135.93	1193.65	1243.81	999.277	1086.84	1026.41	1188	1215.66	1232.11	1435.8	1305.09	1134.51	1283.21	1488.97
ENSRNOT00000110011	Afap1l2	0.0303	0.2108	-0.2715	-1.207	868.113	1047.85	1255.68	1224.06	1033.67	951.155	966.086	840.151	1065.38	800.602	1042.11	869	948.336	871.04	679.221
ENSRNOT00000081634	Hmgb1	0.0303	0.2109	0.4354	1.3523	425.651	314.754	305.741	329.151	394.259	364.668	280.373	158.165	372.086	333.802	362.092	318.536	505.979	557.047	477.311
ENSRNOT00000109333	C1qa	0.0304	0.211	-0.4892	-1.4037	141.221	198.23	215.116	180.319	174.757	189.96	201.384	297.738	127.639	75.0847	176.58	118.14	161.935	153.295	162.755
ENSRNOT00000010541	Evc	0.0304	0.211	-0.2896	-1.2223	438.769	536.311	583.315	631.774	606.073	442.334	562.39	474.612	452.914	408.895	417.81	468.594	367.505	551.253	418.974
ENSRNOT00000067013	Pwwp2a	0.0304	0.211	0.2421	1.1827	1222.48	1033.63	986.533	1167.47	844.041	883.312	1180.46	939.397	1234.19	1279.15	1188.78	1320.15	1165.54	1111.64	1268.2
ENSRNOT00000035814	Vldlr	0.0304	0.211	0.3607	1.284	584.187	454.968	426.23	455.404	341.149	478.97	555.894	382.244	545.555	815.076	430.354	533.611	517.803	504.554	702.587
ENSRNOT00000037375	Rassf1	0.0305	0.2113	-0.2927	-1.225	414.622	507.896	442.239	443.558	506.61	450.476	526.197	638.711	544.526	418.846	476.67	424.193	300.597	446.687	420.585
ENSRNOT00000017374	Ccdc146	0.0305	0.2113	-0.4832	-1.3978	193.206	270.066	226.122	422.499	365.317	199.458	175.399	227.971	274.836	180.022	285.616	191.878	195.873	148.219	157.921
ENSRNOT00000065518	Zfp639	0.0305	0.2115	0.3028	1.2336	401.694	325.635	333.18	289.563	289.093	351.425	366.574	304.616	344.832	375.424	289.476	457.494	470.29	455.824	361.768
ENSRNOT00000009375	Pip4p2	0.0306	0.2119	-0.2357	-1.1775	781.911	920.69	886.479	789.718	1001.14	895.524	921.54	981.65	965.53	754.466	1012.2	753.239	749.554	727.897	695.336
ENSRNOT00000009551	C1qtnf6	0.0307	0.2122	-0.7015	-1.6262	92.5458	150.499	116.063	78.9718	114.336	143.827	337.805	94.3328	166.755	75.9894	105.176	87.2172	119.269	124.869	43.5088
ENSRNOT00000064910	Rnf10	0.0307	0.2122	0.196	1.1456	5206.61	4545.06	4153.25	4335.55	4648.73	4838.54	4375.69	4574.16	4890.44	5537.27	4274.59	4944.42	5723.96	5931.8	4829.48
ENSRNOT00000026075	Olfml3	0.0307	0.2122	-0.3943	-1.3143	381.828	501.826	485.262	410.653	430.386	404.343	701.596	360.626	717.457	326.573	503.688	331.425	398.534	374.608	356.934
ENSRNOT00000017271	Dpp7	0.0307	0.2122	-0.3141	-1.2433	768.568	955.523	919.497	916.072	1047.61	880.598	1150.77	1007.2	764.807	610.629	999.657	722.317	985.184	669.016	626.044
ENSRNOT00000027937	Psmd8	0.0307	0.2122	-0.26	-1.1975	1883.08	2255.02	2380.29	2588.95	2517.25	2097.7	1977.64	2434.96	1789.01	1585.83	2448.96	1724.52	1772.56	1842.59	1924.86
ENSRNOT00000095854	Palmd	0.0308	0.2122	-0.3157	-1.2446	1087.01	1352.89	1288.7	1399.12	1253.98	1473.54	1744.71	1102.51	1208.46	1290.91	934.042	1344.73	1135.48	723.836	1090.94
ENSRNOT00000055433	---	0.0309	0.2124	0.3288	1.2559	453.411	361.01	277.723	376.873	437.579	345.627	349.707	292.622	446.836	558.076	358.239	469.472	384.817	496.44	452.974
ENSRNOT00000019214	Dlgap3	0.0308	0.2124	0.3712	1.2934	1444.04	1116.43	935.506	1143.77	1108.04	1270.02	854.722	1229.27	1275.36	2308.63	1023.78	1213.9	1137.42	1300.47	1679.12
ENSRNOT00000066197	Dmxl2	0.0308	0.2124	0.2761	1.2109	3179.42	2625.65	2724.47	2675.83	2441.95	2702.85	2495.49	2515.54	2824.53	4636.26	2562.83	3166.78	2739.32	2616.17	3353.4
ENSRNOT00000081136	Gria1	0.0309	0.2124	0.3924	1.3126	2100.85	1600.55	1731.94	1281.97	1512.39	1635.01	1711.3	1377.65	1952.68	3505.46	1601.77	1517.58	1615.47	1726.85	2637.12
ENSRNOT00000110885	Ube2o	0.0308	0.2124	0.2129	1.159	2199.78	1897.99	2087.13	1559.69	2077.57	1959.3	1868.14	1829.66	1901.21	2700.34	2091.95	1983	2142	2108.57	2173.02
ENSRNOT00000010253	Chmp3	0.0309	0.2124	0.279	1.2134	974.357	803.006	743.402	679.157	748.296	772.05	1032.9	812.637	829.656	967.96	838.515	1018.06	1287.72	884.238	850.034
ENSRNOT00000039626	AABR07014804.1	0.0309	0.2125	0.3511	1.2755	295.182	231.423	322.741	236.209	236.425	167.886	254.815	212.271	187.186	329.119	329.53	308.375	241.735	283.564	278.556
ENSRNOT00000118735	L1cam	0.031	0.2125	0.6012	1.517	2358.81	1554.9	1736.94	1462.29	1308.82	2009.5	998.567	1663.6	1705.63	4512.32	1465.71	2126.51	1483.59	1700.46	2863.53
ENSRNOT00000001600	Oasl2	0.031	0.2125	-0.7262	-1.6543	78.2159	129.395	104.056	125.039	165.462	139.756	66.8186	193.579	111.17	59.7059	127.369	147.476	47.5138	49.7447	37.0631
ENSRNOT00000001503	Taok3	0.031	0.2125	0.3776	1.2992	1233.95	949.81	1039.56	809.46	801.281	888.739	1104.36	892.231	1111.7	1934.11	1054.66	1384.37	773.796	956.317	1298.82
ENSRNOT00000112409	Zbtb6	0.031	0.2125	0.2392	1.1804	1498.8	1269.78	1341.8	1153.09	1207.68	1264.67	1332.74	1139.73	1447.44	1715.23	1337.07	1529.84	1282.67	1300.57	1824.57
ENSRNOT00000101400	Adgrl1	0.0311	0.2126	0.2892	1.222	4576.72	3745.28	3783.05	3023.3	3686.64	4246.95	3601.71	3930.53	3944.47	6567.65	3613.62	4046.88	3895.16	4103.43	5232.34
ENSRNOT00000101829	Cacnb4	0.0311	0.2126	0.3607	1.284	375.344	292.316	319.173	272.453	289.093	306.649	311.82	182.77	364.39	446.89	293.336	333.011	348.111	363.441	466.511
ENSRNOT00000095920	Chpf2	0.031	0.2126	-0.378	-1.2995	344.945	448.265	392.212	332.998	425.739	461.33	450.098	598.423	475.559	221.636	305.88	310.017	451.866	432.475	348.876
ENSRNOT00000113872	Fip1l1	0.0311	0.2126	-0.3244	-1.2522	2193.98	2747.22	2839.54	3253.64	2823.07	3153.33	2347.93	2927.26	1888.86	2327.63	2872.57	2339.01	1526.26	1766.45	2330.95
ENSRNOT00000019703	Golga1	0.0311	0.2126	0.2334	1.1756	893.333	759.908	921.498	794.982	673.002	719.133	784.191	646.572	780.247	925.442	896.41	1025.2	775.735	855.812	879.845
ENSRNOT00000001438	Kdelr2	0.0311	0.2126	-0.4461	-1.3624	1929.83	2629.11	3677.99	4063.1	2291.37	1919.95	1934.96	2510.63	2007.23	1850.88	3245.02	1511.24	1396.32	1715.69	1860.41
ENSRNOT00000028142	Ppfia3	0.0311	0.2126	0.4388	1.3555	965.424	712.216	785.425	776.556	628.383	848.034	596.727	701.6	650.549	1746.85	722.725	926.088	569.196	721.806	1104.64
ENSRNOT00000028703	---	0.0312	0.2127	0.1834	1.1355	1537.11	1353.64	1195.65	1326.73	1367.38	1428.77	1334.52	1495.57	1327.86	1538.78	1578.61	1449.39	1480.68	1421.28	1752.44
ENSRNOT00000017268	Erlin1	0.0312	0.2127	-0.2593	-1.1969	635.546	760.658	901.487	762.077	670.213	717.776	711.804	837.203	723.633	725.518	772.901	623.999	515.864	599.982	575.283
ENSRNOT00000111560	Tmem178b	0.0312	0.2127	0.2902	1.2228	3356.8	2745.12	2794.51	2434.96	2446.6	3039.35	2650.47	2756.29	3094.22	4076.29	2420.02	3066.87	2768.41	3283.15	4524.11
ENSRNOT00000085853	Trappc14	0.0312	0.2127	0.3003	1.2314	628.919	510.729	482.261	429.08	518.695	546.812	456.594	503.108	638.197	835.883	570.267	487.623	576.953	621.301	681.638
ENSRNOT00000031193	Ttc26	0.0312	0.2128	-0.2907	-1.2232	373.522	456.911	443.24	559.383	544.722	464.044	412.976	431.376	344.832	349.189	404.301	412.299	376.232	387.806	311.813
ENSRNOT00000016939	Chsy1	0.0313	0.213	-0.1931	-1.1432	2250.5	2572.73	2476.34	2565.27	2457.76	2514.25	2826.8	2412.36	2755.57	2399.09	2058.17	2369.93	2557.02	2242.57	1877.33
ENSRNOT00000112166	Nqo1	0.0313	0.213	-0.4194	-1.3374	342.199	457.66	466.252	496.206	420.161	348.712	661.69	275.137	534.232	420.655	316.494	353.626	375.262	369.532	218.35
ENSRNOT00000099025	Slc12a6	0.0313	0.213	0.1921	1.1424	1486.1	1300.83	1273.69	1254.33	1252.12	1313.43	1250.99	1354.07	1407.12	1542.4	1350.89	1688.05	1278.02	1433.46	1620.3
ENSRNOT00000027474	Syt11	0.0313	0.213	-0.2379	-1.1793	8269.91	9752.73	8477.58	7616.83	10544.9	9263.24	12737.3	9640.61	9982.63	7807.91	8074.45	7829.72	8311.03	9570.28	8027.38
ENSRNOT00000090406	---	0.0314	0.2131	0.3143	1.2434	459.543	369.58	392.814	472.459	299.965	280.749	446.38	309.529	385.309	515.722	488.734	486.079	398.4	424.036	443.784
ENSRNOT00000097035	Fam3a	0.0314	0.2131	-0.3138	-1.243	510.882	635.023	628.34	762.077	608.862	523.746	589.303	714.374	618.639	399.849	650.356	424.193	453.805	654.803	484.237
ENSRNOT00000120166	Pfdn5	0.0314	0.2131	0.2688	1.2048	677.79	562.561	490.265	521.214	590.271	561.738	752.638	483.455	536.291	753.561	672.549	629.549	735.009	575.618	700.17
ENSRNOT00000010252	Rars1	0.0314	0.2131	0.2301	1.1729	978.41	834.179	693.375	975.301	866.35	797.83	710.876	867.665	930.532	988.766	934.042	1105.28	1010.4	899.466	931.411
ENSRNOT00000024010	Rrp36	0.0315	0.2133	-0.3161	-1.245	198.96	247.697	328.177	210.591	239.827	274.085	227.369	219.127	234.692	190.878	175.615	185.535	227.872	207.1	207.07
ENSRNOT00000105140	Adam17	0.0315	0.2136	-0.2437	-1.184	772.601	914.793	1074.58	834.468	870.068	831.752	1040.33	930.553	818.333	697.474	923.428	819.049	784.462	764.444	647.798
ENSRNOT00000102430	Epha7	0.0317	0.214	0.8509	1.8036	1121.61	621.883	748.405	514.633	493.597	674.357	782.335	361.609	778.188	2889.41	562.548	723.11	695.253	618.256	1240.81
ENSRNOT00000112994	Myd88	0.0316	0.214	-0.4101	-1.3288	113.974	151.448	177.096	152.679	174.757	116.689	198.6	118.899	119.405	113.984	100.352	100.696	140.602	111.672	116.829
ENSRNOT00000016801	Rarg	0.0317	0.214	-0.4182	-1.3363	164.515	219.839	219.118	182.951	243.545	230.665	241.289	182.77	237.78	215.303	180.44	145.098	88.2399	202.024	156.31
ENSRNOT00000103647	Scarb2	0.0316	0.214	-0.2375	-1.1789	3362.02	3963.54	4187.26	4198.66	4174.66	3896.89	3842.07	3734.99	3710.8	2517.6	4439.59	3189.77	3229.97	3433.4	3363.07
ENSRNOT00000032387	Scyl1	0.0316	0.214	-0.231	-1.1737	1329.55	1560.43	1604.87	1558.38	1618.36	1521.03	1601.79	1700.94	1316.54	1073.8	1518.78	1436.7	1333.3	1496.4	1119.95
ENSRNOT00000108567	Litaf	0.0317	0.214	-0.3014	-1.2323	494.185	608.995	714.386	793.666	541.004	542.742	632.921	507.039	533.203	532.83	588.601	425.778	459.623	544.146	415.751
ENSRNOG00000066794	---	0.0318	0.2143	-0.3201	-1.2484	521.44	650.954	505.439	724.597	679.682	662.012	906.841	574.34	503.914	595.383	546.418	448.416	584.232	450.882	503.739
ENSRNOT00000079118	Arhgap1	0.0318	0.2143	0.18	1.1329	1402.57	1238.02	1103.6	1163.52	1139.64	1302.58	1242.64	1333.43	1381.39	1466.41	1332.55	1399.44	1381.78	1482.19	1353.61
ENSRNOT00000018969	Trappc11	0.0318	0.2143	-0.2471	-1.1868	1206.15	1431.45	1535.83	1589.96	1226.09	1333.79	1247.28	1656.72	1431.83	1052.09	1489.84	1187.74	1106.39	1065.96	1334.27
ENSRNOT00000080223	Smo	0.0318	0.2143	-0.2612	-1.1985	1649.34	1976.65	2117.14	2101.96	2111.96	1800.55	2123.35	1520.13	2060.76	1446.51	1557.38	1690.43	2037.27	1874.06	1292.37
ENSRNOT00000002053	Snrpa	0.0318	0.2143	0.3178	1.2464	799.691	641.589	529.286	630.458	607.932	698.78	624.569	894.196	506.44	657.67	654.215	880.894	1005.55	802.007	797.662
ENSRNOT00000105244	Xpot	0.0318	0.2143	-0.2284	-1.1715	1667.4	1953.36	1821.99	1849.26	1958.58	1708.28	2453.73	2002.61	1874.45	1417.56	1893.17	1642.85	1701.77	1854.77	1496.22
ENSRNOT00000102500	Nfatc2	0.0319	0.2144	-0.4359	-1.3527	111.322	150.59	114.062	185.584	156.166	179.105	104.868	131.673	185.283	148.36	107.106	96.7318	116.36	109.641	90.2405
ENSRNOT00000077356	Gabarapl1	0.0319	0.2145	0.2501	1.1893	1877.47	1578.6	1549.84	1412.28	1697.38	1738.13	1663.04	1516.2	1473	2387.33	1850.72	1994.1	1480.68	1528.89	2020.74
ENSRNOT00000001012	Polr1h	0.0319	0.2145	0.425	1.3425	137.042	102.077	125.068	105.296	105.04	109.905	71.4588	84.5064	114.258	121.221	138.948	103.075	127.027	157.356	174.841
ENSRNOT00000110252	Dnajc6	0.0319	0.2146	0.8709	1.8289	1014.94	554.956	850.46	334.314	481.512	519.675	407.408	452.011	838.92	2682.24	600.18	798.434	574.044	598.967	835.531
ENSRNOT00000023460	Map1b	0.032	0.2149	0.3798	1.3012	99892.3	76769.1	97112.5	80056.3	68147.9	85551	48180.9	86990.5	71346.3	158094	81701.7	106323	65458.5	84384.3	103391
ENSRNOT00000024840	Nt5dc2	0.032	0.2151	-0.3346	-1.261	2239.25	2823.69	2428.31	2382.31	3220	2578.02	3722.35	2182.43	3249.66	1906.07	2038.88	1944.94	3163.06	2619.21	1765.33
ENSRNOT00000021762	Bicral	0.0321	0.2153	0.311	1.2406	819.303	660.42	671.363	785.769	521.483	654.004	610.648	860.786	520.851	1000.53	688.953	803.984	665.193	850.736	905.628
ENSRNOT00000038183	Nmnat2	0.0322	0.2157	0.4298	1.347	821.162	609.602	688.372	779.188	560.525	643.149	345.23	665.242	587.759	991.48	782.55	1136.2	419.867	802.007	793.633
ENSRNOT00000040836	Taf2	0.0322	0.2157	0.1973	1.1466	1465.07	1277.77	1443.78	1272.76	1252.12	1278.16	1171.18	1351.12	1175.52	1349.72	1302.64	1389.92	1687.22	1517.72	1543.76
ENSRNOT00000056622	Camta2	0.0322	0.2158	0.3561	1.28	633.123	494.636	460.249	408.021	446.189	561.738	522.485	578.771	484.824	1021.33	554.829	522.51	548.833	508.614	642.158
ENSRNOT00000027693	Fads3	0.0323	0.2163	-0.3865	-1.3072	320.514	418.991	320.173	444.874	433.175	377.205	490.003	360.626	506.44	452.318	247.019	373.448	346.172	295.423	208.681
ENSRNOT00000022530	Kcnn2	0.0323	0.2163	0.4943	1.4087	255.494	181.374	187.101	82.9203	188.701	229.308	131.781	208.318	240.868	381.756	230.616	210.114	225.933	207.1	277.167
ENSRNOT00000031462	Rdh13	0.0323	0.2163	0.6991	1.6235	145.939	89.89	62.0335	92.1337	89.2378	120.76	80.7392	43.2358	142.05	301.244	78.1585	153.027	84.3612	111.672	146.641
ENSRNOT00000114920	Evi5l	0.0324	0.2163	0.2542	1.1926	1367.18	1146.35	1156.63	1275.39	1049.47	1253.73	967.942	1172.28	1152.87	1722.43	1186.85	1305.09	1132.57	1255.8	1598.55
ENSRNOT00000104320	Iqsec1	0.0324	0.2163	-0.219	-1.1639	4318.34	5026.31	5250.84	5326.64	5333.82	4721.85	5300.94	4093.65	5156.01	5346.39	4471.44	4237.96	3638.2	3860.8	4354.11
ENSRNOT00000071116	Mcart1	0.0324	0.2163	0.2212	1.1657	2354.46	2019.72	2266	2290.66	1715.36	1986.97	1836.99	2165.86	1879.22	2191.21	2394.9	2622.46	1934.63	2369.36	2612.17
ENSRNOT00000091205	Mxra8	0.0324	0.2163	-0.4456	-1.3619	286.457	390.122	251.136	351.424	448.048	366.351	528.053	408.775	375.713	211.685	247.019	256.101	475.138	323.848	206.264
ENSRNOT00000020932	---	0.0325	0.2163	0.4534	1.3693	96.919	70.782	75.8057	50.972	77.3312	80.7858	78.8558	80.5865	50.2757	110.198	80.0896	117.429	87.8374	89.7423	95.5163
ENSRNOT00000072527	---	0.0325	0.2163	0.2109	1.1574	2490.23	2151.52	2362.28	2392.84	1797.77	2131.62	2038.9	2218.79	2121.49	2238.07	2558.97	2830.59	2183.7	2329.88	2797.46
ENSRNOT00000098606	---	0.0326	0.2163	0.2453	1.1853	3832.55	3233.34	3411.84	3148.34	2901.16	3762.56	2444.45	3529.62	3439.06	4044.62	3424.5	4366.41	3082.58	4159.27	3916.6
ENSRNOT00000023779	AABR07001064.1	0.0327	0.2163	0.2563	1.1944	1020.2	854.124	702.126	776.182	835.879	948.002	953.22	821.307	942.459	1084.25	783.848	896.455	1158.97	1134.52	1063.93
ENSRNOT00000017362	Abhd17c	0.0327	0.2163	0.3029	1.2336	766.663	621.492	559.302	556.751	576.327	651.29	484.435	776.28	746.278	930.87	572.197	752.446	703.98	800.992	838.754
ENSRNOT00000002956	Abraxas1	0.0326	0.2163	-0.4875	-1.402	58.4307	81.9205	101.055	60.545	82.7309	61.0584	95.5878	77.628	92.6415	47.041	59.825	73.7382	66.9072	48.7295	53.9832
ENSRNOT00000105330	Adgrl2	0.0325	0.2163	-0.2617	-1.1989	1032.6	1237.97	1416.17	960.481	1055.64	1226.4	1461.29	1231.73	1310.85	809.181	1025.59	1084.49	1016.74	1050.6	1208.07
ENSRNOT00000007548	Cyp4f39	0.0326	0.2163	-0.5032	-1.4174	108.523	153.82	127.069	155.311	143.152	92.2661	187.463	143.464	226.457	80.5125	83.948	85.6314	151.268	136.037	114.412
ENSRNOT00000016328	Dusp4	0.0325	0.2163	0.3737	1.2956	1700.3	1312.32	1377.75	996.36	1088.52	1308.01	1457.02	1411.06	1546.08	2530.26	993.867	1337.59	1696.92	2039.53	1604.19
ENSRNOT00000021569	Fzd7	0.0327	0.2163	-0.3032	-1.2339	498.49	615.077	482.261	668.627	557.736	691.996	722.94	577.788	606.287	517.451	474.74	388.513	659.375	529.934	423.003
ENSRNOT00000001855	Gal3st4	0.0327	0.2163	-0.4844	-1.399	151.836	212.418	229.124	190.848	164.532	164.179	366.574	167.048	202.782	115.793	137.983	187.913	164.844	196.948	107.966
ENSRNOT00000100631	Garem1	0.0327	0.2163	-0.3262	-1.2537	306.98	384.873	367.199	525.162	382.049	335.143	309.036	328.199	449.826	370.9	349.301	272.752	286.052	273.088	290.059
ENSRNOT00000073011	Hdgfl2	0.0326	0.2163	-0.3183	-1.2469	2775.35	3460.47	3938.13	3911.73	3448.67	3610.59	2709.87	4097.58	2508.52	2706.67	3758.36	2802.84	2081.88	2221.25	3080.26
ENSRNOT00000113929	Hnrnpa1	0.0327	0.2163	0.2372	1.1787	8740.35	7415.2	7046.17	8165.1	7134.15	7899.45	6083.74	9146.19	6434.88	7289.98	7849.94	10250.2	9357.63	8830.83	8862.37
ENSRNOT00000091960	Mapk15	0.0326	0.2163	-0.5893	-1.5045	75.1331	113.035	122.066	117.141	163.603	97.6935	74.2429	109.072	107.052	85.0357	133.159	57.8805	58.1802	77.1551	40.286
ENSRNOT00000046611	Spint2	0.0327	0.2163	-0.5319	-1.4458	447.635	647.186	443.24	637.039	662.776	679.784	845.441	365.539	896.563	436.034	280.792	302.881	851.37	498.462	317.453
ENSRNOT00000108914	Cacna1b	0.0327	0.2163	0.5313	1.4452	764.845	529.228	638.345	481.728	495.456	553.596	353.582	509.986	672.165	1577.68	413.95	772.269	439.26	577.648	807.331
ENSRNOT00000035567	---	0.0327	0.2164	-0.2645	-1.2013	3995.69	4799.83	3591.08	4236.22	5456.61	5274.46	4843.77	6148.75	4047.03	3631.73	3794.49	4350.47	3520.45	4121.17	4554.55
ENSRNOT00000110127	Abhd3	0.0328	0.2165	-0.3446	-1.2698	3238.79	4112.59	4118.23	4880.45	4472.11	3021.71	3711.22	3854.87	4728.83	2292.35	5002.14	2910.68	2629.74	3715.63	2883.67
ENSRNOT00000037015	Ccdc141	0.0328	0.2165	-0.4363	-1.3531	773.448	1046.58	1064.58	1220.11	871.928	941.657	1357.72	582.701	1287.72	928.156	478.6	834.906	1133.54	702.517	563.198
ENSRNOT00000119824	Cnn3	0.0328	0.2165	-0.2267	-1.1701	7226.73	8456.2	9166.96	8220.96	8821.53	7416.56	9834.4	7214.49	8514.78	5855.7	8347.52	6906.02	8111.28	7693.17	6448.98
ENSRNOT00000097960	Pip4k2b	0.0328	0.2165	0.2931	1.2253	1365.8	1114.7	1001.54	1247.75	1114.54	1333.79	900.195	1144.77	1064.35	1943.16	1268.87	1330.46	1051.12	1271.03	1329.44
ENSRNOT00000083159	Rnaseh2a	0.0329	0.2165	0.2869	1.2201	558.478	457.748	408.22	398.355	527.959	493.698	383.271	560.482	431.632	460.487	492.57	563.705	621.001	671.784	542.198
ENSRNOT00000020284	Selenok	0.0328	0.2165	0.359	1.2825	823.178	641.857	664.359	734.437	620.017	492.538	796.255	552.24	632.021	968.864	704.391	1244.03	667.132	619.271	733.204
ENSRNOT00000035821	Slc1a3	0.0328	0.2165	-0.3045	-1.235	19987.9	24684.4	33637.2	25493.4	22231.4	18206.3	28779.3	18914.7	25525.8	20653.7	24312.1	19501.8	20674.3	19985.2	14801.9
ENSRNOT00000050440	Hps3	0.0329	0.2168	-0.3	-1.2312	185.247	228.07	254.137	225.069	239.827	238.806	207.88	218.145	213.075	183.641	223.861	207.735	148.359	167.508	179.675
ENSRNOT00000012608	Fkbp1a	0.033	0.2173	0.2724	1.2078	1365.51	1130.59	1200.65	912.124	1143.36	1040.71	1172.11	1100.55	1341.24	1446.51	935.007	1305.09	1555.35	1566.45	1385.03
ENSRNOT00000086868	Kif26a	0.0331	0.2175	0.4277	1.3451	1196.63	889.636	905.49	1059.54	764.099	1138.4	653.338	913.849	795.687	787.033	1134.75	842.042	1076.33	1166.46	2172.22
ENSRNOT00000014887	Dnase2	0.0331	0.2175	-0.3694	-1.2918	312.855	404.161	300.162	435.661	495.456	442.334	508.564	303.634	343.803	282.246	338.687	281.474	432.472	286.286	257.024
ENSRNOT00000116222	Ptprn2	0.0332	0.2178	0.5056	1.4197	845.769	595.735	790.427	543.589	516.836	654.004	395.344	601.371	669.077	1736.9	589.566	709.631	481.926	676.122	879.845
ENSRNOT00000085161	Arpp21	0.0332	0.2179	1.179	2.2641	485.655	214.499	337.182	202.694	146.871	332.429	93.7317	151.325	237.78	1153.41	228.686	289.402	147.39	130.961	963.64
ENSRNOT00000108949	Acox1	0.0333	0.2183	-0.1867	-1.1381	2720.45	3096.23	2970.61	3153.61	2873.27	2681.14	3685.23	3233.84	3071.58	2579.12	3036.6	2797.29	2608.41	2674.03	2627.45
ENSRNOT00000097939	Sh3bgrl	0.0333	0.2183	0.2018	1.1501	6476.29	5631.1	6036.26	5329.28	5114.44	5149.26	6347.77	4882.7	6554.9	5916.31	5891.8	6994.82	6776.05	6285.09	6992.03
ENSRNOT00000020609	Tmem160	0.0333	0.2183	0.4064	1.3254	230.931	174.242	106.057	177.686	153.377	191.316	198.6	191.613	201.752	288.579	275.002	155.405	234.66	211.161	221.573
ENSRNOT00000105004	Hs3st1	0.0334	0.2186	-0.3108	-1.2404	656.163	813.915	909.492	648.885	875.646	708.278	754.494	660.329	1137.43	795.174	667.724	712.802	626.406	590.845	543.86
ENSRNOT00000019403	Sp1	0.0334	0.2186	-0.1882	-1.1394	3162.61	3603.41	3440.86	4203.93	3394.75	3416.56	3933.95	3655.39	3180.69	2722.95	3307.74	3145.37	3269.72	3148.13	3381.6
ENSRNOT00000006859	---	0.0335	0.2193	0.3144	1.2435	789.436	634.853	527.217	590.129	671.95	611.874	827.034	740.371	473.309	719.179	696.686	994.222	918.35	663.741	743.33
ENSRNOT00000018495	Ccdc61	0.0336	0.2193	-0.3214	-1.2496	377.704	471.966	383.207	509.368	620.017	423.338	438.961	532.587	395.27	307.576	491.144	383.756	363.626	393.897	327.122
ENSRNOT00000100705	Dnah7	0.0336	0.2193	-0.4137	-1.3321	480.789	640.465	532.288	873.954	744.578	598.373	554.038	721.253	460.119	486.694	716.935	551.054	447.987	403.034	279.585
ENSRNOT00000093241	Nrcam	0.0336	0.2193	0.3397	1.2655	2197.75	1736.69	2124.15	1626.82	1604.42	1624.15	1834.73	1332.45	2009.29	3377	1662.56	2223.25	1622.26	1991.82	2308.39
ENSRNOT00000109586	---	0.0336	0.2194	0.2414	1.1821	503.129	425.622	452.245	415.918	436.893	378.562	348.942	470.681	474.53	467.696	570.492	512.996	508.259	448.718	510.27
ENSRNOT00000117968	Fdft1	0.0336	0.2194	0.2466	1.1864	3032.79	2556.2	2785.51	2724.53	2430.8	2206.24	2705.23	2356.35	2683.51	3999.39	2993.18	3307.91	2393.14	2751.19	2750.73
ENSRNOT00000021030	Cct7	0.0336	0.2194	0.1395	1.1015	5111.96	4640.71	4671.27	4620.33	4484.33	4686.89	4550.46	4839.25	4633.21	5462.08	4557.57	4994.34	5135.86	5091.18	5429.18
ENSRNOT00000003439	RGD1309748	0.0336	0.2195	0.1771	1.1306	1698.66	1502.46	1409.76	1622.87	1488.23	1430.12	1420.82	1468.05	1678.87	1674.48	1603.7	1561.98	1848.19	1859.84	1646.08
ENSRNOT00000030428	Rpl5	0.0337	0.2199	0.2407	1.1816	7598.64	6430.93	5847.73	6151.84	6191.69	6279.68	7622.44	5861.58	7060.16	5853.85	6588.24	7298.46	9422.9	8281.99	8147.16
ENSRNOT00000027414	Tie1	0.0337	0.2199	0.4307	1.3479	394.745	292.853	296.16	193.481	329.994	388.06	341.517	277.102	223.369	310.29	247.984	388.513	538.166	362.426	520.495
ENSRNOT00000067162	Camk2b	0.0338	0.22	1.4187	2.6735	1551.9	580.485	1205.65	354.057	374.613	597.016	399.984	222.075	909.945	5384.39	232.546	1139.37	522.652	461.915	1570.35
ENSRNOT00000046816	Nek11	0.0338	0.22	-0.3591	-1.2826	225.729	289.53	242.131	282.982	359.74	276.798	327.597	234.849	301.599	245.156	255.704	199.014	290.901	211.161	153.892
ENSRNOT00000096662	Fmnl2	0.0338	0.2201	0.1955	1.1451	2551.97	2228.51	2274.23	2194.1	2023.65	2355.5	2649.54	1853.25	2250.16	2660.53	2574.41	2632.37	2388.3	2706.52	2350.28
ENSRNOT00000105099	Zfp57	0.0338	0.2201	0.3034	1.2341	2025.91	1641.66	1341.73	1587.33	1522.62	1754.41	1367.93	2325.89	1592.4	2314.96	1595.01	2453.97	1611.59	2056.79	2121.46
ENSRNOT00000048004	AABR07064305.1	0.0339	0.2203	0.4669	1.3821	140.912	101.953	112.061	49.6976	89.6092	124.851	125.604	95.26	115.517	187.001	144.66	139.051	135.354	117.756	121.6
ENSRNOG00000063978	---	0.034	0.2207	-0.2824	-1.2162	324.11	394.195	518.28	381.697	338.36	348.712	372.143	386.175	412.769	284.055	387.898	315.568	330.657	330.955	296.505
ENSRNOT00000010054	Arfgef2	0.034	0.2207	-0.2777	-1.2123	977.689	1185.21	1374.74	1359.63	1062.49	1002.72	1259.35	1003.27	1234.19	1147.08	734.304	948.289	1199.48	881.192	955.583
ENSRNOT00000103299	Myo6	0.034	0.2207	-0.2629	-1.1999	2501.74	3001.74	3647.97	3408.95	2697.58	2405.7	3487.56	2507.68	2855.42	2249.83	2844.58	2967.76	2137.15	2468.96	2341.42
ENSRNOT00000007634	Tulp3	0.034	0.2207	-0.3145	-1.2435	781.954	972.394	960.519	995.044	1044.83	834.465	1157.26	661.312	1151.84	800.602	850.094	606.556	903.732	908.603	624.432
ENSRNOT00000024648	Arl6ip1	0.0342	0.2213	0.2396	1.1807	1411.4	1195.42	1249.68	1126.66	1221.44	1303.94	981.863	1192.92	1292.86	1250.21	1202.29	1355.04	1767.71	1588.79	1306.07
ENSRNOT00000017413	Ndrg4	0.0342	0.2213	0.8005	1.7417	1586.3	910.779	1064.58	733.121	854.266	1035.28	751.71	706.513	1230.07	3810.32	694.742	1178.22	742.767	1143.11	1948.23
ENSRNOT00000079697	Ptpn21	0.0342	0.2213	-0.2679	-1.204	475.42	572.417	516.279	551.486	619.087	629.58	593.943	474.612	622.756	467.696	481.495	495.552	601.195	430.444	377.077
ENSRNOT00000081992	Traf3ip1	0.0342	0.2213	-0.4369	-1.3536	852.209	1153.59	1109.6	1808.45	1416.65	1058.35	916.9	1063.21	704.075	850.357	1400.1	781.783	602.165	678.153	800.885
ENSRNOT00000009975	Usp2	0.0342	0.2213	-0.4869	-1.4014	149.593	209.638	121.065	334.314	221.235	207.599	184.679	184.735	216.163	196.306	122.545	153.027	199.752	123.854	102.326
ENSRNOT00000119031	Gpc6	0.0343	0.2216	-0.3155	-1.2444	416.105	517.812	526.285	634.406	483.371	447.762	583.735	395.018	554.819	364.568	558.688	388.513	361.687	465.976	358.545
ENSRNOT00000026783	---	0.0343	0.2217	-0.2731	-1.2084	752.436	909.262	762.412	970.036	1050.4	892.81	1019.91	744.836	924.356	654.051	877.112	692.98	908.58	603.028	779.13
ENSRNOT00000090760	Ccdc65	0.0343	0.2217	-0.3061	-1.2363	646.713	799.559	774.419	913.44	976.038	738.129	804.608	565.997	824.509	659.479	809.568	662.058	718.525	510.645	520.495
ENSRNOT00000109378	Osgin2	0.0343	0.2217	0.3711	1.2934	206.957	160.014	168.091	140.833	195.208	132.972	166.119	185.718	128.669	204.448	252.809	210.114	174.54	152.28	246.55
ENSRNOT00000064090	Borcs8	0.0344	0.2218	-0.6108	-1.5271	62.8959	96.0455	86.0465	97.3985	96.6743	96.3366	107.652	66.819	121.463	43.4225	108.071	39.6442	96.9669	46.6991	43.5088
ENSRNOT00000108180	Tbc1d19	0.0344	0.2218	0.3673	1.2899	383.849	297.57	309.167	419.866	288.164	280.869	244.074	260.398	283.071	507.5	459.302	350.454	357.808	253.8	373.854
ENSRNOT00000028712	Bad	0.0344	0.2218	-0.2404	-1.1813	855.068	1010.13	875.473	1081.91	1031.81	1039.35	1034.76	863.734	1145.67	837.692	1089.39	731.831	826.158	856.827	790.41
ENSRNOT00000114659	B3gat3	0.0344	0.2218	-0.2531	-1.1918	886.5	1056.5	963.521	842.365	1122.91	976.935	1225.01	1270.54	989.205	743.61	982.288	833.321	937.67	997.94	825.862
ENSRNOT00000064060	Tmem38a	0.0345	0.2221	0.4907	1.4051	173.855	123.733	165.089	123.722	137.575	103.121	107.652	64.8538	163.667	238.824	193.949	167.298	163.874	113.702	165.172
ENSRNOT00000012480	Sh3bp1	0.0345	0.2223	-0.4403	-1.3569	130.788	177.47	247.134	171.105	166.391	165.536	219.945	89.4196	182.195	137.505	126.404	138.755	112.482	124.869	144.224
ENSRNOT00000071938	Spag17	0.0346	0.2223	-0.5054	-1.4195	360.629	511.914	476.258	692.319	709.255	470.828	430.609	413.688	391.153	374.519	666.759	403.578	202.661	277.149	239.299
ENSRNOT00000098983	Mtf2	0.0346	0.2226	0.2959	1.2277	674.203	549.166	637.345	648.885	589.341	459.974	534.549	426.463	547.614	641.386	612.724	852.35	624.467	539.07	772.685
ENSRNOT00000010630	Rapgef4	0.0346	0.2226	0.6803	1.6025	305.498	190.637	350.189	136.884	162.673	162.822	222.729	112.02	186.312	681.19	137.983	250.551	199.752	189.842	373.048
ENSRNOT00000090987	Mob1a	0.0347	0.2227	-0.2879	-1.2209	1177.45	1437.55	1639.07	1483.57	1427.58	1088.13	1384.95	1456.51	1580.64	800.17	1315.72	990.902	1251.66	1363.71	1343.67
ENSRNOT00000112321	Dlg2	0.0347	0.2227	0.8202	1.7656	755.125	427.689	605.327	448.823	364.388	487.111	264.49	332.13	492.029	1791.18	507.548	607.349	327.748	359.38	937.051
ENSRNOT00000054924	Hexd	0.0347	0.2227	0.2804	1.2145	325.524	268.029	309.167	284.298	211.01	218.454	283.051	310.512	258.367	303.957	329.038	362.348	323.87	312.681	320.676
ENSRNOT00000083557	---	0.0348	0.2227	-0.3247	-1.2524	204.011	255.502	284.154	276.401	275.15	271.371	222.729	216.179	243.956	189.973	239.3	153.027	214.297	250.754	178.87
ENSRNOT00000079695	AABR07062570.1	0.0348	0.2227	0.1943	1.1442	1336.17	1167.79	1104.6	1181.94	1074.57	1227.95	1310.39	1066.16	1210.51	1290.91	1120.27	1369.31	1460.32	1407.07	1368.92
ENSRNOT00000000263	Amz2	0.0347	0.2227	-0.2815	-1.2155	2664.97	3239.19	3573.93	3530.04	3170.73	3062.42	2897.33	3557.13	2883.21	2499.51	3758.36	2288.26	2040.18	2308.56	3094.77
ENSRNOT00000017654	Dok5	0.0348	0.2227	-0.4099	-1.3286	893.698	1187.4	1836.99	1055.59	1154.51	668.929	1455.16	859.804	1277.42	1044.85	761.322	1163.95	751.494	704.548	934.634
ENSRNOT00000100781	Cdkl2	0.0348	0.2228	0.7033	1.6282	295.64	181.571	195.106	181.635	180.335	184.532	137.349	127.742	264.543	802.412	120.615	242.622	195.873	240.602	171.618
ENSRNOT00000020894	Dnah6	0.0348	0.2228	-0.4476	-1.3638	770.596	1050.93	689.373	1501.78	1244.68	975.578	1048.68	1113.32	784.364	771.654	1359.57	644.614	710.768	674.092	464.094
ENSRNOG00000055683	AC098125.3	0.0349	0.2232	0.3993	1.3188	316.712	240.143	127.321	220.638	278.742	277.839	292.039	248.828	235.611	314.017	259.312	264.062	413.558	360.439	289.817
ENSRNOT00000116715	Chchd4	0.0349	0.2232	0.3264	1.2538	183.72	146.525	172.205	151.272	159.717	147.975	139.247	128.281	127.207	225.662	203.43	162.652	167.333	167.082	176.38
ENSRNOT00000105120	Mocs1	0.0349	0.2232	-0.4154	-1.3337	172.9	230.589	209.113	221.121	241.686	200.814	361.006	152.308	226.457	139.314	163.071	182.363	208.479	203.04	141.807
ENSRNOT00000084726	Rsph1	0.035	0.2232	-0.4355	-1.3524	292.886	396.103	309.167	588.34	458.273	351.425	333.165	388.14	345.861	251.489	483.425	317.946	274.416	203.04	227.213
ENSRNOT00000056651	Nfyc	0.035	0.2234	0.2424	1.183	1923.98	1626.38	2064.12	1912.43	1491.94	1407.06	1650.98	1381.58	1477.12	2107.8	2083.26	1973.49	1828.8	1638.53	1911.17
ENSRNOT00000017831	Rnf217	0.035	0.2234	-0.3053	-1.2357	958.449	1184.34	976.528	823.939	1257.7	1313.43	1440.31	1377.65	1098.32	710.139	1034.39	883.272	1019.12	1150.22	954.777
ENSRNOT00000026159	Cck	0.0351	0.2236	0.3716	1.2938	427.201	330.202	238.129	359.321	272.361	480.326	310.892	327.217	327.333	488.503	523.951	292.574	479.986	404.049	375.465
ENSRNOT00000039481	Znhit3	0.0351	0.2236	0.3973	1.3171	290.149	220.3	236.12	212.709	234.346	201.976	223.498	182.751	250.02	403.552	199.073	409.008	242.247	237.662	247.862
ENSRNOT00000088288	Sptbn2	0.0351	0.2237	0.8454	1.7967	5619.01	3127.38	4299.32	2029.57	2428.94	3436.91	2863.92	2402.54	4430.32	15003.4	2908.27	3805.84	2834.34	4222.21	4939.86
ENSRNOT00000115240	Adgrl2	0.0352	0.2238	-0.2612	-1.1985	840.004	1006.71	1151.24	780.844	859.245	997.472	1187.35	1001.81	1065.91	658.132	834.771	881.854	827.567	854.919	981.87
ENSRNOT00000003170	Gabrb1	0.0352	0.2238	-0.3957	-1.3156	300.1	394.819	358.194	500.154	364.388	246.947	462.162	406.81	424.092	402.563	340.617	223.593	206.54	341.107	286.836
ENSRNOT00000026688	Gdpd3	0.0352	0.2238	-0.8391	-1.7889	57.8741	103.532	187.253	110.336	106.917	113.745	124.839	9.5784	72.2434	44.091	62.0776	43.2807	64.2744	61.3529	72.2559
ENSRNOT00000021921	Slc12a2	0.0352	0.2238	-0.308	-1.238	2334.7	2890.3	2716.47	3010.14	2442.88	2769.34	3904.25	2184.39	3204.36	2631.58	2412.3	2565.77	2781.01	2013.14	1604.99
ENSRNOT00000095795	---	0.0355	0.2238	-0.4348	-1.3517	185.483	250.719	254.337	176.002	202.161	209.235	412.083	229.936	268.546	142.028	257.099	186.554	169.734	192.735	165.229
[truncated: 12,720 more rows]
