# Supplementary material for: Thyroid hormone action controls multiple components of cell junctions at the ventricular zone in the newborn rat brain
Source: Front Endocrinol (Lausanne). 2023 Feb 10;14:1090081. doi: 10.3389/fendo.2023.1090081 (PMC9950412; doi:10.3389/fendo.2023.1090081)
Supplement: Supplementary file 7 [file DataSheet_2.xlsx]

## Sheet: enrichment.Component
Gene Ontology Cell Component
O'Shaughnessy et al. 2022
#term ID	term description	observed gene count	background gene count	strength	false discovery rate	matching proteins in your network (IDs)	matching proteins in your network (labels)
GO:0005622	Intracellular	253	14276	0.07	0.00013	9606.ENSP00000025301,9606.ENSP00000035383,9606.ENSP00000037869,9606.ENSP00000162749,9606.ENSP00000201031,9606.ENSP00000205061,9606.ENSP00000216124,9606.ENSP00000217964,9606.ENSP00000218388,9606.ENSP00000219299,9606.ENSP00000219599,9606.ENSP00000221418,9606.ENSP00000221855,9606.ENSP00000222248,9606.ENSP00000222792,9606.ENSP00000222812,9606.ENSP00000224807,9606.ENSP00000225171,9606.ENSP00000225792,…	AKAP11,LRRC7,FAM136A,TNFRSF1A,TFAP2C,GLG1,ARSA,TBL1X,TIMP1,CCDC113,CRYM,ECH1,TBCB,SLC5A5,CHN2,STX1A,SFXN3,DNAJC12,DDX5,NUP107,HES1,GNB4,TMSB10,PKD2,CCNI,SORBS3,SOX9,IDUA,CLN6,LMAN1,ARHGEF9,CCDC102A,SRSF1,RPL35,RANBP6,TUBB2B,ASNSD1,USP22,CYP46A1,LOXL1,IKZF4,SLC1A1,AJUBA,CELSR1,LGALS3BP,APLP2,USE1,GUCY1B3,ADD2,ZIC5,ST8SIA2,PRDM16,GALM,CALM2,RTKN,CNPY2,ALDH1L1,IQGAP2,NACC2,ITPRIP,THRSP,ACAD8,SCN3A,A…
GO:0005737	Cytoplasm	216	11428	0.1	0.00013	9606.ENSP00000025301,9606.ENSP00000035383,9606.ENSP00000037869,9606.ENSP00000162749,9606.ENSP00000201031,9606.ENSP00000205061,9606.ENSP00000216124,9606.ENSP00000218388,9606.ENSP00000219299,9606.ENSP00000219599,9606.ENSP00000221418,9606.ENSP00000221855,9606.ENSP00000222792,9606.ENSP00000222812,9606.ENSP00000224807,9606.ENSP00000225171,9606.ENSP00000225792,9606.ENSP00000229179,9606.ENSP00000232424,…	AKAP11,LRRC7,FAM136A,TNFRSF1A,TFAP2C,GLG1,ARSA,TIMP1,CCDC113,CRYM,ECH1,TBCB,CHN2,STX1A,SFXN3,DNAJC12,DDX5,NUP107,HES1,GNB4,TMSB10,PKD2,CCNI,SORBS3,IDUA,CLN6,LMAN1,ARHGEF9,SRSF1,RPL35,RANBP6,TUBB2B,ASNSD1,CYP46A1,LOXL1,SLC1A1,AJUBA,LGALS3BP,APLP2,USE1,GUCY1B3,ADD2,ST8SIA2,PRDM16,GALM,CALM2,RTKN,CNPY2,ALDH1L1,IQGAP2,NACC2,THRSP,ACAD8,SCN3A,ATP5G3,PXYLP1,KIF6,ERC2,MYO1E,RHPN1,CELF5,PDPN,INHBB,CLDN1,…
GO:0030054	Cell junction	63	2075	0.3	0.00013	9606.ENSP00000035383,9606.ENSP00000205061,9606.ENSP00000222792,9606.ENSP00000222812,9606.ENSP00000237596,9606.ENSP00000240123,9606.ENSP00000253401,9606.ENSP00000259818,9606.ENSP00000261835,9606.ENSP00000262352,9606.ENSP00000262713,9606.ENSP00000263088,9606.ENSP00000264424,9606.ENSP00000264436,9606.ENSP00000281171,9606.ENSP00000288221,9606.ENSP00000288235,9606.ENSP00000294489,9606.ENSP00000295522,…	LRRC7,GLG1,CHN2,STX1A,PKD2,SORBS3,ARHGEF9,TUBB2B,CYP46A1,SLC1A1,AJUBA,PLD2,GUCY1B3,ADD2,PTPRO,ERC2,MYO1E,PDPN,CLDN1,SHROOM3,HEPACAM,JAM3,CACNB3,GLUL,GABRB3,MAPK8IP2,FERMT2,DLG1,RPL3,PLEKHA7,P2RX4,COMT,MT-ND2,EZR,CRB1,VANGL2,GPC4,NCS1,AJAP1,RPS29,RPS8,CAMK2A,MYO7A,SEMA4B,RPL6,GABRG2,SPG20,SYNPR,VDAC3,HSPA8,IQSEC3,GRM4,DAG1,PLCB3,ATP1A1,NETO2,ACTG1,SYN2,PDLIM5,PLP1,NAPB,TSPAN33,EPPK1
GO:0045202	Synapse	44	1351	0.33	0.00072	9606.ENSP00000035383,9606.ENSP00000205061,9606.ENSP00000222792,9606.ENSP00000222812,9606.ENSP00000253401,9606.ENSP00000259818,9606.ENSP00000261835,9606.ENSP00000262352,9606.ENSP00000263088,9606.ENSP00000264424,9606.ENSP00000264436,9606.ENSP00000281171,9606.ENSP00000288221,9606.ENSP00000301050,9606.ENSP00000307900,9606.ENSP00000308725,9606.ENSP00000330572,9606.ENSP00000345731,9606.ENSP00000346001,…	LRRC7,GLG1,CHN2,STX1A,ARHGEF9,TUBB2B,CYP46A1,SLC1A1,PLD2,GUCY1B3,ADD2,PTPRO,ERC2,CACNB3,GLUL,GABRB3,MAPK8IP2,DLG1,RPL3,P2RX4,COMT,MT-ND2,GPC4,NCS1,CAMK2A,MYO7A,SEMA4B,RPL6,GABRG2,SPG20,SYNPR,VDAC3,HSPA8,IQSEC3,GRM4,DAG1,PLCB3,ATP1A1,NETO2,ACTG1,SYN2,PDLIM5,PLP1,NAPB
GO:0070062	Extracellular exosome	59	2099	0.27	0.00086	9606.ENSP00000205061,9606.ENSP00000216124,9606.ENSP00000218388,9606.ENSP00000219599,9606.ENSP00000221418,9606.ENSP00000222248,9606.ENSP00000225792,9606.ENSP00000232564,9606.ENSP00000237596,9606.ENSP00000247933,9606.ENSP00000251047,9606.ENSP00000262352,9606.ENSP00000262776,9606.ENSP00000263574,9606.ENSP00000272252,9606.ENSP00000273450,9606.ENSP00000274364,9606.ENSP00000280481,9606.ENSP00000281171,…	GLG1,ARSA,TIMP1,CRYM,ECH1,SLC5A5,DDX5,GNB4,PKD2,IDUA,LMAN1,SLC1A1,LGALS3BP,APLP2,GALM,ALDH1L1,IQGAP2,FREM2,PTPRO,MYO1E,SCRN2,CCT3,LTBP3,PAM,CCDC132,GLUL,MYO1D,COL12A1,MDH2,IDH2,DLG1,RPL3,PLEKHA7,P2RX4,COMT,EZR,PHGDH,GPC4,PGM1,TXNDC5,GLRX,SOD3,RPL24,ALDOA,RPS29,RPS8,NUCB1,ACE2,NAPEPLD,STMN1,SEPP1,VDAC3,HSPA8,MDH1,C1R,DAG1,ATP1A1,ACTG1,NAPB
GO:0098794	Postsynapse	26	643	0.43	0.0018	9606.ENSP00000035383,9606.ENSP00000205061,9606.ENSP00000222812,9606.ENSP00000253401,9606.ENSP00000261835,9606.ENSP00000262352,9606.ENSP00000264436,9606.ENSP00000281171,9606.ENSP00000308725,9606.ENSP00000330572,9606.ENSP00000345731,9606.ENSP00000353032,9606.ENSP00000354511,9606.ENSP00000355046,9606.ENSP00000361475,9606.ENSP00000381412,9606.ENSP00000403172,9606.ENSP00000410732,9606.ENSP00000432083,…	LRRC7,GLG1,STX1A,ARHGEF9,CYP46A1,SLC1A1,ADD2,PTPRO,GABRB3,MAPK8IP2,DLG1,P2RX4,COMT,MT-ND2,NCS1,CAMK2A,RPL6,GABRG2,HSPA8,IQSEC3,DAG1,PLCB3,ATP1A1,NETO2,SYN2,PDLIM5
GO:0032279	Asymmetric synapse	18	350	0.53	0.0021	9606.ENSP00000035383,9606.ENSP00000222812,9606.ENSP00000253401,9606.ENSP00000262352,9606.ENSP00000264436,9606.ENSP00000281171,9606.ENSP00000330572,9606.ENSP00000345731,9606.ENSP00000353032,9606.ENSP00000355046,9606.ENSP00000361475,9606.ENSP00000381412,9606.ENSP00000403172,9606.ENSP00000437554,9606.ENSP00000445306,9606.ENSP00000455169,9606.ENSP00000480050,9606.ENSP00000480359	LRRC7,STX1A,ARHGEF9,SLC1A1,ADD2,PTPRO,MAPK8IP2,DLG1,P2RX4,MT-ND2,NCS1,CAMK2A,RPL6,IQSEC3,ATP1A1,NETO2,SYN2,PDLIM5
GO:0031982	Vesicle	89	3879	0.18	0.003	9606.ENSP00000035383,9606.ENSP00000205061,9606.ENSP00000216124,9606.ENSP00000218388,9606.ENSP00000219599,9606.ENSP00000221418,9606.ENSP00000222248,9606.ENSP00000222812,9606.ENSP00000225792,9606.ENSP00000232564,9606.ENSP00000237596,9606.ENSP00000247933,9606.ENSP00000249806,9606.ENSP00000251047,9606.ENSP00000261921,9606.ENSP00000262352,9606.ENSP00000262776,9606.ENSP00000263574,9606.ENSP00000263897,…	LRRC7,GLG1,ARSA,TIMP1,CRYM,ECH1,SLC5A5,STX1A,DDX5,GNB4,PKD2,IDUA,CLN6,LMAN1,LOXL1,SLC1A1,LGALS3BP,APLP2,USE1,ADD2,ST8SIA2,GALM,CALM2,ALDH1L1,IQGAP2,FREM2,PTPRO,MYO1E,SCRN2,PDPN,CCT3,LTBP3,BMP1,PAM,CCDC132,GLUL,GABRB3,ANO5,MYO1D,COL12A1,MDH2,IDH2,PACRG,CCDC88A,DLG1,RPL3,PLEKHA7,SREBF1,P2RX4,COMT,EZR,VANGL2,PHGDH,GPC4,PGM1,POMT1,NCS1,TMEM35,TXNDC5,GLRX,TMEM165,SOD3,RPL24,ALDOA,RPS29,RPS8,CAMK2A,NUC…
GO:0099572	Postsynaptic specialization	18	369	0.51	0.0033	9606.ENSP00000035383,9606.ENSP00000222812,9606.ENSP00000253401,9606.ENSP00000264436,9606.ENSP00000281171,9606.ENSP00000330572,9606.ENSP00000345731,9606.ENSP00000353032,9606.ENSP00000355046,9606.ENSP00000361475,9606.ENSP00000381412,9606.ENSP00000403172,9606.ENSP00000432083,9606.ENSP00000437554,9606.ENSP00000445306,9606.ENSP00000455169,9606.ENSP00000480050,9606.ENSP00000480359	LRRC7,STX1A,ARHGEF9,ADD2,PTPRO,MAPK8IP2,DLG1,P2RX4,MT-ND2,NCS1,CAMK2A,RPL6,HSPA8,IQSEC3,ATP1A1,NETO2,SYN2,PDLIM5
GO:0005604	Basement membrane	9	96	0.79	0.0036	9606.ENSP00000206423,9606.ENSP00000218388,9606.ENSP00000261921,9606.ENSP00000280481,9606.ENSP00000345731,9606.ENSP00000369889,9606.ENSP00000378340,9606.ENSP00000380901,9606.ENSP00000442600	CCDC80,TIMP1,LOXL1,FREM2,DLG1,COL2A1,COL4A6,COL8A2,DAG1
GO:0005788	Endoplasmic reticulum lumen	16	308	0.54	0.0036	9606.ENSP00000216124,9606.ENSP00000218388,9606.ENSP00000249806,9606.ENSP00000263574,9606.ENSP00000307046,9606.ENSP00000325146,9606.ENSP00000361112,9606.ENSP00000369081,9606.ENSP00000369889,9606.ENSP00000378340,9606.ENSP00000380901,9606.ENSP00000385923,9606.ENSP00000386043,9606.ENSP00000407193,9606.ENSP00000442600,9606.ENSP00000483872	ARSA,TIMP1,CLN6,APLP2,SDC2,COL12A1,CHRDL1,TXNDC5,COL2A1,COL4A6,COL8A2,NUCB1,LTBP1,ARSG,DAG1,TSPAN33
GO:0014069	Postsynaptic density	17	344	0.52	0.0036	9606.ENSP00000035383,9606.ENSP00000222812,9606.ENSP00000253401,9606.ENSP00000264436,9606.ENSP00000281171,9606.ENSP00000330572,9606.ENSP00000345731,9606.ENSP00000353032,9606.ENSP00000355046,9606.ENSP00000361475,9606.ENSP00000381412,9606.ENSP00000403172,9606.ENSP00000437554,9606.ENSP00000445306,9606.ENSP00000455169,9606.ENSP00000480050,9606.ENSP00000480359	LRRC7,STX1A,ARHGEF9,ADD2,PTPRO,MAPK8IP2,DLG1,P2RX4,MT-ND2,NCS1,CAMK2A,RPL6,IQSEC3,ATP1A1,NETO2,SYN2,PDLIM5
GO:0005615	Extracellular space	75	3195	0.19	0.0055	9606.ENSP00000162749,9606.ENSP00000205061,9606.ENSP00000216124,9606.ENSP00000218388,9606.ENSP00000219599,9606.ENSP00000221418,9606.ENSP00000222248,9606.ENSP00000225792,9606.ENSP00000232564,9606.ENSP00000237596,9606.ENSP00000247933,9606.ENSP00000251047,9606.ENSP00000261921,9606.ENSP00000262352,9606.ENSP00000262776,9606.ENSP00000263574,9606.ENSP00000272252,9606.ENSP00000273450,9606.ENSP00000274364,…	TNFRSF1A,GLG1,ARSA,TIMP1,CRYM,ECH1,SLC5A5,DDX5,GNB4,PKD2,IDUA,LMAN1,LOXL1,SLC1A1,LGALS3BP,APLP2,GALM,ALDH1L1,IQGAP2,FREM2,PTPRO,MYO1E,SCRN2,INHBB,CCT3,BMPER,JAM3,LTBP3,BMP1,PAM,CCDC132,GLUL,MYO1D,COL12A1,MDH2,NOG,IDH2,DLG1,RPL3,PLEKHA7,P2RX4,COMT,EZR,PHGDH,GPC4,PGM1,TXNDC5,GLRX,COL2A1,SOD3,RPL24,COL4A6,ALDOA,RPS29,RPS8,COL8A2,NUCB1,ACE2,SEMA4B,GNL3,CCL24,NAPEPLD,ARSG,STMN1,PLTP,SEPP1,VDAC3,HSPA8,…
GO:0005783	Endoplasmic reticulum	41	1438	0.28	0.0081	9606.ENSP00000216124,9606.ENSP00000218388,9606.ENSP00000237596,9606.ENSP00000249806,9606.ENSP00000261835,9606.ENSP00000263574,9606.ENSP00000263897,9606.ENSP00000273308,9606.ENSP00000307046,9606.ENSP00000307900,9606.ENSP00000315013,9606.ENSP00000324527,9606.ENSP00000325146,9606.ENSP00000335481,9606.ENSP00000338728,9606.ENSP00000345731,9606.ENSP00000348069,9606.ENSP00000350718,9606.ENSP00000361112,…	ARSA,TIMP1,PKD2,CLN6,CYP46A1,APLP2,USE1,CNPY2,SDC2,GLUL,CRAT,MYO1D,COL12A1,EMID1,CCDC88A,DLG1,SREBF1,TMCC2,CHRDL1,POMT1,TXNDC5,FAM57B,COL2A1,RHBDD1,RPL24,COL4A6,RPS29,RPS8,COL8A2,HMGCLL1,NUCB1,LTBP1,CALCRL,RPL6,TMED4,ARSG,REEP1,DAG1,ATP1A1,RGMA,TSPAN33
GO:0016323	Basolateral plasma membrane	13	237	0.56	0.0094	9606.ENSP00000035383,9606.ENSP00000237596,9606.ENSP00000294489,9606.ENSP00000295522,9606.ENSP00000324527,9606.ENSP00000345731,9606.ENSP00000356042,9606.ENSP00000357040,9606.ENSP00000367433,9606.ENSP00000441235,9606.ENSP00000442600,9606.ENSP00000445306,9606.ENSP00000484472	LRRC7,PKD2,PDPN,CLDN1,MYO1D,DLG1,EZR,VANGL2,AJAP1,TSHR,DAG1,ATP1A1,EPPK1
GO:0032991	Protein-containing complex	106	5073	0.14	0.0096	9606.ENSP00000162749,9606.ENSP00000217964,9606.ENSP00000219299,9606.ENSP00000221855,9606.ENSP00000222812,9606.ENSP00000225792,9606.ENSP00000229179,9606.ENSP00000232424,9606.ENSP00000232564,9606.ENSP00000237596,9606.ENSP00000237654,9606.ENSP00000245479,9606.ENSP00000258214,9606.ENSP00000258962,9606.ENSP00000259469,9606.ENSP00000261497,9606.ENSP00000262032,9606.ENSP00000262713,9606.ENSP00000263897,…	TNFRSF1A,TBL1X,CCDC113,TBCB,STX1A,DDX5,NUP107,HES1,GNB4,PKD2,CCNI,SOX9,CCDC102A,SRSF1,RPL35,USP22,IKZF4,AJUBA,USE1,GUCY1B3,ADD2,PRDM16,CALM2,SCN3A,ATP5G3,KIF6,MYO1E,CELF5,CLDN1,CCT3,JAM3,CACNB3,DYNLRB2,CCDC132,GLUL,GABRB3,RPL15,MRPL57,CASP3,MYO1D,COL12A1,MINOS1,MAPK8IP2,EMID1,SARNP,H3F3C,DLG1,RPL3,SERF1A,FBXL3,PLEKHA7,SREBF1,MT-CO1,MT-ND1,MT-ND5,MT-CO2,MT-ND4,MT-CO3,MT-ND2,EZR,TIMM17A,CRB1,SOX3,S…
GO:0042995	Cell projection	57	2287	0.22	0.0097	9606.ENSP00000035383,9606.ENSP00000221855,9606.ENSP00000222812,9606.ENSP00000237596,9606.ENSP00000261835,9606.ENSP00000262352,9606.ENSP00000262713,9606.ENSP00000274364,9606.ENSP00000274473,9606.ENSP00000281171,9606.ENSP00000283254,9606.ENSP00000288221,9606.ENSP00000288235,9606.ENSP00000294489,9606.ENSP00000298251,9606.ENSP00000299106,9606.ENSP00000299824,9606.ENSP00000302936,9606.ENSP00000306100,…	LRRC7,TBCB,STX1A,PKD2,CYP46A1,SLC1A1,AJUBA,IQGAP2,MEGF10,PTPRO,SCN3A,ERC2,MYO1E,PDPN,HEPACAM,JAM3,PPP1R16B,DYNLRB2,PAM,GLUL,GABRB3,MYO1D,PACRG,CCDC88A,WDR16,ARL4C,FERMT2,DLG1,P2RX4,COMT,MT-ND1,MT-ND5,EZR,CRB1,PLCE1,PREX1,NCS1,ZWINT,EPHA6,CAMK2A,MYO7A,ACE2,GLI2,THSD7A,NAPEPLD,STMN1,GABRG2,KLC1,SYNPR,FHDC1,WWC1,HSPA8,DAG1,ATP1A1,ACTG1,PDLIM5,EPPK1
GO:0098590	Plasma membrane region	36	1219	0.29	0.0097	9606.ENSP00000035383,9606.ENSP00000222812,9606.ENSP00000237596,9606.ENSP00000258052,9606.ENSP00000262352,9606.ENSP00000264436,9606.ENSP00000281171,9606.ENSP00000288221,9606.ENSP00000294489,9606.ENSP00000295522,9606.ENSP00000296043,9606.ENSP00000299084,9606.ENSP00000301050,9606.ENSP00000308725,9606.ENSP00000324527,9606.ENSP00000342858,9606.ENSP00000345731,9606.ENSP00000354511,9606.ENSP00000356042,…	LRRC7,STX1A,PKD2,SMPD2,SLC1A1,ADD2,PTPRO,ERC2,PDPN,CLDN1,SHROOM3,SPRED1,CACNB3,GABRB3,MYO1D,FERMT2,DLG1,COMT,EZR,CRB1,VANGL2,GPC4,AJAP1,MYO7A,ACE2,MFRP,NAPEPLD,GABRG2,WWC1,HSPA8,IQSEC3,TSHR,DAG1,ATP1A1,SLC16A2,EPPK1
GO:0110165	Cellular anatomical entity	285	17788	0.03	0.0097	9606.ENSP00000025301,9606.ENSP00000035383,9606.ENSP00000037869,9606.ENSP00000162749,9606.ENSP00000201031,9606.ENSP00000205061,9606.ENSP00000206423,9606.ENSP00000216124,9606.ENSP00000217270,9606.ENSP00000217964,9606.ENSP00000218388,9606.ENSP00000219299,9606.ENSP00000219599,9606.ENSP00000221418,9606.ENSP00000221855,9606.ENSP00000222248,9606.ENSP00000222792,9606.ENSP00000222812,9606.ENSP00000224807,…	AKAP11,LRRC7,FAM136A,TNFRSF1A,TFAP2C,GLG1,CCDC80,ARSA,PROKR2,TBL1X,TIMP1,CCDC113,CRYM,ECH1,TBCB,SLC5A5,CHN2,STX1A,SFXN3,DNAJC12,DDX5,NUP107,HES1,GNB4,TMSB10,PKD2,CCNI,SORBS3,SOX9,IDUA,CLN6,LMAN1,ARHGEF9,FAM189A2,SMPD2,CCDC102A,SRSF1,RPL35,RANBP6,TUBB2B,ASNSD1,USP22,CYP46A1,LOXL1,IKZF4,SLC1A1,AJUBA,CELSR1,LGALS3BP,PLD2,APLP2,USE1,GUCY1B3,ADD2,ZIC5,ST8SIA2,PRDM16,GALM,CALM2,RTKN,CNPY2,ALDH1L1,IQGAP…
GO:0022626	Cytosolic ribosome	8	97	0.74	0.0119	9606.ENSP00000259469,9606.ENSP00000309334,9606.ENSP00000346001,9606.ENSP00000377640,9606.ENSP00000379339,9606.ENSP00000379888,9606.ENSP00000403172,9606.ENSP00000416429	RPL35,RPL15,RPL3,RPL24,RPS29,RPS8,RPL6,RPL32
GO:0043226	Organelle	232	13515	0.06	0.0119	9606.ENSP00000025301,9606.ENSP00000035383,9606.ENSP00000162749,9606.ENSP00000201031,9606.ENSP00000205061,9606.ENSP00000216124,9606.ENSP00000217964,9606.ENSP00000218388,9606.ENSP00000219299,9606.ENSP00000219599,9606.ENSP00000221418,9606.ENSP00000221855,9606.ENSP00000222248,9606.ENSP00000222812,9606.ENSP00000224807,9606.ENSP00000225792,9606.ENSP00000229179,9606.ENSP00000232424,9606.ENSP00000232564,…	AKAP11,LRRC7,TNFRSF1A,TFAP2C,GLG1,ARSA,TBL1X,TIMP1,CCDC113,CRYM,ECH1,TBCB,SLC5A5,STX1A,SFXN3,DDX5,NUP107,HES1,GNB4,TMSB10,PKD2,CCNI,SORBS3,SOX9,IDUA,CLN6,LMAN1,ARHGEF9,CCDC102A,SRSF1,RPL35,RANBP6,TUBB2B,USP22,CYP46A1,LOXL1,IKZF4,SLC1A1,AJUBA,CELSR1,LGALS3BP,PLD2,APLP2,USE1,ADD2,ZIC5,ST8SIA2,PRDM16,GALM,CALM2,RTKN,CNPY2,ALDH1L1,IQGAP2,NACC2,ITPRIP,FREM2,THRSP,PTPRO,ACAD8,ATP5G3,PXYLP1,KIF6,ERC2,MY…
GO:0045121	Membrane raft	15	324	0.49	0.0119	9606.ENSP00000162749,9606.ENSP00000249806,9606.ENSP00000258052,9606.ENSP00000264436,9606.ENSP00000294489,9606.ENSP00000299084,9606.ENSP00000311032,9606.ENSP00000324527,9606.ENSP00000345731,9606.ENSP00000356042,9606.ENSP00000365147,9606.ENSP00000389326,9606.ENSP00000389600,9606.ENSP00000442600,9606.ENSP00000445306	TNFRSF1A,CLN6,SMPD2,ADD2,PDPN,SPRED1,CASP3,MYO1D,DLG1,EZR,EFHD2,ACE2,TLR6,DAG1,ATP1A1
GO:0062023	Collagen-containing extracellular matrix	17	396	0.45	0.0119	9606.ENSP00000206423,9606.ENSP00000218388,9606.ENSP00000251047,9606.ENSP00000261921,9606.ENSP00000262776,9606.ENSP00000280481,9606.ENSP00000301873,9606.ENSP00000307046,9606.ENSP00000325146,9606.ENSP00000345731,9606.ENSP00000359864,9606.ENSP00000369889,9606.ENSP00000371554,9606.ENSP00000378340,9606.ENSP00000380901,9606.ENSP00000386043,9606.ENSP00000442600	CCDC80,TIMP1,LMAN1,LOXL1,LGALS3BP,FREM2,LTBP3,SDC2,COL12A1,DLG1,GPC4,COL2A1,SOD3,COL4A6,COL8A2,LTBP1,DAG1
GO:0070161	Anchoring junction	27	820	0.34	0.0119	9606.ENSP00000035383,9606.ENSP00000237596,9606.ENSP00000240123,9606.ENSP00000262713,9606.ENSP00000288235,9606.ENSP00000295522,9606.ENSP00000296043,9606.ENSP00000298251,9606.ENSP00000299106,9606.ENSP00000342858,9606.ENSP00000345731,9606.ENSP00000346001,9606.ENSP00000347883,9606.ENSP00000356042,9606.ENSP00000356370,9606.ENSP00000357040,9606.ENSP00000367433,9606.ENSP00000379339,9606.ENSP00000379888,…	LRRC7,PKD2,SORBS3,AJUBA,MYO1E,CLDN1,SHROOM3,HEPACAM,JAM3,FERMT2,DLG1,RPL3,PLEKHA7,EZR,CRB1,VANGL2,AJAP1,RPS29,RPS8,RPL6,HSPA8,DAG1,ATP1A1,ACTG1,PDLIM5,TSPAN33,EPPK1
GO:0005911	Cell-cell junction	19	490	0.41	0.0138	9606.ENSP00000035383,9606.ENSP00000237596,9606.ENSP00000262713,9606.ENSP00000288235,9606.ENSP00000295522,9606.ENSP00000296043,9606.ENSP00000298251,9606.ENSP00000299106,9606.ENSP00000345731,9606.ENSP00000347883,9606.ENSP00000356370,9606.ENSP00000357040,9606.ENSP00000367433,9606.ENSP00000442600,9606.ENSP00000445306,9606.ENSP00000458162,9606.ENSP00000480359,9606.ENSP00000483872,9606.ENSP00000484472	LRRC7,PKD2,AJUBA,MYO1E,CLDN1,SHROOM3,HEPACAM,JAM3,DLG1,PLEKHA7,CRB1,VANGL2,AJAP1,DAG1,ATP1A1,ACTG1,PDLIM5,TSPAN33,EPPK1
GO:0099524	Postsynaptic cytosol	4	18	1.17	0.0157	9606.ENSP00000361475,9606.ENSP00000432083,9606.ENSP00000442600,9606.ENSP00000443631	NCS1,HSPA8,DAG1,PLCB3
GO:0022625	Cytosolic large ribosomal subunit	6	56	0.85	0.0166	9606.ENSP00000259469,9606.ENSP00000309334,9606.ENSP00000346001,9606.ENSP00000377640,9606.ENSP00000403172,9606.ENSP00000416429	RPL35,RPL15,RPL3,RPL24,RPL6,RPL32
GO:0098803	Respiratory chain complex	7	80	0.76	0.0166	9606.ENSP00000354499,9606.ENSP00000354687,9606.ENSP00000354813,9606.ENSP00000354876,9606.ENSP00000354961,9606.ENSP00000354982,9606.ENSP00000355046	MT-CO1,MT-ND1,MT-ND5,MT-CO2,MT-ND4,MT-CO3,MT-ND2
GO:0005912	Adherens junction	10	170	0.59	0.0186	9606.ENSP00000035383,9606.ENSP00000262713,9606.ENSP00000288235,9606.ENSP00000296043,9606.ENSP00000345731,9606.ENSP00000347883,9606.ENSP00000356370,9606.ENSP00000367433,9606.ENSP00000480359,9606.ENSP00000483872	LRRC7,AJUBA,MYO1E,SHROOM3,DLG1,PLEKHA7,CRB1,AJAP1,PDLIM5,TSPAN33
GO:0016324	Apical plasma membrane	15	350	0.45	0.0191	9606.ENSP00000262352,9606.ENSP00000281171,9606.ENSP00000294489,9606.ENSP00000295522,9606.ENSP00000296043,9606.ENSP00000301050,9606.ENSP00000345731,9606.ENSP00000356042,9606.ENSP00000356370,9606.ENSP00000357040,9606.ENSP00000367433,9606.ENSP00000386331,9606.ENSP00000391664,9606.ENSP00000445306,9606.ENSP00000465734	SLC1A1,PTPRO,PDPN,CLDN1,SHROOM3,CACNB3,DLG1,EZR,CRB1,VANGL2,AJAP1,MYO7A,MFRP,ATP1A1,SLC16A2
GO:0043227	Membrane-bounded organelle	215	12427	0.06	0.021	9606.ENSP00000025301,9606.ENSP00000035383,9606.ENSP00000162749,9606.ENSP00000201031,9606.ENSP00000205061,9606.ENSP00000216124,9606.ENSP00000217964,9606.ENSP00000218388,9606.ENSP00000219599,9606.ENSP00000221418,9606.ENSP00000221855,9606.ENSP00000222248,9606.ENSP00000222812,9606.ENSP00000224807,9606.ENSP00000225792,9606.ENSP00000229179,9606.ENSP00000232424,9606.ENSP00000232564,9606.ENSP00000237596,…	AKAP11,LRRC7,TNFRSF1A,TFAP2C,GLG1,ARSA,TBL1X,TIMP1,CRYM,ECH1,TBCB,SLC5A5,STX1A,SFXN3,DDX5,NUP107,HES1,GNB4,PKD2,CCNI,SORBS3,SOX9,IDUA,CLN6,LMAN1,SRSF1,RPL35,RANBP6,TUBB2B,USP22,CYP46A1,LOXL1,IKZF4,SLC1A1,AJUBA,CELSR1,LGALS3BP,PLD2,APLP2,USE1,ADD2,ZIC5,ST8SIA2,PRDM16,GALM,CALM2,CNPY2,ALDH1L1,IQGAP2,NACC2,ITPRIP,FREM2,THRSP,PTPRO,ACAD8,ATP5G3,PXYLP1,KIF6,MYO1E,SCRN2,CELF5,PDPN,CCT3,GLB1L,SPRED1,JAM…
GO:0005902	Microvillus	7	86	0.73	0.0217	9606.ENSP00000274364,9606.ENSP00000294489,9606.ENSP00000299106,9606.ENSP00000324527,9606.ENSP00000356042,9606.ENSP00000356370,9606.ENSP00000386331	IQGAP2,PDPN,JAM3,MYO1D,EZR,CRB1,MYO7A
GO:0016328	Lateral plasma membrane	6	61	0.81	0.0217	9606.ENSP00000281171,9606.ENSP00000295522,9606.ENSP00000345731,9606.ENSP00000347672,9606.ENSP00000357040,9606.ENSP00000445306	PTPRO,CLDN1,DLG1,VANGL1,VANGL2,ATP1A1
GO:0043229	Intracellular organelle	216	12528	0.06	0.0234	9606.ENSP00000025301,9606.ENSP00000035383,9606.ENSP00000162749,9606.ENSP00000201031,9606.ENSP00000205061,9606.ENSP00000216124,9606.ENSP00000217964,9606.ENSP00000218388,9606.ENSP00000219299,9606.ENSP00000219599,9606.ENSP00000221418,9606.ENSP00000221855,9606.ENSP00000222248,9606.ENSP00000222812,9606.ENSP00000224807,9606.ENSP00000225792,9606.ENSP00000229179,9606.ENSP00000232424,9606.ENSP00000232564,…	AKAP11,LRRC7,TNFRSF1A,TFAP2C,GLG1,ARSA,TBL1X,TIMP1,CCDC113,CRYM,ECH1,TBCB,SLC5A5,STX1A,SFXN3,DDX5,NUP107,HES1,GNB4,TMSB10,PKD2,CCNI,SORBS3,SOX9,IDUA,CLN6,LMAN1,CCDC102A,SRSF1,RPL35,RANBP6,TUBB2B,USP22,CYP46A1,LOXL1,IKZF4,SLC1A1,AJUBA,CELSR1,LGALS3BP,APLP2,USE1,ADD2,ZIC5,ST8SIA2,PRDM16,CALM2,RTKN,CNPY2,IQGAP2,NACC2,ITPRIP,THRSP,ACAD8,ATP5G3,PXYLP1,KIF6,ERC2,MYO1E,CELF5,PDPN,CCT3,GLB1L,SHROOM3,SPRE…
GO:0031012	Extracellular matrix	19	527	0.38	0.0237	9606.ENSP00000205061,9606.ENSP00000206423,9606.ENSP00000218388,9606.ENSP00000251047,9606.ENSP00000261921,9606.ENSP00000262776,9606.ENSP00000280481,9606.ENSP00000301873,9606.ENSP00000307046,9606.ENSP00000325146,9606.ENSP00000335481,9606.ENSP00000345731,9606.ENSP00000359864,9606.ENSP00000369889,9606.ENSP00000371554,9606.ENSP00000378340,9606.ENSP00000380901,9606.ENSP00000386043,9606.ENSP00000442600	GLG1,CCDC80,TIMP1,LMAN1,LOXL1,LGALS3BP,FREM2,LTBP3,SDC2,COL12A1,EMID1,DLG1,GPC4,COL2A1,SOD3,COL4A6,COL8A2,LTBP1,DAG1
GO:0099081	Supramolecular polymer	28	947	0.29	0.0282	9606.ENSP00000221855,9606.ENSP00000251047,9606.ENSP00000259818,9606.ENSP00000272298,9606.ENSP00000274364,9606.ENSP00000287152,9606.ENSP00000295688,9606.ENSP00000296043,9606.ENSP00000299106,9606.ENSP00000302936,9606.ENSP00000342858,9606.ENSP00000345731,9606.ENSP00000356042,9606.ENSP00000358363,9606.ENSP00000369889,9606.ENSP00000378340,9606.ENSP00000378669,9606.ENSP00000386043,9606.ENSP00000410452,…	TBCB,LMAN1,TUBB2B,CALM2,IQGAP2,KIF6,CCT3,SHROOM3,JAM3,DYNLRB2,FERMT2,DLG1,EZR,PDE4DIP,COL2A1,COL4A6,ALDOA,LTBP1,STMN1,KLC1,FHDC1,REEP1,DAG1,ACTG1,TPGS2,FHOD3,PDLIM5,EPPK1
GO:0120025	Plasma membrane bounded cell projection	52	2193	0.2	0.0308	9606.ENSP00000035383,9606.ENSP00000221855,9606.ENSP00000222812,9606.ENSP00000237596,9606.ENSP00000261835,9606.ENSP00000262352,9606.ENSP00000262713,9606.ENSP00000274364,9606.ENSP00000281171,9606.ENSP00000283254,9606.ENSP00000288221,9606.ENSP00000288235,9606.ENSP00000294489,9606.ENSP00000298251,9606.ENSP00000299106,9606.ENSP00000302936,9606.ENSP00000306100,9606.ENSP00000307900,9606.ENSP00000308725,…	LRRC7,TBCB,STX1A,PKD2,CYP46A1,SLC1A1,AJUBA,IQGAP2,PTPRO,SCN3A,ERC2,MYO1E,PDPN,HEPACAM,JAM3,DYNLRB2,PAM,GLUL,GABRB3,MYO1D,PACRG,CCDC88A,WDR16,ARL4C,FERMT2,DLG1,P2RX4,COMT,MT-ND1,MT-ND5,EZR,CRB1,PLCE1,PREX1,NCS1,ZWINT,EPHA6,CAMK2A,MYO7A,ACE2,GLI2,NAPEPLD,STMN1,GABRG2,KLC1,SYNPR,FHDC1,WWC1,HSPA8,DAG1,ATP1A1,ACTG1
GO:0099080	Supramolecular complex	34	1261	0.25	0.0339	9606.ENSP00000221855,9606.ENSP00000229179,9606.ENSP00000251047,9606.ENSP00000259818,9606.ENSP00000262713,9606.ENSP00000272298,9606.ENSP00000274364,9606.ENSP00000287152,9606.ENSP00000295688,9606.ENSP00000296043,9606.ENSP00000299106,9606.ENSP00000302936,9606.ENSP00000337632,9606.ENSP00000342858,9606.ENSP00000345731,9606.ENSP00000356042,9606.ENSP00000358363,9606.ENSP00000363055,9606.ENSP00000369889,…	TBCB,NUP107,LMAN1,TUBB2B,AJUBA,CALM2,IQGAP2,KIF6,CCT3,SHROOM3,JAM3,DYNLRB2,SARNP,FERMT2,DLG1,EZR,PDE4DIP,ZWINT,COL2A1,COL4A6,ALDOA,LTBP1,ZFP36L1,RPL6,STMN1,KLC1,FHDC1,REEP1,DAG1,ACTG1,TPGS2,FHOD3,PDLIM5,EPPK1
GO:0043209	Myelin sheath	5	46	0.86	0.0347	9606.ENSP00000299106,9606.ENSP00000307900,9606.ENSP00000324527,9606.ENSP00000345731,9606.ENSP00000481006	JAM3,GLUL,MYO1D,DLG1,PLP1
GO:0098800	Inner mitochondrial membrane protein complex	8	131	0.61	0.0409	9606.ENSP00000284727,9606.ENSP00000325562,9606.ENSP00000354499,9606.ENSP00000354687,9606.ENSP00000354813,9606.ENSP00000354961,9606.ENSP00000355046,9606.ENSP00000356256	ATP5G3,MINOS1,MT-CO1,MT-ND1,MT-ND5,MT-ND4,MT-ND2,TIMM17A
GO:0015629	Actin cytoskeleton	17	477	0.37	0.0431	9606.ENSP00000222812,9606.ENSP00000258214,9606.ENSP00000264436,9606.ENSP00000272430,9606.ENSP00000274364,9606.ENSP00000288235,9606.ENSP00000296043,9606.ENSP00000299106,9606.ENSP00000324527,9606.ENSP00000342858,9606.ENSP00000356042,9606.ENSP00000357040,9606.ENSP00000378669,9606.ENSP00000386331,9606.ENSP00000458162,9606.ENSP00000466937,9606.ENSP00000480359	STX1A,CCDC102A,ADD2,RTKN,IQGAP2,MYO1E,SHROOM3,JAM3,MYO1D,FERMT2,EZR,VANGL2,ALDOA,MYO7A,ACTG1,FHOD3,PDLIM5
GO:0098982	GABA-ergic synapse	6	74	0.73	0.0431	9606.ENSP00000281171,9606.ENSP00000288221,9606.ENSP00000308725,9606.ENSP00000410732,9606.ENSP00000437554,9606.ENSP00000442600	PTPRO,ERC2,GABRB3,GABRG2,IQSEC3,DAG1
GO:0099512	Supramolecular fiber	27	939	0.28	0.0431	9606.ENSP00000221855,9606.ENSP00000251047,9606.ENSP00000259818,9606.ENSP00000272298,9606.ENSP00000274364,9606.ENSP00000287152,9606.ENSP00000295688,9606.ENSP00000296043,9606.ENSP00000299106,9606.ENSP00000302936,9606.ENSP00000342858,9606.ENSP00000345731,9606.ENSP00000356042,9606.ENSP00000358363,9606.ENSP00000369889,9606.ENSP00000378669,9606.ENSP00000386043,9606.ENSP00000410452,9606.ENSP00000414982,…	TBCB,LMAN1,TUBB2B,CALM2,IQGAP2,KIF6,CCT3,SHROOM3,JAM3,DYNLRB2,FERMT2,DLG1,EZR,PDE4DIP,COL2A1,ALDOA,LTBP1,STMN1,KLC1,FHDC1,REEP1,DAG1,ACTG1,TPGS2,FHOD3,PDLIM5,EPPK1
