# Supplementary material for: Thyroid hormone action controls multiple components of cell junctions at the ventricular zone in the newborn rat brain
Source: Front Endocrinol (Lausanne). 2023 Feb 10;14:1090081. doi: 10.3389/fendo.2023.1090081 (PMC9950412; doi:10.3389/fendo.2023.1090081)
Supplement: Supplementary file 8 [file DataSheet_3.xlsx]

## Sheet: enrichment.Process
Gene Ontology (GO) Biological Processes
O'Shaughnessy et al. 2022
#term ID	term description	observed gene count	background gene count	strength	false discovery rate	matching proteins in your network (IDs)	matching proteins in your network (labels)
GO:0007399	Nervous system development	69	2371	0.29	0.00096	9606.ENSP00000035383,9606.ENSP00000221855,9606.ENSP00000232424,9606.ENSP00000232564,9606.ENSP00000237596,9606.ENSP00000245479,9606.ENSP00000259818,9606.ENSP00000261835,9606.ENSP00000262738,9606.ENSP00000264436,9606.ENSP00000267294,9606.ENSP00000268164,9606.ENSP00000270722,9606.ENSP00000272298,9606.ENSP00000281171,9606.ENSP00000295522,9606.ENSP00000296043,9606.ENSP00000299106,9606.ENSP00000300006,…	LRRC7,TBCB,HES1,GNB4,PKD2,SOX9,TUBB2B,CYP46A1,CELSR1,ADD2,ZIC5,ST8SIA2,PRDM16,CALM2,PTPRO,CLDN1,SHROOM3,JAM3,C16orf45,PAM,SDC2,GABRB3,CASP3,TMEM132E,MYO1D,NOG,MAPK8IP2,IDH2,CCDC88A,DPYSL4,SERF1A,P2RX4,MT-CO1,MT-ND4,EZR,CRB1,VANGL2,PHGDH,SOX3,SSBP3,PREX1,CHRDL1,NCS1,LHX2,NINJ1,COL2A1,HMG20A,EPHA6,NFE2L2,CAMK2A,MYO7A,CHN1,ZFP36L1,EOMES,GLI2,MFRP,SEMA4B,BZW2,STMN1,GABRG2,SPG20,SEPP1,WDR36,DAG1,EMX2,…
GO:0016043	Cellular component organization	123	5447	0.18	0.0018	9606.ENSP00000025301,9606.ENSP00000162749,9606.ENSP00000206423,9606.ENSP00000217964,9606.ENSP00000218388,9606.ENSP00000219299,9606.ENSP00000221418,9606.ENSP00000221855,9606.ENSP00000222812,9606.ENSP00000229179,9606.ENSP00000232424,9606.ENSP00000233143,9606.ENSP00000237596,9606.ENSP00000240123,9606.ENSP00000245479,9606.ENSP00000249806,9606.ENSP00000251047,9606.ENSP00000258962,9606.ENSP00000259818,…	AKAP11,TNFRSF1A,CCDC80,TBL1X,TIMP1,CCDC113,ECH1,TBCB,STX1A,NUP107,HES1,TMSB10,PKD2,SORBS3,SOX9,CLN6,LMAN1,SRSF1,TUBB2B,USP22,LOXL1,IKZF4,AJUBA,PLD2,ADD2,PRDM16,CALM2,RTKN,IQGAP2,MEGF10,NACC2,PTPRO,ATP5G3,ERC2,MYO1E,CELF5,PDPN,CLDN1,CCT3,SHROOM3,JAM3,CACNB3,DYNLRB2,BMP1,SDC2,GABRB3,MRPL57,CASP3,CRAT,MYO1D,COL12A1,MINOS1,NOG,MAPK8IP2,CCDC88A,BRIX1,DPYSL4,FERMT2,DLG1,RPL3,SERF1A,PLEKHA7,MT-ND1,MT-ND…
GO:0071840	Cellular component organization or biogenesis	126	5633	0.17	0.0018	9606.ENSP00000025301,9606.ENSP00000162749,9606.ENSP00000206423,9606.ENSP00000217964,9606.ENSP00000218388,9606.ENSP00000219299,9606.ENSP00000221418,9606.ENSP00000221855,9606.ENSP00000222812,9606.ENSP00000229179,9606.ENSP00000232424,9606.ENSP00000233143,9606.ENSP00000237596,9606.ENSP00000240123,9606.ENSP00000245479,9606.ENSP00000249806,9606.ENSP00000251047,9606.ENSP00000258962,9606.ENSP00000259469,…	AKAP11,TNFRSF1A,CCDC80,TBL1X,TIMP1,CCDC113,ECH1,TBCB,STX1A,NUP107,HES1,TMSB10,PKD2,SORBS3,SOX9,CLN6,LMAN1,SRSF1,RPL35,TUBB2B,USP22,LOXL1,IKZF4,AJUBA,PLD2,ADD2,PRDM16,CALM2,RTKN,IQGAP2,MEGF10,NACC2,PTPRO,ATP5G3,ERC2,MYO1E,CELF5,PDPN,CLDN1,CCT3,SHROOM3,JAM3,CACNB3,DYNLRB2,BMP1,SDC2,GLUL,GABRB3,MRPL57,CASP3,CRAT,MYO1D,COL12A1,MINOS1,NOG,MAPK8IP2,CCDC88A,BRIX1,DPYSL4,FERMT2,DLG1,RPL3,SERF1A,PLEKHA7,M…
GO:0097435	Supramolecular fiber organization	24	480	0.52	0.0019	9606.ENSP00000221855,9606.ENSP00000233143,9606.ENSP00000240123,9606.ENSP00000264436,9606.ENSP00000274364,9606.ENSP00000288235,9606.ENSP00000296043,9606.ENSP00000324527,9606.ENSP00000325146,9606.ENSP00000338728,9606.ENSP00000345731,9606.ENSP00000346892,9606.ENSP00000356042,9606.ENSP00000358363,9606.ENSP00000361009,9606.ENSP00000369889,9606.ENSP00000378669,9606.ENSP00000386331,9606.ENSP00000410452,…	TBCB,TMSB10,SORBS3,ADD2,IQGAP2,MYO1E,SHROOM3,MYO1D,COL12A1,CCDC88A,DLG1,SERF1A,EZR,PDE4DIP,PREX1,COL2A1,ALDOA,MYO7A,STMN1,FHDC1,KCTD13,ACTG1,FHOD3,EPPK1
GO:0009987	Cellular process	259	15024	0.06	0.0037	9606.ENSP00000025301,9606.ENSP00000035383,9606.ENSP00000162749,9606.ENSP00000201031,9606.ENSP00000205061,9606.ENSP00000206423,9606.ENSP00000216124,9606.ENSP00000217270,9606.ENSP00000217964,9606.ENSP00000218388,9606.ENSP00000219299,9606.ENSP00000219599,9606.ENSP00000221418,9606.ENSP00000221855,9606.ENSP00000222248,9606.ENSP00000222792,9606.ENSP00000222812,9606.ENSP00000224807,9606.ENSP00000225792,…	AKAP11,LRRC7,TNFRSF1A,TFAP2C,GLG1,CCDC80,ARSA,PROKR2,TBL1X,TIMP1,CCDC113,CRYM,ECH1,TBCB,SLC5A5,CHN2,STX1A,SFXN3,DDX5,NUP107,HES1,GNB4,TMSB10,PKD2,CCNI,SORBS3,SOX9,IDUA,CLN6,LMAN1,ARHGEF9,SMPD2,SRSF1,RPL35,RANBP6,TUBB2B,ASNSD1,USP22,CYP46A1,LOXL1,IKZF4,SLC1A1,AJUBA,CELSR1,LGALS3BP,PLD2,APLP2,USE1,GUCY1B3,ADD2,ZIC5,ST8SIA2,PRDM16,CALM2,RTKN,ALDH1L1,IQGAP2,MEGF10,NACC2,FREM2,THRSP,PTPRO,ACAD8,SCN3A,…
GO:0051179	Localization	122	5591	0.16	0.0046	9606.ENSP00000025301,9606.ENSP00000035383,9606.ENSP00000162749,9606.ENSP00000205061,9606.ENSP00000216124,9606.ENSP00000218388,9606.ENSP00000219599,9606.ENSP00000221418,9606.ENSP00000221855,9606.ENSP00000222248,9606.ENSP00000222812,9606.ENSP00000224807,9606.ENSP00000229179,9606.ENSP00000232424,9606.ENSP00000233143,9606.ENSP00000237596,9606.ENSP00000245479,9606.ENSP00000251047,9606.ENSP00000258962,…	AKAP11,LRRC7,TNFRSF1A,GLG1,ARSA,TIMP1,CRYM,ECH1,TBCB,SLC5A5,STX1A,SFXN3,NUP107,HES1,TMSB10,PKD2,SOX9,LMAN1,SRSF1,RPL35,RANBP6,TUBB2B,CYP46A1,SLC1A1,AJUBA,CELSR1,LGALS3BP,PLD2,APLP2,USE1,ADD2,RTKN,IQGAP2,MEGF10,NACC2,THRSP,PTPRO,SCN3A,ATP5G3,ERC2,MYO1E,PDPN,CLDN1,CCT3,SHROOM3,HEPACAM,JAM3,C16orf45,CACNB3,DYNLRB2,PAM,SDC2,CCDC132,GLUL,GABRB3,RPL15,FAM53A,CRAT,ANO5,MYO1D,MAPK8IP2,SARNP,CCDC88A,ARL4C…
GO:0035295	Tube development	31	851	0.38	0.0155	9606.ENSP00000232424,9606.ENSP00000237596,9606.ENSP00000245479,9606.ENSP00000262352,9606.ENSP00000262738,9606.ENSP00000288235,9606.ENSP00000294489,9606.ENSP00000296043,9606.ENSP00000297161,9606.ENSP00000299084,9606.ENSP00000299106,9606.ENSP00000301873,9606.ENSP00000307900,9606.ENSP00000311032,9606.ENSP00000328181,9606.ENSP00000345731,9606.ENSP00000348069,9606.ENSP00000357040,9606.ENSP00000358417,…	HES1,PKD2,SOX9,SLC1A1,CELSR1,MYO1E,PDPN,SHROOM3,BMPER,SPRED1,JAM3,LTBP3,GLUL,CASP3,NOG,DLG1,SREBF1,VANGL2,PHGDH,SSBP3,LHX2,COL2A1,COL8A2,CALCRL,ZFP36L1,EOMES,GLI2,THSD7A,DAG1,EMX2,ACTG1
GO:0007015	Actin filament organization	15	254	0.59	0.0169	9606.ENSP00000233143,9606.ENSP00000240123,9606.ENSP00000264436,9606.ENSP00000274364,9606.ENSP00000288235,9606.ENSP00000296043,9606.ENSP00000324527,9606.ENSP00000345731,9606.ENSP00000356042,9606.ENSP00000361009,9606.ENSP00000378669,9606.ENSP00000386331,9606.ENSP00000427567,9606.ENSP00000455785,9606.ENSP00000466937	TMSB10,SORBS3,ADD2,IQGAP2,MYO1E,SHROOM3,MYO1D,DLG1,EZR,PREX1,ALDOA,MYO7A,FHDC1,KCTD13,FHOD3
GO:0021915	Neural tube development	12	160	0.7	0.0169	9606.ENSP00000232424,9606.ENSP00000237596,9606.ENSP00000262738,9606.ENSP00000296043,9606.ENSP00000311032,9606.ENSP00000328181,9606.ENSP00000357040,9606.ENSP00000358417,9606.ENSP00000360371,9606.ENSP00000362717,9606.ENSP00000388402,9606.ENSP00000390436	HES1,PKD2,CELSR1,SHROOM3,CASP3,NOG,VANGL2,PHGDH,SSBP3,LHX2,ZFP36L1,GLI2
GO:0035239	Tube morphogenesis	26	656	0.42	0.0169	9606.ENSP00000232424,9606.ENSP00000237596,9606.ENSP00000245479,9606.ENSP00000262352,9606.ENSP00000262738,9606.ENSP00000288235,9606.ENSP00000294489,9606.ENSP00000296043,9606.ENSP00000297161,9606.ENSP00000299084,9606.ENSP00000299106,9606.ENSP00000307900,9606.ENSP00000311032,9606.ENSP00000328181,9606.ENSP00000345731,9606.ENSP00000357040,9606.ENSP00000362717,9606.ENSP00000380901,9606.ENSP00000386972,…	HES1,PKD2,SOX9,SLC1A1,CELSR1,MYO1E,PDPN,SHROOM3,BMPER,SPRED1,JAM3,GLUL,CASP3,NOG,DLG1,VANGL2,LHX2,COL8A2,CALCRL,ZFP36L1,EOMES,GLI2,THSD7A,DAG1,EMX2,ACTG1
GO:0048731	System development	99	4426	0.17	0.0169	9606.ENSP00000035383,9606.ENSP00000162749,9606.ENSP00000201031,9606.ENSP00000205061,9606.ENSP00000218388,9606.ENSP00000221855,9606.ENSP00000225792,9606.ENSP00000229179,9606.ENSP00000232424,9606.ENSP00000232564,9606.ENSP00000237596,9606.ENSP00000245479,9606.ENSP00000259818,9606.ENSP00000261835,9606.ENSP00000261921,9606.ENSP00000262352,9606.ENSP00000262738,9606.ENSP00000264436,9606.ENSP00000267294,…	LRRC7,TNFRSF1A,TFAP2C,GLG1,TIMP1,TBCB,DDX5,NUP107,HES1,GNB4,PKD2,SOX9,TUBB2B,CYP46A1,LOXL1,SLC1A1,CELSR1,ADD2,ZIC5,ST8SIA2,PRDM16,CALM2,MEGF10,FREM2,PTPRO,MYO1E,PDPN,INHBB,CLDN1,SHROOM3,BMPER,SPRED1,JAM3,C16orf45,LTBP3,BMP1,PAM,SDC2,GLUL,GABRB3,CASP3,TMEM132E,MYO1D,COL12A1,NOG,MAPK8IP2,IDH2,CCDC88A,DPYSL4,DLG1,SERF1A,SREBF1,P2RX4,MT-CO1,MT-CO2,MT-ND4,EZR,CRB1,VANGL2,PHGDH,SOX3,SSBP3,PLCE1,PREX1,C…
GO:0008104	Protein localization	56	2139	0.24	0.0283	9606.ENSP00000025301,9606.ENSP00000035383,9606.ENSP00000162749,9606.ENSP00000221418,9606.ENSP00000222812,9606.ENSP00000229179,9606.ENSP00000233143,9606.ENSP00000237596,9606.ENSP00000245479,9606.ENSP00000251047,9606.ENSP00000258962,9606.ENSP00000259469,9606.ENSP00000259569,9606.ENSP00000261835,9606.ENSP00000262713,9606.ENSP00000262738,9606.ENSP00000263897,9606.ENSP00000272430,9606.ENSP00000277554,…	AKAP11,LRRC7,TNFRSF1A,ECH1,STX1A,NUP107,TMSB10,PKD2,SOX9,LMAN1,SRSF1,RPL35,RANBP6,CYP46A1,AJUBA,CELSR1,USE1,RTKN,NACC2,SHROOM3,HEPACAM,JAM3,CACNB3,DYNLRB2,CCDC132,RPL15,FAM53A,CRAT,MYO1D,SARNP,CCDC88A,ARL4C,FERMT2,DLG1,RPL3,EZR,TIMM17A,CRB1,VANGL2,SGTB,RHBDD1,RPL24,RPS29,RPS8,LTBP1,MYO7A,CALCRL,RPL6,TMED4,RPL32,HSPA8,RAB30,REEP1,ACTG1,NAPB,TSPAN33
GO:0034613	Cellular protein localization	46	1610	0.28	0.0283	9606.ENSP00000025301,9606.ENSP00000035383,9606.ENSP00000162749,9606.ENSP00000221418,9606.ENSP00000222812,9606.ENSP00000229179,9606.ENSP00000233143,9606.ENSP00000245479,9606.ENSP00000258962,9606.ENSP00000259469,9606.ENSP00000259569,9606.ENSP00000261835,9606.ENSP00000262713,9606.ENSP00000262738,9606.ENSP00000272430,9606.ENSP00000277554,9606.ENSP00000298251,9606.ENSP00000299106,9606.ENSP00000301050,…	AKAP11,LRRC7,TNFRSF1A,ECH1,STX1A,NUP107,TMSB10,SOX9,SRSF1,RPL35,RANBP6,CYP46A1,AJUBA,CELSR1,RTKN,NACC2,HEPACAM,JAM3,CACNB3,DYNLRB2,RPL15,FAM53A,CRAT,SARNP,CCDC88A,ARL4C,FERMT2,DLG1,RPL3,EZR,TIMM17A,CRB1,SGTB,RHBDD1,RPL24,RPS29,RPS8,MYO7A,RPL6,TMED4,RPL32,HSPA8,RAB30,REEP1,NAPB,TSPAN33
GO:0051641	Cellular localization	72	2967	0.21	0.0283	9606.ENSP00000025301,9606.ENSP00000035383,9606.ENSP00000162749,9606.ENSP00000216124,9606.ENSP00000218388,9606.ENSP00000221418,9606.ENSP00000221855,9606.ENSP00000222812,9606.ENSP00000229179,9606.ENSP00000233143,9606.ENSP00000237596,9606.ENSP00000245479,9606.ENSP00000251047,9606.ENSP00000258962,9606.ENSP00000259469,9606.ENSP00000259569,9606.ENSP00000261835,9606.ENSP00000262713,9606.ENSP00000262738,…	AKAP11,LRRC7,TNFRSF1A,ARSA,TIMP1,ECH1,TBCB,STX1A,NUP107,TMSB10,PKD2,SOX9,LMAN1,SRSF1,RPL35,RANBP6,CYP46A1,AJUBA,CELSR1,LGALS3BP,PLD2,APLP2,RTKN,IQGAP2,NACC2,THRSP,ATP5G3,ERC2,MYO1E,HEPACAM,JAM3,CACNB3,DYNLRB2,CCDC132,RPL15,FAM53A,CRAT,MYO1D,SARNP,CCDC88A,ARL4C,FERMT2,DLG1,RPL3,EZR,TIMM17A,CRB1,PGM1,PLCE1,ZWINT,TXNDC5,SGTB,RHBDD1,RPL24,ALDOA,RPS29,RPS8,MYO7A,RPL6,TMED4,RPL32,SEPP1,HSPA8,RAB30,REEP…
GO:0060601	Lateral sprouting from an epithelium	4	9	1.47	0.0283	9606.ENSP00000262738,9606.ENSP00000328181,9606.ENSP00000357040,9606.ENSP00000390436	CELSR1,NOG,VANGL2,GLI2
GO:0072006	Nephron development	10	126	0.72	0.0283	9606.ENSP00000229179,9606.ENSP00000232424,9606.ENSP00000237596,9606.ENSP00000245479,9606.ENSP00000281171,9606.ENSP00000288235,9606.ENSP00000328181,9606.ENSP00000345731,9606.ENSP00000357040,9606.ENSP00000360431	NUP107,HES1,PKD2,SOX9,PTPRO,MYO1E,NOG,DLG1,VANGL2,PLCE1
GO:0072359	Circulatory system development	30	872	0.36	0.0283	9606.ENSP00000162749,9606.ENSP00000232424,9606.ENSP00000237596,9606.ENSP00000245479,9606.ENSP00000261921,9606.ENSP00000262352,9606.ENSP00000280481,9606.ENSP00000288235,9606.ENSP00000294489,9606.ENSP00000297161,9606.ENSP00000299084,9606.ENSP00000299106,9606.ENSP00000306100,9606.ENSP00000307900,9606.ENSP00000311032,9606.ENSP00000328181,9606.ENSP00000357040,9606.ENSP00000360431,9606.ENSP00000369889,…	TNFRSF1A,HES1,PKD2,SOX9,LOXL1,SLC1A1,FREM2,MYO1E,PDPN,BMPER,SPRED1,JAM3,PAM,GLUL,CASP3,NOG,VANGL2,PLCE1,COL2A1,COL8A2,LTBP1,CALCRL,ZFP36L1,EOMES,GLI2,THSD7A,DAG1,ACTG1,FHOD3,PDLIM5
GO:0009060	Aerobic respiration	8	79	0.83	0.0303	9606.ENSP00000327070,9606.ENSP00000331897,9606.ENSP00000354499,9606.ENSP00000354687,9606.ENSP00000354876,9606.ENSP00000354961,9606.ENSP00000354982,9606.ENSP00000438144	MDH2,IDH2,MT-CO1,MT-ND1,MT-CO2,MT-ND4,MT-CO3,MDH1
GO:0022610	Biological adhesion	31	931	0.34	0.0303	9606.ENSP00000035383,9606.ENSP00000232424,9606.ENSP00000240123,9606.ENSP00000245479,9606.ENSP00000262713,9606.ENSP00000262738,9606.ENSP00000262776,9606.ENSP00000264436,9606.ENSP00000274473,9606.ENSP00000280481,9606.ENSP00000294489,9606.ENSP00000295228,9606.ENSP00000295522,9606.ENSP00000298251,9606.ENSP00000299106,9606.ENSP00000325146,9606.ENSP00000342858,9606.ENSP00000345731,9606.ENSP00000347883,…	LRRC7,HES1,SORBS3,SOX9,AJUBA,CELSR1,LGALS3BP,ADD2,MEGF10,FREM2,PDPN,INHBB,CLDN1,HEPACAM,JAM3,COL12A1,FERMT2,DLG1,PLEKHA7,EZR,CRB1,GPC4,NINJ1,AJAP1,COL4A6,COL8A2,ZFP36L1,ACE2,DAG1,ACTG1,PDLIM5
GO:0030029	Actin filament-based process	23	592	0.41	0.0303	9606.ENSP00000025301,9606.ENSP00000233143,9606.ENSP00000240123,9606.ENSP00000264436,9606.ENSP00000272430,9606.ENSP00000274364,9606.ENSP00000288235,9606.ENSP00000294489,9606.ENSP00000296043,9606.ENSP00000324527,9606.ENSP00000345731,9606.ENSP00000356042,9606.ENSP00000361009,9606.ENSP00000378669,9606.ENSP00000386331,9606.ENSP00000406482,9606.ENSP00000427567,9606.ENSP00000437554,9606.ENSP00000445306,…	AKAP11,TMSB10,SORBS3,ADD2,RTKN,IQGAP2,MYO1E,PDPN,SHROOM3,MYO1D,DLG1,EZR,PREX1,ALDOA,MYO7A,THSD7A,FHDC1,IQSEC3,ATP1A1,KCTD13,ACTG1,FHOD3,PDLIM5
GO:0048699	Generation of neurons	44	1551	0.27	0.0303	9606.ENSP00000035383,9606.ENSP00000232424,9606.ENSP00000245479,9606.ENSP00000259818,9606.ENSP00000262738,9606.ENSP00000281171,9606.ENSP00000299106,9606.ENSP00000300006,9606.ENSP00000307046,9606.ENSP00000308725,9606.ENSP00000311032,9606.ENSP00000316532,9606.ENSP00000328181,9606.ENSP00000330572,9606.ENSP00000331897,9606.ENSP00000338728,9606.ENSP00000339850,9606.ENSP00000353032,9606.ENSP00000356042,…	LRRC7,HES1,SOX9,TUBB2B,CELSR1,PTPRO,JAM3,C16orf45,SDC2,GABRB3,CASP3,TMEM132E,NOG,MAPK8IP2,IDH2,CCDC88A,DPYSL4,P2RX4,EZR,CRB1,VANGL2,PHGDH,SOX3,PREX1,NCS1,LHX2,HMG20A,EPHA6,NFE2L2,CAMK2A,MYO7A,CHN1,EOMES,GLI2,MFRP,SEMA4B,STMN1,SPG20,WDR36,DAG1,EMX2,RGMA,PDLIM5,PLP1
GO:0007010	Cytoskeleton organization	35	1126	0.31	0.0309	9606.ENSP00000025301,9606.ENSP00000221855,9606.ENSP00000233143,9606.ENSP00000237596,9606.ENSP00000240123,9606.ENSP00000245479,9606.ENSP00000259818,9606.ENSP00000262713,9606.ENSP00000263088,9606.ENSP00000264436,9606.ENSP00000272298,9606.ENSP00000272430,9606.ENSP00000274364,9606.ENSP00000288235,9606.ENSP00000296043,9606.ENSP00000324527,9606.ENSP00000338728,9606.ENSP00000345731,9606.ENSP00000356042,…	AKAP11,TBCB,TMSB10,PKD2,SORBS3,SOX9,TUBB2B,AJUBA,PLD2,ADD2,CALM2,RTKN,IQGAP2,MYO1E,SHROOM3,MYO1D,CCDC88A,DLG1,EZR,PDE4DIP,PLCE1,PREX1,ALDOA,MYO7A,CCL24,THSD7A,STMN1,FHDC1,IQSEC3,DAG1,KCTD13,ACTG1,FHOD3,PDLIM5,EPPK1
GO:0030036	Actin cytoskeleton organization	21	516	0.43	0.0309	9606.ENSP00000025301,9606.ENSP00000233143,9606.ENSP00000240123,9606.ENSP00000264436,9606.ENSP00000272430,9606.ENSP00000274364,9606.ENSP00000288235,9606.ENSP00000296043,9606.ENSP00000324527,9606.ENSP00000345731,9606.ENSP00000356042,9606.ENSP00000361009,9606.ENSP00000378669,9606.ENSP00000386331,9606.ENSP00000406482,9606.ENSP00000427567,9606.ENSP00000437554,9606.ENSP00000455785,9606.ENSP00000458162,…	AKAP11,TMSB10,SORBS3,ADD2,RTKN,IQGAP2,MYO1E,SHROOM3,MYO1D,DLG1,EZR,PREX1,ALDOA,MYO7A,THSD7A,FHDC1,IQSEC3,KCTD13,ACTG1,FHOD3,PDLIM5
GO:0007275	Multicellular organism development	106	5023	0.15	0.0364	9606.ENSP00000035383,9606.ENSP00000162749,9606.ENSP00000201031,9606.ENSP00000205061,9606.ENSP00000218388,9606.ENSP00000221855,9606.ENSP00000225792,9606.ENSP00000229179,9606.ENSP00000232424,9606.ENSP00000232564,9606.ENSP00000237596,9606.ENSP00000245479,9606.ENSP00000259818,9606.ENSP00000261497,9606.ENSP00000261835,9606.ENSP00000261921,9606.ENSP00000262352,9606.ENSP00000262738,9606.ENSP00000264436,…	LRRC7,TNFRSF1A,TFAP2C,GLG1,TIMP1,TBCB,DDX5,NUP107,HES1,GNB4,PKD2,SOX9,TUBB2B,USP22,CYP46A1,LOXL1,SLC1A1,CELSR1,ADD2,ZIC5,ST8SIA2,PRDM16,CALM2,MEGF10,FREM2,PTPRO,MYO1E,PDPN,INHBB,CLDN1,SHROOM3,BMPER,SPRED1,JAM3,C16orf45,LTBP3,BMP1,PAM,SDC2,GLUL,GABRB3,CASP3,TMEM132E,MYO1D,COL12A1,NOG,MAPK8IP2,IDH2,CCDC88A,DPYSL4,DLG1,SERF1A,VANGL1,SREBF1,P2RX4,MT-CO1,MT-CO2,MT-ND4,EZR,CRB1,VANGL2,PHGDH,SOX3,SSBP3,…
GO:0045047	Protein targeting to er	9	110	0.73	0.0364	9606.ENSP00000259469,9606.ENSP00000309334,9606.ENSP00000346001,9606.ENSP00000370395,9606.ENSP00000377640,9606.ENSP00000379339,9606.ENSP00000379888,9606.ENSP00000403172,9606.ENSP00000416429	RPL35,RPL15,RPL3,SGTB,RPL24,RPS29,RPS8,RPL6,RPL32
GO:0048856	Anatomical structure development	112	5402	0.14	0.0391	9606.ENSP00000035383,9606.ENSP00000162749,9606.ENSP00000201031,9606.ENSP00000205061,9606.ENSP00000218388,9606.ENSP00000221855,9606.ENSP00000225792,9606.ENSP00000229179,9606.ENSP00000232424,9606.ENSP00000232564,9606.ENSP00000237596,9606.ENSP00000245479,9606.ENSP00000259818,9606.ENSP00000261497,9606.ENSP00000261835,9606.ENSP00000261921,9606.ENSP00000262352,9606.ENSP00000262713,9606.ENSP00000262738,…	LRRC7,TNFRSF1A,TFAP2C,GLG1,TIMP1,TBCB,DDX5,NUP107,HES1,GNB4,PKD2,SOX9,TUBB2B,USP22,CYP46A1,LOXL1,SLC1A1,AJUBA,CELSR1,ADD2,ZIC5,ST8SIA2,PRDM16,CALM2,MEGF10,FREM2,PTPRO,MYO1E,PDPN,INHBB,CLDN1,SHROOM3,BMPER,SPRED1,JAM3,PPP1R16B,C16orf45,LTBP3,BMP1,PAM,SDC2,GLUL,GABRB3,CASP3,TMEM132E,MYO1D,COL12A1,NOG,MAPK8IP2,IDH2,PACRG,CCDC88A,DPYSL4,FERMT2,DLG1,SERF1A,VANGL1,SREBF1,PDE3A,P2RX4,MT-CO1,MT-CO2,MT-ND4…
GO:0009653	Anatomical structure morphogenesis	55	2165	0.23	0.0429	9606.ENSP00000205061,9606.ENSP00000232424,9606.ENSP00000237596,9606.ENSP00000245479,9606.ENSP00000262352,9606.ENSP00000262713,9606.ENSP00000262738,9606.ENSP00000280481,9606.ENSP00000281171,9606.ENSP00000288235,9606.ENSP00000294489,9606.ENSP00000296043,9606.ENSP00000297161,9606.ENSP00000299084,9606.ENSP00000299106,9606.ENSP00000300006,9606.ENSP00000301873,9606.ENSP00000305714,9606.ENSP00000306100,…	GLG1,HES1,PKD2,SOX9,SLC1A1,AJUBA,CELSR1,FREM2,PTPRO,MYO1E,PDPN,SHROOM3,BMPER,SPRED1,JAM3,C16orf45,LTBP3,BMP1,PAM,SDC2,GLUL,CASP3,COL12A1,NOG,MAPK8IP2,DPYSL4,FERMT2,DLG1,EZR,CRB1,VANGL2,SOX3,SSBP3,LHX2,NINJ1,SOX21,COL2A1,EPHA6,PTGFRN,COL8A2,MYO7A,CHN1,CALCRL,ZFP36L1,EOMES,GLI2,MFRP,SEMA4B,THSD7A,STMN1,DAG1,HOPX,EMX2,ACTG1,FHOD3
GO:0019083	Viral transcription	9	115	0.72	0.0429	9606.ENSP00000229179,9606.ENSP00000259469,9606.ENSP00000309334,9606.ENSP00000346001,9606.ENSP00000377640,9606.ENSP00000379339,9606.ENSP00000379888,9606.ENSP00000403172,9606.ENSP00000416429	NUP107,RPL35,RPL15,RPL3,RPL24,RPS29,RPS8,RPL6,RPL32
GO:0022008	Neurogenesis	45	1657	0.26	0.0429	9606.ENSP00000035383,9606.ENSP00000232424,9606.ENSP00000245479,9606.ENSP00000259818,9606.ENSP00000262738,9606.ENSP00000270722,9606.ENSP00000281171,9606.ENSP00000299106,9606.ENSP00000300006,9606.ENSP00000307046,9606.ENSP00000308725,9606.ENSP00000311032,9606.ENSP00000316532,9606.ENSP00000328181,9606.ENSP00000330572,9606.ENSP00000331897,9606.ENSP00000338728,9606.ENSP00000339850,9606.ENSP00000353032,…	LRRC7,HES1,SOX9,TUBB2B,CELSR1,PRDM16,PTPRO,JAM3,C16orf45,SDC2,GABRB3,CASP3,TMEM132E,NOG,MAPK8IP2,IDH2,CCDC88A,DPYSL4,P2RX4,EZR,CRB1,VANGL2,PHGDH,SOX3,PREX1,NCS1,LHX2,HMG20A,EPHA6,NFE2L2,CAMK2A,MYO7A,CHN1,EOMES,GLI2,MFRP,SEMA4B,STMN1,SPG20,WDR36,DAG1,EMX2,RGMA,PDLIM5,PLP1
GO:0045176	Apical protein localization	4	13	1.31	0.0429	9606.ENSP00000262738,9606.ENSP00000296043,9606.ENSP00000299106,9606.ENSP00000357040	CELSR1,SHROOM3,JAM3,VANGL2
GO:0072657	Protein localization to membrane	20	495	0.43	0.0429	9606.ENSP00000035383,9606.ENSP00000162749,9606.ENSP00000222812,9606.ENSP00000259469,9606.ENSP00000261835,9606.ENSP00000301050,9606.ENSP00000309334,9606.ENSP00000338728,9606.ENSP00000342858,9606.ENSP00000345731,9606.ENSP00000346001,9606.ENSP00000356042,9606.ENSP00000370395,9606.ENSP00000377640,9606.ENSP00000379339,9606.ENSP00000379888,9606.ENSP00000403172,9606.ENSP00000416429,9606.ENSP00000438346,…	LRRC7,TNFRSF1A,STX1A,RPL35,CYP46A1,CACNB3,RPL15,CCDC88A,FERMT2,DLG1,RPL3,EZR,SGTB,RPL24,RPS29,RPS8,RPL6,RPL32,REEP1,TSPAN33
GO:0051960	Regulation of nervous system development	30	942	0.32	0.0486	9606.ENSP00000035383,9606.ENSP00000232424,9606.ENSP00000245479,9606.ENSP00000259818,9606.ENSP00000262738,9606.ENSP00000281171,9606.ENSP00000300006,9606.ENSP00000307046,9606.ENSP00000328181,9606.ENSP00000331897,9606.ENSP00000338728,9606.ENSP00000345731,9606.ENSP00000353032,9606.ENSP00000357040,9606.ENSP00000359567,9606.ENSP00000359864,9606.ENSP00000361009,9606.ENSP00000361475,9606.ENSP00000362717,…	LRRC7,HES1,SOX9,TUBB2B,CELSR1,PTPRO,C16orf45,SDC2,NOG,IDH2,CCDC88A,DLG1,P2RX4,VANGL2,SOX3,GPC4,PREX1,NCS1,LHX2,HMG20A,NFE2L2,CAMK2A,CHN1,GLI2,SEMA4B,SPG20,WDR36,DAG1,RGMA,PDLIM5
GO:0032970	Regulation of actin filament-based process	17	390	0.46	0.0496	9606.ENSP00000233143,9606.ENSP00000240123,9606.ENSP00000262738,9606.ENSP00000264436,9606.ENSP00000274364,9606.ENSP00000294489,9606.ENSP00000299106,9606.ENSP00000306100,9606.ENSP00000338728,9606.ENSP00000345731,9606.ENSP00000357040,9606.ENSP00000361009,9606.ENSP00000400533,9606.ENSP00000410452,9606.ENSP00000445306,9606.ENSP00000458162,9606.ENSP00000466937	TMSB10,SORBS3,CELSR1,ADD2,IQGAP2,PDPN,JAM3,PAM,CCDC88A,DLG1,VANGL2,PREX1,CCL24,STMN1,ATP1A1,ACTG1,FHOD3
