# Supplementary material for: Thyroid hormone action controls multiple components of cell junctions at the ventricular zone in the newborn rat brain
Source: Front Endocrinol (Lausanne). 2023 Feb 10;14:1090081. doi: 10.3389/fendo.2023.1090081 (PMC9950412; doi:10.3389/fendo.2023.1090081)
Supplement: Supplementary file 9 [file DataSheet_4.xlsx]

## Sheet: Sheet0
O'Shaughnessy et al. 2022
Ingenuity Pathway Analysis, Canonnical Pathways
Note: z-score will have a value if sufficient data can support directionality (acitvation or donwregulation)
Ingenuity Canonical Pathways	-log(p-value)	p-value	Ratio	z-score	Molecules in Dataset
Oxidative Phosphorylation	5.18	6.60693e-06	0.0721	2.828	ATP5MC3,MT-CO1,MT-CO2,MT-CO3,MT-ND1,MT-ND2,MT-ND4,MT-ND5
Mitochondrial Dysfunction	4.65	2.23872e-05	0.0526	.	ATP5MC3,CASP3,MT-CO1,MT-CO2,MT-CO3,MT-ND1,MT-ND2,MT-ND4,MT-ND5
Protein Kinase A Signaling	4.11	7.76247e-05	0.0318	-1.667	ADD2,AKAP11,ATF2,Calm1 (includes others),DUSP8,GLI3,GNB4,GUCY1B1,NAPEPLD,PDE3A,PLCB3,PLCE1,PTPN5
EIF2 Signaling	3.76	0.00017378	0.0404	2.449	EIF4A1,MT-RNR1,RPL15,RPL26L1,RPL3,RPL35,RPL6,RPS3A,SREBF1
SNARE Signaling Pathway	2.87	0.00134896	0.0441	1.633	Calm1 (includes others),GUCY1B1,HSPA8,NAPB,STX1A,SYN2
Aspartate Degradation II	2.8	0.00158489	0.286	.	MDH1,MDH2
Gluconeogenesis I	2.77	0.00169824	0.111	.	ALDOA,MDH1,MDH2
Adrenomedullin signaling pathway	2.69	0.00204174	0.0352	0	CALCRL,Calm1 (includes others),CASP3,GUCY1B1,PLCB3,PLCE1,TFAP2C
Cellular Effects of Sildenafil (Viagra)	2.65	0.00223872	0.04	.	ACTG1,Calm1 (includes others),GUCY1B1,PDE3A,PLCB3,PLCE1
Sertoli Cell-Sertoli Cell Junction Signaling	2.61	0.00245471	0.034	.	ACTG1,ATF2,CLDN1,DLG1,GUCY1B1,MYO7A,TUBB2B
Phospholipases	2.53	0.00295121	0.0597	-2	NAPEPLD,PLCB3,PLCE1,PLD2
Antioxidant Action of Vitamin C	2.49	0.00323594	0.0446	2	GLRX,NAPEPLD,PLCB3,PLCE1,PLD2
Inhibition of Angiogenesis by TSP1	2.48	0.00331131	0.0882	.	CASP3,GUCY1B1,SDC2
Estrogen Receptor Signaling	2.44	0.00363078	0.0244	-1	ATF2,GNB4,GUCY1B1,HES1,MT-ND1,MT-ND2,MT-ND4,MT-ND5,PLCB3,PLCE1
Sucrose Degradation V (Mammalian)	2.39	0.0040738	0.182	.	ALDOA,GALM
Sirtuin Signaling Pathway	2.34	0.00457088	0.0274	-2.121	IDH2,MT-ND1,MT-ND2,MT-ND4,MT-ND5,NFE2L2,SOD3,SREBF1
Leptin Signaling in Obesity	2.33	0.00467735	0.0526	.	GUCY1B1,PDE3A,PLCB3,PLCE1
Osteoarthritis Pathway	2.29	0.00512861	0.0297	-0.447	ATF2,CASP3,COL2A1,GLI2,GLI3,HES1,SOX9
P2Y Purigenic Receptor Signaling Pathway	2.18	0.00660693	0.0376	.	ATF2,GNB4,GUCY1B1,PLCB3,PLCE1
Endothelin-1 Signaling	2.13	0.0074131	0.0312	-1.633	CASP3,GUCY1B1,NAPEPLD,PLCB3,PLCE1,PLD2
GNRH Signaling	2.13	0.0074131	0.0312	.	ATF2,Calm1 (includes others),GNB4,GUCY1B1,LHB,PLCB3
Choline Biosynthesis III	2.12	0.00758578	0.133	.	NAPEPLD,PLD2
Pulmonary Fibrosis Idiopathic Signaling Pathway	2.06	0.00870964	0.0245	-1.89	ACTG1,AJUBA,ATF2,COL2A1,COL4A6,COL8A2,GLI2,HES1
Endocannabinoid Neuronal Synapse Pathway	1.97	0.0107152	0.0336	.	GNB4,GUCY1B1,NAPEPLD,PLCB3,PLCE1
Insulin Secretion Signaling Pathway	1.95	0.0112202	0.0256	0.447	ATF2,EIF4A1,GUCY1B1,NAPB,PLCB3,PLCE1,STX1A
Corticotropin Releasing Hormone Signaling	1.95	0.0112202	0.0331	.	ATF2,Calm1 (includes others),GLI2,GLI3,GUCY1B1
Factors Promoting Cardiogenesis in Vertebrates	1.93	0.011749	0.0327	-0.447	ATF2,BMP1,NOG,PLCB3,PLCE1
Huntington's Disease Signaling	1.88	0.0131826	0.0247	.	ATF2,CASP3,GNB4,HSPA8,NAPB,PLCB3,STX1A
Neurovascular Coupling Signaling Pathway	1.82	0.0151356	0.0267	0.816	Calm1 (includes others),GABRB3,GABRG2,GUCY1B1,PLCB3,PLD2
Axonal Guidance Signaling	1.81	0.0154882	0.0196	.	ACE2,BMP1,GLI2,GLI3,GNB4,PLCB3,PLCE1,SDC2,SEMA4B,TUBB2B
L-DOPA Degradation	1.75	0.0177828	0.5	.	COMT
Gαq Signaling	1.75	0.0177828	0.0294	-1	Calm1 (includes others),GNB4,NAPEPLD,PLCB3,PLD2
cAMP-mediated signaling	1.73	0.0186209	0.0255	0	AKAP11,ATF2,Calm1 (includes others),GUCY1B1,NAPEPLD,PDE3A
TCA Cycle II (Eukaryotic)	1.72	0.0190546	0.0833	.	MDH1,MDH2
WNT/Ca+ pathway	1.68	0.020893	0.0455	.	ATF2,PLCB3,PLCE1
Glutamate Receptor Signaling	1.68	0.020893	0.0455	.	Calm1 (includes others),GNB4,SLC1A1
Cardiac β-adrenergic Signaling	1.66	0.0218776	0.0279	.	AKAP11,GNB4,GUCY1B1,NAPEPLD,PDE3A
D-myo-inositol (1,4,5)-Trisphosphate Biosynthesis	1.66	0.0218776	0.0769	.	PLCB3,PLCE1
Sphingosine-1-phosphate Signaling	1.66	0.0218776	0.0333	.	CASP3,GUCY1B1,PLCB3,PLCE1
Synaptogenesis Signaling Pathway	1.63	0.0234423	0.0221	2.449	ATF2,Calm1 (includes others),GUCY1B1,HSPA8,NAPB,STX1A,SYN2
Dopamine-DARPP32 Feedback in cAMP Signaling	1.62	0.0239883	0.0272	0.447	ATF2,Calm1 (includes others),GUCY1B1,PLCB3,PLCE1
Gαs Signaling	1.6	0.0251189	0.032	.	ADD2,ATF2,GNB4,GUCY1B1
Melatonin Signaling	1.58	0.0263027	0.0417	.	Calm1 (includes others),PLCB3,PLCE1
Basal Cell Carcinoma Signaling	1.58	0.0263027	0.0417	.	BMP1,GLI2,GLI3
Serine Biosynthesis	1.58	0.0263027	0.333	.	PHGDH
Ascorbate Recycling (Cytosolic)	1.58	0.0263027	0.333	.	GLRX
GP6 Signaling Pathway	1.58	0.0263027	0.0315	-1	Calm1 (includes others),COL2A1,COL4A6,COL8A2
Sonic Hedgehog Signaling	1.57	0.0269153	0.069	.	GLI2,GLI3
GPCR-Mediated Integration of Enteroendocrine Signaling Exemplified by an L Cell	1.54	0.0288403	0.04	.	GUCY1B1,PLCB3,PLCE1
Cardiac Hypertrophy Signaling	1.54	0.0288403	0.023	0	ATF2,Calm1 (includes others),GNB4,GUCY1B1,PLCB3,PLCE1
Synaptic Long Term Potentiation	1.53	0.0295121	0.0305	0	ATF2,Calm1 (includes others),PLCB3,PLCE1
Hepatic Fibrosis / Hepatic Stellate Cell Activation	1.53	0.0295121	0.0258	.	COL2A1,COL4A6,COL8A2,LHX2,TIMP1
GABA Receptor Signaling	1.51	0.030903	0.0301	.	GABRB3,GABRG2,GNB4,GUCY1B1
Gap Junction Signaling	1.5	0.0316228	0.0253	.	ACTG1,GUCY1B1,PLCB3,PLCE1,TUBB2B
D-myo-inositol-5-phosphate Metabolism	1.5	0.0316228	0.0253	0.447	DUSP8,PGAM5,PLCB3,PLCE1,PPP1R16B
Circadian Rhythm Signaling	1.48	0.0331131	0.0223	.	ATF2,FBXL3,GNB4,GUCY1B1,PLCB3,PLCE1
Gustation Pathway	1.46	0.0346737	0.0246	1	GABRB3,GABRG2,GUCY1B1,PDE3A,SCN3A
Glutathione Redox Reactions II	1.46	0.0346737	0.25	.	GLRX
Apelin Endothelial Signaling Pathway	1.43	0.0371535	0.0284	.	Calm1 (includes others),GNB4,GUCY1B1,PLCB3
Oxytocin In Spinal Neurons Signaling Pathway	1.42	0.0380189	0.0571	.	GUCY1B1,PLCB3
PI3K Signaling in B Lymphocytes	1.41	0.0389045	0.028	0	ATF2,Calm1 (includes others),PLCB3,PLCE1
TR/RXR Activation	1.41	0.0389045	0.0357	.	SLC16A2,SREBF1,THRSP
HIPPO signaling	1.4	0.0398107	0.0353	.	AJUBA,DLG1,WWC1
Oxytocin Signaling Pathway	1.4	0.0398107	0.0213	0.816	ATF2,Calm1 (includes others),GNB4,GUCY1B1,NFE2L2,PLCB3
mTOR Signaling	1.4	0.0398107	0.0237	.	EIF4A1,MT-RNR1,NAPEPLD,PLD2,RPS3A
BMP signaling pathway	1.38	0.0416869	0.0345	.	ATF2,BMP1,NOG
Superpathway of Serine and Glycine Biosynthesis I	1.36	0.0436516	0.2	.	PHGDH
Galactose Degradation I (Leloir Pathway)	1.36	0.0436516	0.2	.	GALM
Unfolded protein response	1.34	0.0457088	0.0333	.	HSPA8,NFE2L2,SREBF1
Inhibition of Matrix Metalloproteases	1.33	0.0467735	0.0513	.	SDC2,TIMP1
Role of NFAT in Cardiac Hypertrophy	1.32	0.047863	0.0225	.	Calm1 (includes others),GNB4,GUCY1B1,PLCB3,PLCE1
G-Protein Coupled Receptor Signaling	1.31	0.0489779	0.0156	0.905	ATF2,CALCRL,Calm1 (includes others),CELSR1,GNB4,GUCY1B1,NAPEPLD,PDE3A,PLCB3,PLCE1,TSHR
Relaxin Signaling	1.31	0.0489779	0.0258	.	GNB4,GUCY1B1,NAPEPLD,PDE3A
Thrombin Signaling	1.3	0.0501187	0.0222	.	ARHGEF9,GNB4,GUCY1B1,PLCB3,PLCE1
Fcγ Receptor-mediated Phagocytosis in Macrophages and Monocytes	1.29	0.0512861	0.0319	.	ACTG1,NAPEPLD,PLD2
HER-2 Signaling in Breast Cancer	1.29	0.0512861	0.022	-2	CASP3,MT-CO1,MT-CO2,MT-CO3,NUP107
eNOS Signaling	1.27	0.0537032	0.0252	1	Calm1 (includes others),CASP3,GUCY1B1,HSPA8
Cardiac Hypertrophy Signaling (Enhanced)	1.27	0.0537032	0.0166	-1.134	ATF2,Calm1 (includes others),DLG1,GNB4,GUCY1B1,NAPEPLD,PDE3A,PLCB3,PLCE1
UVA-Induced MAPK Signaling	1.25	0.0562341	0.0306	.	CASP3,PLCB3,PLCE1
G Protein Signaling Mediated by Tubby	1.24	0.057544	0.0455	.	GNB4,PLCB3
Superpathway of Inositol Phosphate Compounds	1.22	0.060256	0.0211	0.447	DUSP8,PGAM5,PLCB3,PLCE1,PPP1R16B
Coronavirus Replication Pathway	1.22	0.060256	0.0444	.	ACE2,TUBB2B
Adenine and Adenosine Salvage III	1.22	0.060256	0.143	.	ADARB2
tRNA Splicing	1.2	0.0630957	0.0435	.	NAPEPLD,PDE3A
Neuroinflammation Signaling Pathway	1.2	0.0630957	0.0189	0	ATF2,CASP3,GABRB3,GABRG2,NFE2L2,TLR6
nNOS Signaling in Skeletal Muscle Cells	1.17	0.0676083	0.0417	.	Calm1 (includes others),DAG1
Superoxide Radicals Degradation	1.16	0.0691831	0.125	.	SOD3
Purine Ribonucleosides Degradation to Ribose-1-phosphate	1.16	0.0691831	0.125	.	ADARB2
α-Adrenergic Signaling	1.15	0.0707946	0.0278	.	Calm1 (includes others),GNB4,GUCY1B1
Tight Junction Signaling	1.13	0.074131	0.0225	.	ACTG1,CLDN1,NAPB,STX1A
LPS/IL-1 Mediated Inhibition of RXR Function	1.13	0.074131	0.0198	.	CRAT,PLTP,SOD3,SREBF1,SULT4A1
Sperm Motility	1.12	0.0758578	0.0196	0	Calm1 (includes others),GNB4,GUCY1B1,PLCB3,PLCE1
Leucine Degradation I	1.11	0.0776247	0.111	.	HMGCLL1
Hepatic Fibrosis Signaling Pathway	1.09	0.0812831	0.0166	-1.89	ATF2,Calm1 (includes others),CASP3,COL2A1,GLI2,GLI3,TIMP1
Breast Cancer Regulation by Stathmin1	1.08	0.0831764	0.0152	0	ARHGEF9,ATF2,CALCRL,CELSR1,GNB4,PLCB3,STMN1,TSHR,TUBB2B
GPCR-Mediated Nutrient Sensing in Enteroendocrine Cells	1.06	0.0870964	0.0254	.	GUCY1B1,PLCB3,PLCE1
CREB Signaling in Neurons	1.04	0.0912011	0.0149	-0.378	ATF2,CALCRL,Calm1 (includes others),CELSR1,GNB4,GUCY1B1,PLCB3,PLCE1,TSHR
Ketogenesis	1.03	0.0933254	0.0909	.	HMGCLL1
GDP-glucose Biosynthesis	1.03	0.0933254	0.0909	.	PGM1
Oxytocin In Brain Signaling Pathway	1.01	0.0977237	0.0203	1	ATF2,Calm1 (includes others),GNB4,PLCB3
PCP (Planar Cell Polarity) Pathway	1.01	0.0977237	0.0333	.	ATF2,CELSR1
Glucose and Glucose-1-phosphate Degradation	0.996	0.100925	0.0833	.	PGM1
Glycogen Degradation II	0.996	0.100925	0.0833	.	PGM1
ILK Signaling	0.991	0.102094	0.02	0	ACTG1,ATF2,CASP3,FERMT2
14-3-3-mediated Signaling	0.987	0.103039	0.0236	.	PLCB3,PLCE1,TUBB2B
Endocannabinoid Developing Neuron Pathway	0.987	0.103039	0.0236	.	ATF2,GNB4,GUCY1B1
Opioid Signaling Pathway	0.983	0.103992	0.0179	.	ATF2,Calm1 (includes others),GNB4,GUCY1B1,PLD2
Coronavirus Pathogenesis Pathway	0.979	0.104954	0.0198	0	ACE2,CASP3,MT-RNR1,RPS3A
fMLP Signaling in Neutrophils	0.959	0.109901	0.0229	.	Calm1 (includes others),GNB4,PLCB3
Glycogen Degradation III	0.932	0.11695	0.0714	.	PGM1
CCR3 Signaling in Eosinophils	0.928	0.118032	0.0222	.	Calm1 (includes others),GNB4,PLCB3
Role of PKR in Interferon Induction and Antiviral Response	0.921	0.11995	0.0221	.	ATF2,CASP3,HSPA8
Remodeling of Epithelial Adherens Junctions	0.914	0.121899	0.0294	.	ACTG1,TUBB2B
White Adipose Tissue Browning Pathway	0.907	0.12388	0.0217	.	ATF2,GUCY1B1,PRDM16
Agrin Interactions at Neuromuscular Junction	0.893	0.127938	0.0286	.	ACTG1,DAG1
Granzyme B Signaling	0.876	0.133045	0.0625	.	CASP3
Adenosine Nucleotides Degradation II	0.876	0.133045	0.0625	.	ADARB2
Parkinson's Signaling	0.876	0.133045	0.0625	.	CASP3
Dermatan Sulfate Degradation (Metazoa)	0.854	0.139959	0.0588	.	IDUA
Endocannabinoid Cancer Inhibition Pathway	0.848	0.141906	0.0204	.	ATF2,CASP3,GUCY1B1
Dilated Cardiomyopathy Signaling Pathway	0.842	0.14388	0.0203	.	ACTG1,GUCY1B1,PDE3A
Antiproliferative Role of Somatostatin Receptor 2	0.827	0.148936	0.026	.	GNB4,GUCY1B1
Role of MAPK Signaling in Inhibiting the Pathogenesis of Influenza	0.827	0.148936	0.026	.	ATF2,CASP3
Phospholipase C Signaling	0.824	0.149968	0.0133	0.447	ARHGEF9,ATF2,Calm1 (includes others),GNB4,GUCY1B1,NAPEPLD,PLCB3,PLCE1,PLD2
Purine Nucleotides Degradation II (Aerobic)	0.81	0.154882	0.0526	.	ADARB2
Dopamine Receptor Signaling	0.81	0.154882	0.0253	.	COMT,GUCY1B1
Chemokine Signaling	0.801	0.158125	0.025	.	Calm1 (includes others),PLCB3
Role of MAPK Signaling in the Pathogenesis of Influenza	0.785	0.164059	0.0244	.	ATF2,CASP3
Role of Macrophages, Fibroblasts and Endothelial Cells in Rheumatoid Arthritis	0.78	0.165959	0.0152	.	ATF2,Calm1 (includes others),PLCB3,PLCE1,TLR6
Phagosome Maturation	0.777	0.167109	0.0189	.	NAPB,STX1A,TUBB2B
Endoplasmic Reticulum Stress Pathway	0.77	0.169824	0.0476	.	CASP3
BAG2 Signaling Pathway	0.77	0.169824	0.0238	.	CASP3,HSPA8
Aldosterone Signaling in Epithelial Cells	0.75	0.177828	0.0183	.	HSPA8,PLCB3,PLCE1
Regulation Of The Epithelial Mesenchymal Transition In Development Pathway	0.745	0.179887	0.023	.	GLI2,GLI3
Human Embryonic Stem Cell Pluripotency	0.74	0.18197	0.0181	.	BMP1,GNB4,NOG
Cardiomyocyte Differentiation via BMP Receptors	0.733	0.184927	0.0435	.	ATF2
The Visual Cycle	0.733	0.184927	0.0435	.	DHRS3
Vitamin-C Transport	0.733	0.184927	0.0435	.	GLRX
Apelin Cardiac Fibroblast Signaling Pathway	0.733	0.184927	0.0435	.	ACE2
CXCR4 Signaling	0.724	0.188799	0.0178	.	GNB4,GUCY1B1,PLCB3
Tumoricidal Function of Hepatic Natural Killer Cells	0.717	0.191867	0.0417	.	CASP3
Germ Cell-Sertoli Cell Junction Signaling	0.714	0.193197	0.0175	.	ACTG1,MYO7A,TUBB2B
Pyroptosis Signaling Pathway	0.701	0.199067	0.0215	.	CASP3,TLR6
Molecular Mechanisms of Cancer	0.686	0.206063	0.0134	.	ARHGEF9,BMP1,CASP3,GNB4,GUCY1B1,PLCB3
Apelin Liver Signaling Pathway	0.686	0.206063	0.0385	.	COL2A1
Regulation of eIF4 and p70S6K Signaling	0.68	0.20893	0.0169	.	EIF4A1,MT-RNR1,RPS3A
IL-1 Signaling	0.68	0.20893	0.0208	.	GNB4,GUCY1B1
Death Receptor Signaling	0.68	0.20893	0.0208	.	ACTG1,CASP3
Glycolysis I	0.672	0.212814	0.037	.	ALDOA
Pregnenolone Biosynthesis	0.672	0.212814	0.037	.	CYP46A1
Signaling by Rho Family GTPases	0.67	0.213796	0.0149	.	ACTG1,ARHGEF9,GNB4,STMN1
Melanocyte Development and Pigmentation Signaling	0.668	0.214783	0.0204	.	ATF2,GUCY1B1
D-myo-inositol (1,4,5,6)-Tetrakisphosphate Biosynthesis	0.662	0.217771	0.0165	.	DUSP8,PGAM5,PPP1R16B
D-myo-inositol (3,4,5,6)-tetrakisphosphate Biosynthesis	0.662	0.217771	0.0165	.	DUSP8,PGAM5,PPP1R16B
Apelin Cardiomyocyte Signaling Pathway	0.662	0.217771	0.0202	.	PLCB3,PLCE1
Colorectal Cancer Metastasis Signaling	0.66	0.218776	0.0148	.	CASP3,GNB4,GUCY1B1,TLR6
Histidine Degradation VI	0.658	0.219786	0.0357	.	CYP46A1
Neuropathic Pain Signaling In Dorsal Horn Neurons	0.648	0.224905	0.0198	.	PLCB3,PLCE1
Ubiquinol-10 Biosynthesis (Eukaryotic)	0.631	0.233884	0.0333	.	CYP46A1
Granulocyte Adhesion and Diapedesis	0.629	0.234963	0.0159	.	CLDN1,GLG1,SDC2
Leukocyte Extravasation Signaling	0.613	0.243781	0.0155	.	ACTG1,CLDN1,TIMP1
3-phosphoinositide Degradation	0.609	0.246037	0.0155	.	DUSP8,PGAM5,PPP1R16B
Dopamine Degradation	0.606	0.247742	0.0312	.	COMT
Synaptic Long Term Depression	0.604	0.248886	0.0154	.	GUCY1B1,PLCB3,PLCE1
PPARα/RXRα Activation	0.604	0.248886	0.0154	.	GUCY1B1,PLCB3,PLCE1
4-1BB Signaling in T Lymphocytes	0.583	0.261216	0.0294	.	ATF2
Role of MAPK Signaling in Promoting the Pathogenesis of Influenza	0.578	0.264241	0.0177	.	ATF2,CASP3
Ephrin Receptor Signaling	0.572	0.267917	0.0148	.	ATF2,GNB4,SDC2
RAR Activation	0.569	0.269774	0.0147	.	DHRS3,GUCY1B1,SORBS3
Amyotrophic Lateral Sclerosis Signaling	0.562	0.274157	0.0172	.	CASP3,CCS
TWEAK Signaling	0.553	0.279898	0.027	.	CASP3
3-phosphoinositide Biosynthesis	0.553	0.279898	0.0144	.	DUSP8,PGAM5,PPP1R16B
Noradrenaline and Adrenaline Degradation	0.553	0.279898	0.027	.	COMT
Complement System	0.553	0.279898	0.027	.	C1R
Cholecystokinin/Gastrin-mediated Signaling	0.547	0.283792	0.0168	.	ATF2,PLCB3
IL-8 Signaling	0.545	0.285102	0.0143	.	GNB4,NAPEPLD,PLD2
Docosahexaenoic Acid (DHA) Signaling	0.542	0.287078	0.0263	.	CASP3
Nitric Oxide Signaling in the Cardiovascular System	0.542	0.287078	0.0167	.	Calm1 (includes others),GUCY1B1
Notch Signaling	0.542	0.287078	0.0263	.	HES1
Renin-Angiotensin Signaling	0.532	0.293765	0.0164	.	ATF2,GUCY1B1
Agranulocyte Adhesion and Diapedesis	0.532	0.293765	0.014	.	ACTG1,CLDN1,GLG1
LXR/RXR Activation	0.527	0.297167	0.0163	.	PLTP,SREBF1
RHOGDI Signaling	0.527	0.297167	0.014	.	ACTG1,ARHGEF9,GNB4
Glioma Signaling	0.523	0.299916	0.0161	.	Calm1 (includes others),IDH2
RHOA Signaling	0.523	0.299916	0.0161	.	ACTG1,RHPN1
Mechanisms of Viral Exit from Host Cells	0.514	0.306196	0.0244	.	ACTG1
FXR/RXR Activation	0.513	0.306902	0.0159	.	PLTP,SREBF1
Pancreatic Adenocarcinoma Signaling	0.513	0.306902	0.0159	.	NAPEPLD,PLD2
Intrinsic Prothrombin Activation Pathway	0.506	0.311889	0.0238	.	COL2A1
Retinoate Biosynthesis I	0.506	0.311889	0.0238	.	DHRS3
Atherosclerosis Signaling	0.491	0.322849	0.0153	.	COL2A1,GLG1
p70S6K Signaling	0.487	0.325837	0.0152	.	PLCB3,PLCE1
Ferroptosis Signaling Pathway	0.487	0.325837	0.0152	.	NFE2L2,TFAP2C
Serotonin Receptor Signaling	0.481	0.33037	0.0222	.	GUCY1B1
Adipogenesis pathway	0.474	0.335738	0.0148	.	SOX9,SREBF1
Role of IL-17F in Allergic Inflammatory Airway Diseases	0.466	0.341979	0.0213	.	ATF2
iNOS Signaling	0.466	0.341979	0.0213	.	Calm1 (includes others)
nNOS Signaling in Neurons	0.466	0.341979	0.0213	.	Calm1 (includes others)
Dermatan Sulfate Biosynthesis (Late Stages)	0.466	0.341979	0.0213	.	SULT4A1
Retinol Biosynthesis	0.466	0.341979	0.0213	.	DHRS3
NRF2-mediated Oxidative Stress Response	0.46	0.346737	0.0127	.	ACTG1,NFE2L2,SOD3
Apelin Muscle Signaling Pathway	0.458	0.348337	0.0208	.	GNB4
PFKFB4 Signaling Pathway	0.458	0.348337	0.0208	.	ATF2
Reelin Signaling in Neurons	0.457	0.34914	0.0144	.	ARHGEF9,MAPK8IP2
Gαi Signaling	0.453	0.352371	0.0143	.	GNB4,GUCY1B1
Spliceosomal Cycle	0.452	0.353183	0.0204	.	HSPA8
MYC Mediated Apoptosis Signaling	0.445	0.358922	0.02	.	CASP3
Chondroitin Sulfate Biosynthesis (Late Stages)	0.445	0.358922	0.02	.	SULT4A1
TNFR1 Signaling	0.432	0.369828	0.0192	.	CASP3
Transcriptional Regulatory Network in Embryonic Stem Cells	0.419	0.381066	0.0185	.	EOMES
Phototransduction Pathway	0.419	0.381066	0.0185	.	GUCY1B1
Wound Healing Signaling Pathway	0.413	0.386367	0.0119	.	COL2A1,COL4A6,COL8A2
NAD Signaling Pathway	0.412	0.387258	0.0132	.	IDH2,SREBF1
Lymphotoxin β Receptor Signaling	0.412	0.387258	0.0182	.	CASP3
Semaphorin Neuronal Repulsive Signaling Pathway	0.412	0.387258	0.0132	.	DPYSL4,GUCY1B1
Cell Cycle Control of Chromosomal Replication	0.407	0.391742	0.0179	.	CDC7
CD27 Signaling in Lymphocytes	0.4	0.398107	0.0175	.	CASP3
Role of IL-17A in Arthritis	0.4	0.398107	0.0175	.	ATF2
MSP-RON Signaling Pathway	0.395	0.402717	0.0172	.	ACTG1
Chondroitin Sulfate Biosynthesis	0.395	0.402717	0.0172	.	SULT4A1
Retinoic acid Mediated Apoptosis Signaling	0.383	0.414	0.0167	.	CASP3
Dermatan Sulfate Biosynthesis	0.383	0.414	0.0167	.	SULT4A1
Semaphorin Signaling in Neurons	0.373	0.423643	0.0161	.	DPYSL4
Activation of IRF by Cytosolic Pattern Recognition Receptors	0.358	0.438531	0.0154	.	ATF2
Induction of Apoptosis by HIV1	0.358	0.438531	0.0154	.	CASP3
Androgen Signaling	0.355	0.44157	0.0118	.	Calm1 (includes others),GNB4
Mitotic Roles of Polo-Like Kinase	0.353	0.443609	0.0152	.	CDC7
Glioblastoma Multiforme Signaling	0.349	0.447713	0.0117	.	PLCB3,PLCE1
Cell Cycle: G1/S Checkpoint Regulation	0.343	0.453942	0.0147	.	GNL3
Ephrin B Signaling	0.325	0.473151	0.0139	.	GNB4
Xenobiotic Metabolism Signaling	0.324	0.474242	0.0103	.	NFE2L2,SOD3,SULT4A1
Glioma Invasiveness Signaling	0.321	0.477529	0.0137	.	TIMP1
ERK5 Signaling	0.317	0.481948	0.0135	.	ATF2
Caveolar-mediated Endocytosis Signaling	0.312	0.487528	0.0133	.	ACTG1
Hypoxia Signaling in the Cardiovascular System	0.308	0.49204	0.0132	.	ATF2
TREM1 Signaling	0.305	0.49545	0.013	.	TLR6
Xenobiotic Metabolism CAR Signaling Pathway	0.301	0.500035	0.0106	.	SOD3,SULT4A1
VDR/RXR Activation	0.3	0.501187	0.0128	.	HES1
Toll-like Receptor Signaling	0.3	0.501187	0.0128	.	TLR6
Neurotrophin/TRK Signaling	0.3	0.501187	0.0128	.	ATF2
Hepatic Cholestasis	0.297	0.504661	0.0105	.	GUCY1B1,SREBF1
Clathrin-mediated Endocytosis Signaling	0.292	0.510505	0.0104	.	ACTG1,HSPA8
Estrogen-Dependent Breast Cancer Signaling	0.289	0.514044	0.0123	.	ATF2
Heparan Sulfate Biosynthesis (Late Stages)	0.289	0.514044	0.0123	.	SULT4A1
FLT3 Signaling in Hematopoietic Progenitor Cells	0.286	0.517607	0.0122	.	ATF2
Natural Killer Cell Signaling	0.278	0.52723	0.0101	.	COL2A1,HSPA8
LPS-stimulated MAPK Signaling	0.275	0.530884	0.0118	.	ATF2
FGF Signaling	0.272	0.534564	0.0116	.	ATF2
Heparan Sulfate Biosynthesis	0.265	0.54325	0.0114	.	SULT4A1
Acute Myeloid Leukemia Signaling	0.256	0.554626	0.011	.	IDH2
Crosstalk between Dendritic Cells and Natural Killer Cells	0.256	0.554626	0.011	.	ACTG1
RANK Signaling in Osteoclasts	0.256	0.554626	0.011	.	Calm1 (includes others)
Apelin Adipocyte Signaling Pathway	0.256	0.554626	0.011	.	GUCY1B1
Autophagy	0.245	0.568853	0.0093	.	ATF2,Calm1 (includes others)
TGF-β Signaling	0.24	0.57544	0.0104	.	INHBB
Calcium Signaling	0.239	0.576766	0.00917	.	ATF2,Calm1 (includes others)
p53 Signaling	0.235	0.582103	0.0102	.	GNL3
ATM Signaling	0.232	0.586138	0.0101	.	ATF2
VEGF Signaling	0.232	0.586138	0.0101	.	ACTG1
Role of Osteoblasts, Osteoclasts and Chondrocytes in Rheumatoid Arthritis	0.228	0.591562	0.00893	.	BMP1,Calm1 (includes others)
NER (Nucleotide Excision Repair, Enhanced Pathway)	0.222	0.599791	0.00971	.	POLE4
Virus Entry via Endocytic Pathways	0.219	0.603949	0.00962	.	ACTG1
Apoptosis Signaling	0.219	0.603949	0.00962	.	CASP3
Paxillin Signaling	0.209	0.618016	0.00926	.	ACTG1
Kinetochore Metaphase Signaling Pathway	0.202	0.628058	0.00901	.	ZWINT
Pulmonary Healing Signaling Pathway	0	1	0.00503	.	IDH2
CLEAR Signaling Pathway	0	1	0.00702	.	ATF2,TLR6
ID1 Signaling Pathway	0	1	0.005	.	GLI2
Glucocorticoid Receptor Signaling	0	1	0.00861	.	HSPA8,MT-ND1,MT-ND2,MT-ND4,MT-ND5
Actin Cytoskeleton Signaling	0	1	0.00408	.	ACTG1
Aryl Hydrocarbon Receptor Signaling	0	1	0.00629	.	NFE2L2
Acute Phase Response Signaling	0	1	0.00541	.	C1R
Role of Pattern Recognition Receptors in Recognition of Bacteria and Viruses	0	1	0.00641	.	TLR6
Role of NFAT in Regulation of the Immune Response	0	1	0.00679	.	ATF2,Calm1 (includes others),GNB4,PLCB3
CCR5 Signaling in Macrophages	0	1	0.00401	.	Calm1 (includes others),GNB4
Calcium-induced T Lymphocyte Apoptosis	0	1	0.00217	.	Calm1 (includes others)
Cytotoxic T Lymphocyte-mediated Apoptosis of Target Cells	0	1	0.00235	.	CASP3
IL-17 Signaling	0	1	0.00535	.	ATF2
CD28 Signaling in T Helper Cells	0	1	0.00193	.	Calm1 (includes others)
Dendritic Cell Maturation	0	1	0.00676	-1	ATF2,COL2A1,PLCB3,PLCE1
HIF1α Signaling	0	1	0.00481	.	HSPA8
CDK5 Signaling	0	1	0.00877	.	GUCY1B1
ICOS-ICOSL Signaling in T Helper Cells	0	1	0.00197	.	Calm1 (includes others)
HGF Signaling	0	1	0.00758	.	ATF2
Role of NANOG in Mammalian Embryonic Stem Cell Pluripotency	0	1	0.00833	.	BMP1
Prostate Cancer Signaling	0	1	0.00877	.	ATF2
Type I Diabetes Mellitus Signaling	0	1	0.00196	.	CASP3
Autoimmune Thyroid Disease Signaling	0	1	0.0022	.	TSHR
G Beta Gamma Signaling	0	1	0.00775	.	GNB4
Communication between Innate and Adaptive Immune Cells	0	1	0.00108	.	TLR6
CDC42 Signaling	0	1	0.00174	.	ATF2
FAK Signaling	0	1	0.00384	-1	CALCRL,CELSR1,COL2A1,TSHR
AMPK Signaling	0	1	0.0082	.	ATF2,GNB4
PAK Signaling	0	1	0.00847	.	CASP3
Ovarian Cancer Signaling	0	1	0.00633	.	LHB
Altered T Cell and B Cell Signaling in Rheumatoid Arthritis	0	1	0.00203	.	TLR6
Neuroprotective Role of THOP1 in Alzheimer's Disease	0	1	0.00833	.	C1R
Regulation of IL-2 Expression in Activated and Anergic T Lymphocytes	0	1	0.00217	.	Calm1 (includes others)
NUR77 Signaling in T Lymphocytes	0	1	0.00391	.	Calm1 (includes others),CASP3
Role of Tissue Factor in Cancer	0	1	0.00862	.	CASP3
NGF Signaling	0	1	0.00833	.	ATF2
Epithelial Adherens Junction Signaling	0	1	0.00637	.	WWC1
TEC Kinase Signaling	0	1	0.00345	.	ACTG1,GNB4
ERK/MAPK Signaling	0	1	0.00463	.	ATF2
SAPK/JNK Signaling	0	1	0.00797	.	ATF2,DUSP8,GNB4,MAPK8IP2
PTEN Signaling	0	1	0.00667	.	CASP3
Protein Ubiquitination Pathway	0	1	0.00727	.	HSPA8,USP22
B Cell Receptor Signaling	0	1	0.00317	.	ATF2,Calm1 (includes others)
WNT/β-catenin Signaling	0	1	0.00578	.	SOX9
Integrin Signaling	0	1	0.00469	.	ACTG1
p38 MAPK Signaling	0	1	0.00833	.	ATF2
NF-κB Signaling	0	1	0.00175	.	TLR6
T Cell Receptor Signaling	0	1	0.00326	.	ATF2,Calm1 (includes others)
Phagosome Formation	0	1	0.00868	-1.633	CALCRL,CELSR1,NAPEPLD,PLD2,TLR6,TSHR
Iron homeostasis signaling pathway	0	1	0.00719	.	BMP1
T Cell Exhaustion Signaling Pathway	0	1	0.00177	.	EOMES
Systemic Lupus Erythematosus In T Cell Signaling Pathway	0	1	0.00312	.	ATF2,CASP3
Systemic Lupus Erythematosus In B Cell Signaling Pathway	0	1	0.00138	.	Calm1 (includes others)
Senescence Pathway	0	1	0.00671	.	Calm1 (includes others),ZFP36L1
Inhibition of ARE-Mediated mRNA Degradation Pathway	0	1	0.00621	.	ZFP36L1
Necroptosis Signaling Pathway	0	1	0.00637	.	PGAM5
Xenobiotic Metabolism General Signaling Pathway	0	1	0.00699	.	NFE2L2
Xenobiotic Metabolism PXR Signaling Pathway	0	1	0.00518	.	SULT4A1
MSP-RON Signaling In Cancer Cells Pathway	0	1	0.00714	.	ATF2
MSP-RON Signaling In Macrophages Pathway	0	1	0.0084	.	ATF2
